# Supplementary material for: Reconstructing B-cell receptor sequences from short-read single-cell RNA sequencing with BRAPeS
Source: Life Sci Alliance. 2019 Aug 26;2(4):e201900371. doi: 10.26508/lsa.201900371 (PMC6709718; doi:10.26508/lsa.201900371)
Supplement: Supplementary file 1 [file LSA-2019-00371_TableS1.xlsx]

## Sheet: Mouse 25bp
cell	Chain	Status	Rank of BCR	V	J	C	CDR3 NT	CDR3 AA	#reads in BCR	#reads in CDR3	#reads in V	#reads in J	#reads in C	%unmapped reads used in the reconstruction	# unmapped reads used in the reconstruction	%unmapped reads in CDR3	#unmapped reads in CDR3	V ID	J ID	C ID	Threshold
ERR1468015	heavy	Productive	4	IGHV1-54	IGHJ3	IGHD	GCAAGATTGGGATTAGCGGGGTTTGCTTAC	ARLGLAGFAY	218	22	190	28	0	0	0	0	0	ENSMUST00000103525	ENSMUST00000103428	ENSMUST00000194162	15
ERR1468015	heavy	Productive	1	IGHV1-9	IGHJ3	IGHM	GCAAGATTGGGATTAGCGGGGTTTGCTTAC	ARLGLAGFAY	3628	32	371	61	3210	0	0	0	0	ENSMUST00000193893	ENSMUST00000103428	ENSMUST00000177715	15
ERR1468015	heavy	Productive	2	IGHV1-82	IGHJ3	IGHM	GCAAGATTGGGATTAGCGGGGTTTGCTTAC	ARLGLAGFAY	3558	31	306	60	3206	0	0	0	0	ENSMUST00000103549	ENSMUST00000103428	ENSMUST00000177715	15
ERR1468015	heavy	Productive	4	IGHV1-9	IGHJ3	IGHD	GCAAGATTGGGATTAGCGGGGTTTGCTTAC	ARLGLAGFAY	244	23	215	29	0	0	0	0	0	ENSMUST00000103498	ENSMUST00000103428	ENSMUST00000194162	15
ERR1468015	heavy	Productive	4	IGHV1-67	IGHJ3	IGHD	GCAAGATTGGGATTAGCGGGGTTTGCTTAC	ARLGLAGFAY	88	9	73	15	0	0	0	0	0	ENSMUST00000198646	ENSMUST00000103428	ENSMUST00000194162	15
ERR1468015	heavy	Productive	4	IGHV1-82	IGHJ3	IGHD	GCAAGATTGGGATTAGCGGGGTTTGCTTAC	ARLGLAGFAY	218	22	190	28	0	0	0	0	0	ENSMUST00000196991	ENSMUST00000103428	ENSMUST00000194162	15
ERR1468015	heavy	Productive	3	IGHV1-63	IGHJ3	IGHG1	GCAAGATTGGGATTAGCGGGGTTTGCTTAC	ARLGLAGFAY	548	22	220	28	300	0	0	0	0	ENSMUST00000103534	ENSMUST00000103428	ENSMUST00000194304	15
ERR1468015	heavy	Productive	4	IGHV1-67	IGHJ3	IGHD	GCAAGATTGGGATTAGCGGGGTTTGCTTAC	ARLGLAGFAY	86	9	71	15	0	0	0	0	0	ENSMUST00000103538	ENSMUST00000103428	ENSMUST00000194162	15
ERR1468015	heavy	Failed reconstruction - reached maximum number of iterations	1	IGHV1-13	paired with: IGHJ3	NA	GGCCCCAGGCTTCATCAGCTCAGCTCCAGACTGCTGCAGCTGAACCTGGGAGTGGACACCTGCAGTTACTGACAGGAGGAAGAGAAAGACCCAGGTCCATTCC	NA	NA	NA	NA	NA	NA	NA	NA	NA	NA	ENSMUST00000095364	NA	NA	15
ERR1468015	kappa	Productive	2	IGKV13-82	IGKJ1	IGKC	CAACAGTATTGGAGTACTCCTCGGACG	QQYWSTPRT	7406	712	1259	435	5741	0.356715	417	0.289136	338	ENSMUST00000200308	ENSMUST00000103405	ENSMUST00000103410	15
ERR1468015	kappa	Productive	2	IGKV13-85	IGKJ1	IGKC	CAACAGTATTGGAGTACTCCTCGGACG	QQYWSTPRT	9472	875	2789	482	6237	0.414885	485	0.319932	374	ENSMUST00000114212	ENSMUST00000103405	ENSMUST00000103410	15
ERR1468015	kappa	Productive	1	IGKV13-84	IGKJ1	IGKC	CAACAGTATTGGAGTACTCCTCGGACG	QQYWSTPRT	10012	922	3253	490	6300	0.426861	499	0.328486	384	ENSMUST00000103339	ENSMUST00000103405	ENSMUST00000103410	15
ERR1467997	kappa	Productive	1	IGKV13-84	IGKJ2	IGKC	GAAGATGTTGCTACTTATTACTGTCAACAGTATTGGAGTACTCCGTACACG	EDVATYYCQQYWSTPYT	442	35	40	34	365	0.526316	30	0.438596	25	ENSMUST00000103339	ENSMUST00000198234	ENSMUST00000103410	15
ERR1467997	kappa	Productive	2	IGKV13-84	IGKJ2	IGKC	CAACAGTATTGGAGTACTCCGTACACG	QQYWSTPYT	430	33	46	29	355	0.45614	26	0.438596	25	ENSMUST00000103339	ENSMUST00000103406	ENSMUST00000103410	15
ERR1467997	kappa	Productive	3	IGKV4-74	IGKJ2	IGKC	CAACAGTATTGGAGTACTCCGTACACG	QQYWSTPYT	362	33	12	30	320	0.473684	27	0.438596	25	ENSMUST00000103344	ENSMUST00000103406	ENSMUST00000103410	15
ERR1467997	kappa	Productive	4	IGKV4-61	IGKJ2	IGKC	CAACAGTATTGGAGTACTCCGTACACG	QQYWSTPYT	356	33	9	29	318	0.45614	26	0.438596	25	ENSMUST00000103353	ENSMUST00000103406	ENSMUST00000103410	15
ERR1467997	kappa	Productive	5	IGKV4-61	IGKJ2	IGKC	CAACAGTATTGGAGTACTCCGTACACG	QQYWSTPYT	364	33	9	34	326	0.526316	30	0.438596	25	ENSMUST00000103353	ENSMUST00000198234	ENSMUST00000103410	15
ERR1468006	heavy	Productive	6	IGHV14-4	IGHJ3	IGHD	GCTAGGGGGATTACCTCACGGGACGGGGTTGCTTAC	ARGITSRDGVAY	836	4	31	7	798	0	0	0	0	ENSMUST00000195706	ENSMUST00000103428	ENSMUST00000194162	15
ERR1468006	heavy	Productive	5	IGHV1-66	IGHJ3	IGHM	GCTAGGGGGATTACCTCACGGGACGGGGTTGCTTAC	ARGITSRDGVAY	1104	1	30	8	1068	0	0	0	0	ENSMUST00000103537	ENSMUST00000103428	ENSMUST00000177715	15
ERR1468006	heavy	Productive	3	IGHV14-1	IGHJ3	IGHM	GCTAGGGGGATTACCTCACGGGACGGGGTTGCTTAC	ARGITSRDGVAY	1116	2	39	9	1070	0	0	0	0	ENSMUST00000103463	ENSMUST00000103428	ENSMUST00000177715	15
ERR1468006	heavy	Productive	3	IGHV14-2	IGHJ3	IGHM	GCTAGGGGGATTACCTCACGGGACGGGGTTGCTTAC	ARGITSRDGVAY	1116	2	39	9	1070	0	0	0	0	ENSMUST00000103467	ENSMUST00000103428	ENSMUST00000177715	15
ERR1468006	heavy	Productive	2	IGHV14-3	IGHJ3	IGHM	GCTAGGGGGATTACCTCACGGGACGGGGTTGCTTAC	ARGITSRDGVAY	1130	2	51	10	1071	0	0	0	0	ENSMUST00000103469	ENSMUST00000103428	ENSMUST00000177715	15
ERR1468006	heavy	Productive	1	IGHV14-4	IGHJ3	IGHD	GCTAGGGGGATTACCTCACGGGACGGGGTTGCTTAC	ARGITSRDGVAY	836	4	31	7	798	0	0	0	0	ENSMUST00000103475	ENSMUST00000103428	ENSMUST00000194162	15
ERR1468006	kappa	Productive	1	IGKV12-41	IGKJ4	IGKC	CAACATTTTTGGAGTACTCCATTCACG	QHFWSTPFT	21066	976	5284	890	15159	0.397658	849	0.246838	527	ENSMUST00000103369	ENSMUST00000103408	ENSMUST00000103410	15
ERR1468006	kappa	Productive	2	IGKV12-46	IGKJ4	IGKC	CAACATTTTTGGAGTACTCCATTCACG	QHFWSTPFT	20326	953	4671	878	15042	0.389227	831	0.241686	516	ENSMUST00000103365	ENSMUST00000103408	ENSMUST00000103410	15
ERR1467984	heavy	Productive	1	IGHV3-2	IGHJ1	IGHM	ATCCCCTATGGTAACTACTGGTACTTCGATGTC	IPYGNYWYFDV	4028	8	49	21	3967	0.00373134	1	0	0	ENSMUST00000191842	ENSMUST00000103430	ENSMUST00000177715	15
ERR1467984	kappa	Productive	2	IGKV5-39	IGKJ2	IGKC	CAAAATGGTCACAGCTTTCCGTACACG	QNGHSFPYT	10870	608	3363	471	7205	0.379555	375	0.208502	206	ENSMUST00000103370	ENSMUST00000198234	ENSMUST00000103410	15
ERR1467984	kappa	Productive	3	IGKV5-39	IGKJ2	IGKC	CAAAATGGTCACAGCTTTCCGTACACG	QNGHSFPYT	9774	271	2781	306	6675	0.213563	211	0.205466	203	ENSMUST00000103370	ENSMUST00000103406	ENSMUST00000103410	15
ERR1467984	kappa	Productive	1	IGKV5-39	IGKJ2	IGKC	CAAAATGGTCACAGCTTTCCGTACACG	QNGHSFPYT	11704	625	4094	486	7296	0.395749	391	0.220648	218	ENSMUST00000197290	ENSMUST00000198234	ENSMUST00000103410	15
ERR1467984	kappa	Productive	4	IGKV5-39	IGKJ2	IGKC	CAAAATGGTCACAGCTTTCCGTACACG	QNGHSFPYT	10576	283	3484	317	6762	0.224696	222	0.216599	214	ENSMUST00000197290	ENSMUST00000103406	ENSMUST00000103410	15
ERR1467989	heavy	Productive	3	IGHV8-9	IGHJ3	IGHD	GCTCGAAGTACTACGGTAGGACCTTCCTGGTTTGCTTAC	ARSTTVGPSWFAY	732	11	107	17	609	0	0	0	0	ENSMUST00000197803	ENSMUST00000103428	ENSMUST00000194162	15
ERR1467989	heavy	Productive	1	IGHV8-13	IGHJ3	IGHM	GCTCGAAGTACTACGGTAGGACCTTCCTGGTTTGCTTAC	ARSTTVGPSWFAY	3452	14	149	29	3279	0	0	0	0	ENSMUST00000103542	ENSMUST00000103428	ENSMUST00000177715	15
ERR1467989	heavy	Productive	4	IGHV8-12	IGHJ3	IGHM	GCTCGAAGTACTACGGTAGGACCTTCCTGGTTTGCTTAC	ARSTTVGPSWFAY	3454	14	151	29	3279	0	0	0	0	ENSMUST00000199266	ENSMUST00000103428	ENSMUST00000177715	15
ERR1467989	heavy	Productive	1	IGHV8-13	IGHJ3	IGHM	GCTCGAAGTACTACGGTAGGACCTTCCTGGTTTGCTTAC	ARSTTVGPSWFAY	3452	14	149	29	3279	0	0	0	0	ENSMUST00000164041	ENSMUST00000103428	ENSMUST00000177715	15
ERR1467989	heavy	Productive	5	IGHV8-11	IGHJ3	IGHM	GCTCGAAGTACTACGGTAGGACCTTCCTGGTTTGCTTAC	ARSTTVGPSWFAY	3448	14	146	28	3279	0	0	0	0	ENSMUST00000103536	ENSMUST00000103428	ENSMUST00000177715	15
ERR1467989	heavy	Productive	5	IGHV8-8	IGHJ3	IGHM	GCTCGAAGTACTACGGTAGGACCTTCCTGGTTTGCTTAC	ARSTTVGPSWFAY	3452	14	149	29	3279	0	0	0	0	ENSMUST00000192591	ENSMUST00000103428	ENSMUST00000177715	15
ERR1467989	heavy	Productive	5	IGHV8-5	IGHJ3	IGHM	GCTCGAAGTACTACGGTAGGACCTTCCTGGTTTGCTTAC	ARSTTVGPSWFAY	3452	14	149	29	3279	0	0	0	0	ENSMUST00000194257	ENSMUST00000103428	ENSMUST00000177715	15
ERR1467989	heavy	Failed reconstruction - reached maximum number of iterations	2	IGHV8-12	paired with: IGHJ3	NA	GTATTCCTCAAGATCACCAGTGTGGACACTGCAGATAATGCCACTTACTACCC	NA	NA	NA	NA	NA	NA	NA	NA	NA	NA	ENSMUST00000103540	NA	NA	15
ERR1467989	heavy	Failed reconstruction - V and J segment do not overlap	1	paired with: IGHV1-72.IGHV1-62-3	IGHJ4	NA	GTCTATTACTGTACAAGTCGGGGGCGGTAGTAGCTCTTATTACTATGCTATGGACTACTGGGGTCAAGGAACCTCAGTCACCGTCTCCTCAG	NA	NA	NA	NA	NA	NA	NA	NA	NA	NA	NA	ENSMUST00000103427	NA	15
ERR1467989	kappa	Unproductive - found only V segment	NA	IGKV6-29	IGKJ4	IGKC	NA	NA	14386	NA	NA	NA	10692	NA	NA	NA	NA	ENSMUST00000197371	ENSMUST00000103408	ENSMUST00000103410	15
ERR1467989	kappa	Unproductive - found only V segment	NA	IGKV6-29	IGKJ4	IGKC	NA	NA	13272	NA	NA	NA	10567	NA	NA	NA	NA	ENSMUST00000103379	ENSMUST00000103408	ENSMUST00000103410	15
ERR1467989	kappa	Unproductive - found only V segment	NA	IGKV6-20	IGKJ4	IGKC	NA	NA	14386	NA	NA	NA	10692	NA	NA	NA	NA	ENSMUST00000103388	ENSMUST00000103408	ENSMUST00000103410	15
ERR1467989	kappa	Productive	3	IGKV5-39	IGKJ5	IGKC	AAAAATGGTCACAGCTTTCCGCTCACG	KNGHSFPLT	14038	233	3060	382	10596	0.0862231	184	0.076851	164	ENSMUST00000103370	ENSMUST00000103409	ENSMUST00000103410	15
ERR1467989	kappa	Productive	2	IGKV5-39	IGKJ5	IGKC	AAAAATGGTCACAGCTTTCCGCTCACG	KNGHSFPLT	14412	233	3174	569	10881	0.173383	370	0.076851	164	ENSMUST00000103370	ENSMUST00000199459	ENSMUST00000103410	15
ERR1467989	kappa	Productive	4	IGKV5-39	IGKJ5	IGKC	AAAAATGGTCACAGCTTTCCGCTCACG	KNGHSFPLT	14718	237	3652	387	10679	0.0880975	188	0.0787254	168	ENSMUST00000197290	ENSMUST00000103409	ENSMUST00000103410	15
ERR1467989	kappa	Productive	1	IGKV5-39	IGKJ5	IGKC	AAAAATGGTCACAGCTTTCCGCTCACG	KNGHSFPLT	15114	237	3777	585	10975	0.180412	385	0.0787254	168	ENSMUST00000197290	ENSMUST00000199459	ENSMUST00000103410	15
ERR1467983	heavy	Productive	5	IGHV9-3	IGHJ1	IGHM	GCTAGATATGATGGTTACTGGTACTTCGATGTC	ARYDGYWYFDV	4206	19	201	40	3987	0.00287356	1	0.00287356	1	ENSMUST00000103473	ENSMUST00000103430	ENSMUST00000177715	15
ERR1467983	heavy	Productive	1	IGHV9-1	IGHJ1	IGHM	GCTAGATATGATGGTTACTGGTACTTCGATGTC	ARYDGYWYFDV	4192	18	188	40	3986	0.00287356	1	0.00287356	1	ENSMUST00000103471	ENSMUST00000103430	ENSMUST00000177715	15
ERR1467983	heavy	Productive	4	IGHV9-4	IGHJ1	IGHM	GCTAGATATGATGGTTACTGGTACTTCGATGTC	ARYDGYWYFDV	2570	14	141	36	2415	0.00287356	1	0.00287356	1	ENSMUST00000194159	ENSMUST00000103430	ENSMUST00000103426	15
ERR1467983	heavy	Productive	2	IGHV9-2	IGHJ1	IGHM	GCTAGATATGATGGTTACTGGTACTTCGATGTC	ARYDGYWYFDV	4230	19	222	40	3990	0.00287356	1	0.00287356	1	ENSMUST00000103472	ENSMUST00000103430	ENSMUST00000177715	15
ERR1467983	heavy	Productive	6	IGHV9-1	IGHJ1	IGHM	GCTAGATATGATGGTTACTGGTACTTCGATGTC	ARYDGYWYFDV	2646	18	193	40	2435	0.00287356	1	0.00287356	1	ENSMUST00000195884	ENSMUST00000103430	ENSMUST00000103426	15
ERR1467983	heavy	Productive	3	IGHV9-4	IGHJ1	IGHD	GCTAGATATGATGGTTACTGGTACTTCGATGTC	ARYDGYWYFDV	768	7	62	12	696	0.00287356	1	0.00287356	1	ENSMUST00000103482	ENSMUST00000103430	ENSMUST00000194162	15
ERR1467983	kappa	Productive	1	IGKV10-96	IGKJ4	IGKC	CAACAGGGTAATACGCTTCCATTCACG	QQGNTLPFT	12226	681	4229	578	7616	0.416799	526	0.259905	328	ENSMUST00000103328	ENSMUST00000103408	ENSMUST00000103410	15
ERR1467983	kappa	Productive	2	IGKV10-96	IGKJ5	IGKC	CAACAGGGTAATACGCTTCCATTCACG	QQGNTLPFT	11414	515	4023	169	7207	0.173534	219	0.171157	216	ENSMUST00000103328	ENSMUST00000103409	ENSMUST00000103410	15
ERR1467983	kappa	Productive	3	IGKV10-96	IGKJ5	IGKC	CAACAGGGTAATACGCTTCCATTCACG	QQGNTLPFT	11420	515	4025	172	7211	0.174326	220	0.171157	216	ENSMUST00000103328	ENSMUST00000199459	ENSMUST00000103410	15
ERR1468001	kappa	Productive	3	IGKV8-30	IGKJ4	IGKC	CAGCAATATAGCAGCTATCCATTCACG	QQYSSYPFT	14506	791	2155	698	11930	0.329865	634	0.23257	447	ENSMUST00000103378	ENSMUST00000103408	ENSMUST00000103410	15
ERR1468001	kappa	Productive	3	IGKV6-15	IGKJ4	IGKC	CAGCAATATAGCAGCTATCCATTCACG	QQYSSYPFT	18666	1061	5211	855	12750	0.41051	789	0.270552	520	ENSMUST00000103393	ENSMUST00000103408	ENSMUST00000103410	15
ERR1468001	kappa	Productive	1	IGKV6-23	IGKJ4	IGKC	CAGCAATATAGCAGCTATCCATTCACG	QQYSSYPFT	19996	1117	6390	898	12878	0.431842	830	0.279396	537	ENSMUST00000103386	ENSMUST00000103408	ENSMUST00000103410	15
ERR1468001	kappa	Productive	2	IGKV6-13	IGKJ4	IGKC	CAGCAATATAGCAGCTATCCATTCACG	QQYSSYPFT	17760	1032	4417	833	12650	0.399584	768	0.266389	512	ENSMUST00000103395	ENSMUST00000103408	ENSMUST00000103410	15
ERR1468001	kappa	Productive	3	IGKV6-13	IGKJ4	IGKC	CAGCAATATAGCAGCTATCCATTCACG	QQYSSYPFT	17828	1033	4478	833	12657	0.399584	768	0.266389	512	ENSMUST00000198184	ENSMUST00000103408	ENSMUST00000103410	15
ERR1467990	heavy	Unproductive - found only V segment	NA	IGHV1-25	IGHJ3	IGHD	NA	NA	550	NA	NA	NA	460	NA	NA	NA	NA	ENSMUST00000195638	ENSMUST00000103428	ENSMUST00000194162	15
ERR1467990	heavy	Productive	3	IGHV1-21	IGHJ3	IGHD	TCATTACTACGGCTAGGCCGCGGGGCTTAC	SLLRLGRGAY	578	2	109	9	461	0	0	0	0	ENSMUST00000194856	ENSMUST00000103428	ENSMUST00000194162	15
ERR1467990	heavy	Unproductive - found only V segment	NA	IGHV1-42	IGHJ3	IGHM	NA	NA	2716	NA	NA	NA	2607	NA	NA	NA	NA	ENSMUST00000103516	ENSMUST00000103428	ENSMUST00000177715	15
ERR1467990	heavy	Unproductive - found only V segment	NA	IGHV1-42	IGHJ3	IGHD	NA	NA	548	NA	NA	NA	460	NA	NA	NA	NA	ENSMUST00000191868	ENSMUST00000103428	ENSMUST00000194162	15
ERR1467990	heavy	Unproductive - found only V segment	NA	IGHV1-7	IGHJ3	IGHD	NA	NA	488	NA	NA	NA	459	NA	NA	NA	NA	ENSMUST00000103496	ENSMUST00000103428	ENSMUST00000194162	15
ERR1467990	heavy	Productive	5	IGHV1-31	IGHJ3	IGHD	GCAAATTCATTACTACGGCTAGGCCGCGGGGCTTAC	ANSLLRLGRGAY	552	2	84	8	461	0	0	0	0	ENSMUST00000195735	ENSMUST00000103428	ENSMUST00000194162	15
ERR1467990	heavy	Unproductive - found only V segment	NA	IGHV1-4	IGHJ3	IGHD	NA	NA	484	NA	NA	NA	459	NA	NA	NA	NA	ENSMUST00000103493	ENSMUST00000103428	ENSMUST00000194162	15
ERR1467990	heavy	Productive	4	IGHV1-26	IGHJ3	IGHM	GCAAATTCATTACTACGGCTAGGCCGCGGGGCTTAC	ANSLLRLGRGAY	2752	2	134	18	2610	0	0	0	0	ENSMUST00000103510	ENSMUST00000103428	ENSMUST00000177715	15
ERR1467990	heavy	Productive	2	IGHV1-34	IGHJ3	IGHM	GCAAATTCATTACTACGGCTAGGCCGCGGGGCTTAC	ANSLLRLGRGAY	2056	2	135	17	1914	0	0	0	0	ENSMUST00000103512	ENSMUST00000103428	ENSMUST00000103426	15
ERR1467990	heavy	Productive	5	IGHV1-22	IGHJ3	IGHM	GCAAATTCATTACTACGGCTAGGCCGCGGGGCTTAC	ANSLLRLGRGAY	2746	2	128	18	2610	0	0	0	0	ENSMUST00000103507	ENSMUST00000103428	ENSMUST00000177715	15
ERR1467990	heavy	Productive	5	IGHV1-19	IGHJ3	IGHM	GCAAATTCATTACTACGGCTAGGCCGCGGGGCTTAC	ANSLLRLGRGAY	2046	2	125	17	1914	0	0	0	0	ENSMUST00000193855	ENSMUST00000103428	ENSMUST00000103426	15
ERR1467990	heavy	Productive	1	IGHV1-31	IGHJ3	IGHM	GCAAATTCATTACTACGGCTAGGCCGCGGGGCTTAC	ANSLLRLGRGAY	2724	2	108	17	2609	0	0	0	0	ENSMUST00000103511	ENSMUST00000103428	ENSMUST00000177715	15
ERR1467990	heavy	Unproductive - found only V segment	NA	IGHV1-39	IGHJ3	IGHD	NA	NA	546	NA	NA	NA	460	NA	NA	NA	NA	ENSMUST00000103515	ENSMUST00000103428	ENSMUST00000194162	15
ERR1467990	heavy	Productive	5	IGHV1-18	IGHJ3	IGHD	GCAAATTCATTACTACGGCTAGGCCGCGGGGCTTAC	ANSLLRLGRGAY	566	2	98	8	461	0	0	0	0	ENSMUST00000194350	ENSMUST00000103428	ENSMUST00000194162	15
ERR1467990	heavy	Productive	5	IGHV1-19	IGHJ3	IGHD	GCAAATTCATTACTACGGCTAGGCCGCGGGGCTTAC	ANSLLRLGRGAY	556	2	88	8	461	0	0	0	0	ENSMUST00000103505	ENSMUST00000103428	ENSMUST00000194162	15
ERR1467990	kappa	Productive	2	IGKV3-7	IGKJ2	IGKC	GTCTGGGACAGACTTCACCCTCAACATCCATCCTGTGGAGGAGGAGGATACTGCAACATATTACTGTCAGCACAGTTGGGAGATTCCTACACG	VWDRLHPQHPSCGGGGYCNILLSAQLGDSYT	7866	971	1196	303	5783	0.240289	266	0.159892	177	ENSMUST00000197560	ENSMUST00000198234	ENSMUST00000103410	15
ERR1467990	kappa	Productive	7	IGKV3-7	IGKJ2	IGKC	GTCTGGGACAGACTTCACCCTCAACATCCATCCTGTGGAGGAGGAGGATACTGCAACATATTACTGTCAGCACAGTTGGGAGATTCCTACACG	VWDRLHPQHPSCGGGGYCNILLSAQLGDSYT	7486	916	901	293	5741	0.231256	256	0.155375	172	ENSMUST00000103399	ENSMUST00000198234	ENSMUST00000103410	15
ERR1467990	kappa	Productive	1	IGKV6-32	IGKJ5	IGKC	CAGCAGGATTATAGCTCTCCGCTCACG	QQDYSSPLT	7486	150	1678	278	5601	0.177055	196	0.110208	122	ENSMUST00000103377	ENSMUST00000199459	ENSMUST00000103410	15
ERR1467990	kappa	Productive	7	IGKV3-3	IGKJ2	IGKC	CCTCAACATCCATCCTGTGGAGGAGGAGGATACTGCAACATATTACTGTCAGCACAGTTGGGAGATTCCTACACG	PQHPSCGGGGYCNILLSAQLGDSYT	7528	835	1149	215	5642	0.161698	179	0.157182	174	ENSMUST00000103402	ENSMUST00000103406	ENSMUST00000103410	15
ERR1467990	kappa	Productive	4	IGKV3-12	IGKJ2	IGKC	GTCTGGGACAGACTTCACCCTCAACATCCATCCTGTGGAGGAGGAGGATACTGCAACATATTACTGTCAGCACAGTTGGGAGATTCCTACACG	VWDRLHPQHPSCGGGGYCNILLSAQLGDSYT	7670	955	1121	218	5670	0.164408	182	0.159892	177	ENSMUST00000103396	ENSMUST00000103406	ENSMUST00000103410	15
ERR1467990	kappa	Productive	7	IGKV3-7	IGKJ2	IGKC	GTCTGGGACAGACTTCACCCTCAACATCCATCCTGTGGAGGAGGAGGATACTGCAACATATTACTGTCAGCACAGTTGGGAGATTCCTACACG	VWDRLHPQHPSCGGGGYCNILLSAQLGDSYT	7328	897	866	214	5627	0.159892	177	0.155375	172	ENSMUST00000103399	ENSMUST00000103406	ENSMUST00000103410	15
ERR1467990	kappa	Productive	7	IGKV3-7	IGKJ2	IGKC	GTCTGGGACAGACTTCACCCTCAACATCCATCCTGTGGAGGAGGAGGATACTGCAACATATTACTGTCAGCACAGTTGGGAGATTCCTACACG	VWDRLHPQHPSCGGGGYCNILLSAQLGDSYT	7698	952	1156	219	5664	0.164408	182	0.159892	177	ENSMUST00000197560	ENSMUST00000103406	ENSMUST00000103410	15
ERR1467990	kappa	Productive	3	IGKV3-12	IGKJ2	IGKC	GTCTGGGACAGACTTCACCCTCAACATCCATCCTGTGGAGGAGGAGGATACTGCAACATATTACTGTCAGCACAGTTGGGAGATTCCTACACG	VWDRLHPQHPSCGGGGYCNILLSAQLGDSYT	7840	974	1162	303	5790	0.241192	267	0.159892	177	ENSMUST00000103396	ENSMUST00000198234	ENSMUST00000103410	15
ERR1467990	kappa	Productive	6	IGKV3-3	IGKJ2	IGKC	CCTCAACATCCATCCTGTGGAGGAGGAGGATACTGCAACATATTACTGTCAGCACAGTTGGGAGATTCCTACACG	PQHPSCGGGGYCNILLSAQLGDSYT	7690	851	1193	296	5758	0.234869	260	0.157182	174	ENSMUST00000103402	ENSMUST00000198234	ENSMUST00000103410	15
ERR1467990	kappa	Productive	5	IGKV6-32	IGKJ5	IGKC	CAGCAGGATTATAGCTCTCCGCTCACG	QQDYSSPLT	7344	150	1637	207	5491	0.113821	126	0.110208	122	ENSMUST00000103377	ENSMUST00000103409	ENSMUST00000103410	15
ERR1468018	kappa	Productive	3	IGKV1-122	IGKJ1	IGKC	TGGCAAGGTACACATTTTCCTCAGACG	WQGTHFPQT	5178	208	648	214	4376	0.279869	171	0.166939	102	ENSMUST00000103314	ENSMUST00000103405	ENSMUST00000103410	15
ERR1468018	kappa	Productive	2	IGKV1-132	IGKJ1	IGKC	TGGCAAGGTACACATTTTCCTCAGACG	WQGTHFPQT	6494	265	1547	269	4768	0.366612	224	0.189853	116	ENSMUST00000103305	ENSMUST00000103405	ENSMUST00000103410	15
ERR1468018	kappa	Productive	3	IGKV1-131	IGKJ1	IGKC	TGGCAAGGTACACATTTTCCTCAGACG	WQGTHFPQT	6492	265	1545	269	4768	0.366612	224	0.189853	116	ENSMUST00000103306	ENSMUST00000103405	ENSMUST00000103410	15
ERR1468018	kappa	Productive	1	IGKV1-135	IGKJ1	IGKC	TGGCAAGGTACACATTTTCCTCAGACG	WQGTHFPQT	7288	282	2240	279	4862	0.384615	235	0.199673	122	ENSMUST00000103303	ENSMUST00000103405	ENSMUST00000103410	15
ERR1468018	kappa	Productive	3	IGKV1-133	IGKJ1	IGKC	TGGCAAGGTACACATTTTCCTCAGACG	WQGTHFPQT	6764	273	1783	271	4801	0.369885	226	0.191489	117	ENSMUST00000103304	ENSMUST00000103405	ENSMUST00000103410	15
ERR1468012	kappa	Productive	3	IGKV3-5	IGKJ1	IGKC	CAGCAAAGTATTGAGGATCCGTGGACG	QQSIEDPWT	4338	234	1087	180	3131	0.333333	149	0.190157	85	ENSMUST00000103400	ENSMUST00000103405	ENSMUST00000103410	15
ERR1468012	kappa	Productive	2	IGKV3-1	IGKJ1	IGKC	CAAAGTATTGAGGATCCGTGGACG	QSIEDPWT	4064	106	915	183	3033	0.340045	152	0.194631	87	ENSMUST00000103404	ENSMUST00000103405	ENSMUST00000103410	15
ERR1468012	kappa	Productive	3	IGKV3-7	IGKJ1	IGKC	CAGCAAAGTATTGAGGATCCGTGGACG	QQSIEDPWT	4378	239	1109	183	3147	0.340045	152	0.192394	86	ENSMUST00000197560	ENSMUST00000103405	ENSMUST00000103410	15
ERR1468012	kappa	Productive	3	IGKV3-10	IGKJ1	IGKC	CAGCAAAGTATTGAGGATCCGTGGACG	QQSIEDPWT	4338	234	1087	180	3131	0.333333	149	0.190157	85	ENSMUST00000196940	ENSMUST00000103405	ENSMUST00000103410	15
ERR1468012	kappa	Productive	3	IGKV3-12	IGKJ1	IGKC	CAGCAAAGTATTGAGGATCCGTGGACG	QQSIEDPWT	4222	232	981	178	3121	0.326622	146	0.185682	83	ENSMUST00000103396	ENSMUST00000103405	ENSMUST00000103410	15
ERR1468012	kappa	Productive	3	IGKV3-2	IGKJ1	IGKC	CAAAGTATTGAGGATCCGTGGACG	QSIEDPWT	4342	230	1082	182	3148	0.33557	150	0.185682	83	ENSMUST00000103403	ENSMUST00000103405	ENSMUST00000103410	15
ERR1468012	kappa	Productive	3	IGKV3-4	IGKJ1	IGKC	CAGCAAAGTATTGAGGATCCGTGGACG	QQSIEDPWT	4494	242	1203	188	3168	0.348993	156	0.192394	86	ENSMUST00000103401	ENSMUST00000103405	ENSMUST00000103410	15
ERR1468012	kappa	Productive	3	IGKV3-9	IGKJ1	IGKC	CAGCAAAGTATTGAGGATCCGTGGACG	QQSIEDPWT	4072	225	891	168	3064	0.299776	134	0.178971	80	ENSMUST00000103398	ENSMUST00000103405	ENSMUST00000103410	15
ERR1468012	kappa	Productive	1	IGKV3-3	IGKJ1	IGKC	CAGCAAAGTATTGAGGATCCGTGGACG	QQSIEDPWT	4642	247	1333	192	3184	0.357942	160	0.196868	88	ENSMUST00000103402	ENSMUST00000103405	ENSMUST00000103410	15
ERR1468012	kappa	Productive	3	IGKV3-7	IGKJ1	IGKC	CAGCAAAGTATTGAGGATCCGTGGACG	QQSIEDPWT	4180	229	948	176	3114	0.319911	143	0.181208	81	ENSMUST00000103399	ENSMUST00000103405	ENSMUST00000103410	15
ERR1468016	heavy	Productive	2	IGHV1-37	IGHJ2	IGHM	GGAATCGATTACGACACGGGCTTTGACTAC	GIDYDTGFDY	2868	16	350	40	2498	0	0	0	0	ENSMUST00000103514	ENSMUST00000192746	ENSMUST00000177715	15
ERR1468016	heavy	Productive	5	IGHV1-39	IGHJ2	IGHD	GGAATCGATTACGACACGGGCTTTGACTAC	GIDYDTGFDY	510	7	210	16	286	0	0	0	0	ENSMUST00000103515	ENSMUST00000192746	ENSMUST00000194162	15
ERR1468016	heavy	Productive	5	IGHV1-26	IGHJ2	IGHD	GGAATCGATTACGACACGGGCTTTGACTAC	GIDYDTGFDY	570	9	267	16	289	0	0	0	0	ENSMUST00000103510	ENSMUST00000192746	ENSMUST00000194162	15
ERR1468016	heavy	Productive	3	IGHV1-34	IGHJ2	IGHM	GGAATCGATTACGACACGGGCTTTGACTAC	GIDYDTGFDY	2206	16	335	40	1851	0	0	0	0	ENSMUST00000103512	ENSMUST00000192746	ENSMUST00000103426	15
ERR1468016	heavy	Productive	1	IGHV1-37	IGHJ2	IGHM	GGAATCGATTACGACACGGGCTTTGACTAC	GIDYDTGFDY	2878	17	358	42	2499	0	0	0	0	ENSMUST00000193950	ENSMUST00000192746	ENSMUST00000177715	15
ERR1468016	heavy	Productive	5	IGHV1-20	IGHJ2	IGHD	GGAATCGATTACGACACGGGCTTTGACTAC	GIDYDTGFDY	588	9	285	16	289	0	0	0	0	ENSMUST00000103506	ENSMUST00000192746	ENSMUST00000194162	15
ERR1468016	heavy	Unproductive - found only V segment	NA	IGHV1-48	IGHJ2	IGHD	NA	NA	370	NA	NA	NA	278	NA	NA	NA	NA	ENSMUST00000191795	ENSMUST00000192746	ENSMUST00000194162	15
ERR1468016	heavy	Productive	5	IGHV1-19	IGHJ2	IGHD	GGAATCGATTACGACACGGGCTTTGACTAC	GIDYDTGFDY	566	9	263	16	289	0	0	0	0	ENSMUST00000103505	ENSMUST00000192746	ENSMUST00000194162	15
ERR1468016	heavy	Productive	4	IGHV1-20	IGHJ2	IGHD	GGAATCGATTACGACACGGGCTTTGACTAC	GIDYDTGFDY	598	10	293	17	290	0	0	0	0	ENSMUST00000194968	ENSMUST00000192746	ENSMUST00000194162	15
ERR1468016	heavy	Productive	5	IGHV1-21	IGHJ2	IGHD	GATTACGACACGGGCTTTGACTAC	DYDTGFDY	570	5	267	16	289	0	0	0	0	ENSMUST00000194856	ENSMUST00000192746	ENSMUST00000194162	15
ERR1468016	kappa	Productive	2	IGKV4-71	IGKJ5	IGKC	AGTAGTAACCCACTCACG	SSNPLT	8500	239	1444	494	6735	0.246743	322	0.136398	178	ENSMUST00000101325	ENSMUST00000199459	ENSMUST00000103410	15
ERR1468016	kappa	Productive	1	IGKV4-72	IGKJ5	IGKC	CAGCAGTGGAGTAGTAACCCACTCACG	QQWSSNPLT	9796	363	2351	614	6980	0.336398	439	0.213793	279	ENSMUST00000103346	ENSMUST00000199459	ENSMUST00000103410	15
ERR1468016	kappa	Productive	4	IGKV4-59	IGKJ5	IGKC	CAGCAGTGGAGTAGTAACCCACTCACG	QQWSSNPLT	9200	348	1837	595	6913	0.324904	424	0.204598	267	ENSMUST00000103354	ENSMUST00000199459	ENSMUST00000103410	15
ERR1468016	kappa	Productive	4	IGKV4-59	IGKJ5	IGKC	CAGCAGTGGAGTAGTAACCCACTCACG	QQWSSNPLT	8912	346	1768	449	6677	0.215326	281	0.204598	267	ENSMUST00000103354	ENSMUST00000103409	ENSMUST00000103410	15
ERR1468016	kappa	Unproductive - found only V segment	NA	IGKV4-73	IGKJ5	IGKC	NA	NA	8354	NA	NA	NA	6686	NA	NA	NA	NA	ENSMUST00000199760	ENSMUST00000199459	ENSMUST00000103410	15
ERR1468016	kappa	Productive	4	IGKV4-68	IGKJ5	IGKC	CAGCAGTGGAGTAGTAACCCACTCACG	QQWSSNPLT	8988	347	1845	450	6675	0.215326	281	0.204598	267	ENSMUST00000103350	ENSMUST00000103409	ENSMUST00000103410	15
ERR1468016	kappa	Productive	3	IGKV4-72	IGKJ5	IGKC	CAGCAGTGGAGTAGTAACCCACTCACG	QQWSSNPLT	9502	361	2279	465	6740	0.224521	293	0.213793	279	ENSMUST00000103346	ENSMUST00000103409	ENSMUST00000103410	15
ERR1468016	kappa	Productive	4	IGKV4-71	IGKJ5	IGKC	CAGCAGTGGAGTAGTAACCCACTCACG	QQWSSNPLT	8518	329	1477	429	6593	0.203065	265	0.193103	252	ENSMUST00000196201	ENSMUST00000103409	ENSMUST00000103410	15
ERR1468016	kappa	Productive	4	IGKV4-71	IGKJ5	IGKC	CAGCAGTGGAGTAGTAACCCACTCACG	QQWSSNPLT	8786	331	1536	565	6818	0.304981	398	0.193103	252	ENSMUST00000196201	ENSMUST00000199459	ENSMUST00000103410	15
ERR1468016	kappa	Productive	4	IGKV4-68	IGKJ5	IGKC	CAGCAGTGGAGTAGTAACCCACTCACG	QQWSSNPLT	9276	349	1914	596	6912	0.324904	424	0.204598	267	ENSMUST00000103350	ENSMUST00000199459	ENSMUST00000103410	15
ERR1468016	kappa	Failed reconstruction - reached maximum number of iterations	1	paired with: IGKV4-59	IGKJ4	NA	CAGTTTACTAGTTCCCACTCACGTTCGGTGCTGGGACCAAGCTGGAGCTGAAAC	NA	NA	NA	NA	NA	NA	NA	NA	NA	NA	NA	ENSMUST00000103408	NA	15
ERR1467994	heavy	Productive	2	IGHV2-5	IGHJ2	IGHD	GCCAGAAATTTTGATGATGGTGATTTTGACTAC	ARNFDDGDFDY	482	3	224	6	252	0	0	0	0	ENSMUST00000195707	ENSMUST00000192746	ENSMUST00000194162	15
ERR1467994	heavy	Productive	3	IGHV2-6	IGHJ2	IGHD	AGAAATTTTGATGATGGTGATTTTGACTAC	RNFDDGDFDY	374	2	117	5	252	0	0	0	0	ENSMUST00000179657	ENSMUST00000192746	ENSMUST00000194162	15
ERR1467994	heavy	Productive	1	IGHV2-2	IGHJ2	IGHM	GCCAGAAATTTTGATGATGGTGATTTTGACTAC	ARNFDDGDFDY	3658	21	284	31	3362	0	0	0	0	ENSMUST00000103443	ENSMUST00000192746	ENSMUST00000103426	15
ERR1467994	heavy	Productive	3	IGHV2-6-8	IGHJ2	IGHD	GCCAGAAATTTTGATGATGGTGATTTTGACTAC	ARNFDDGDFDY	410	3	152	6	252	0	0	0	0	ENSMUST00000192911	ENSMUST00000192746	ENSMUST00000194162	15
ERR1467994	heavy	Productive	3	IGHV2-4	IGHJ2	IGHM	GCCAGAAATTTTGATGATGGTGATTTTGACTAC	ARNFDDGDFDY	3644	21	270	31	3362	0	0	0	0	ENSMUST00000103447	ENSMUST00000192746	ENSMUST00000103426	15
ERR1467994	heavy	Productive	3	IGHV2-5	IGHJ2	IGHD	GCCAGAAATTTTGATGATGGTGATTTTGACTAC	ARNFDDGDFDY	422	3	164	6	252	0	0	0	0	ENSMUST00000103449	ENSMUST00000192746	ENSMUST00000194162	15
ERR1467994	kappa	Productive	2	IGKV10-96	IGKJ5	IGKC	CAACAGGGTAATACGCTTCCGCTCACG	QQGNTLPLT	12294	727	3115	685	8480	0.326071	449	0.310094	427	ENSMUST00000103328	ENSMUST00000103409	ENSMUST00000103410	15
ERR1467994	kappa	Productive	1	IGKV10-96	IGKJ5	IGKC	CAACAGGGTAATACGCTTCCGCTCACG	QQGNTLPLT	12782	730	3252	930	8856	0.503268	693	0.310094	427	ENSMUST00000103328	ENSMUST00000199459	ENSMUST00000103410	15
ERR1468005	heavy	Productive	5	IGHV9-3	IGHJ4	IGHM	GCTAGAAATGGTAACTACGGGAATGCTATGGACTAC	ARNGNYGNAMDY	5072	43	212	63	4817	0	0	0	0	ENSMUST00000103473	ENSMUST00000103427	ENSMUST00000177715	15
ERR1468005	heavy	Productive	1	IGHV9-1	IGHJ4	IGHM	GCTAGAAATGGTAACTACGGGAATGCTATGGACTAC	ARNGNYGNAMDY	5048	43	190	62	4816	0	0	0	0	ENSMUST00000103471	ENSMUST00000103427	ENSMUST00000177715	15
ERR1468005	heavy	Productive	4	IGHV9-4	IGHJ4	IGHM	GCTAGAAATGGTAACTACGGGAATGCTATGGACTAC	ARNGNYGNAMDY	3838	43	164	62	3632	0	0	0	0	ENSMUST00000194159	ENSMUST00000103427	ENSMUST00000103426	15
ERR1468005	heavy	Productive	3	IGHV9-2	IGHJ4	IGHM	GCTAGAAATGGTAACTACGGGAATGCTATGGACTAC	ARNGNYGNAMDY	3910	45	224	65	3641	0	0	0	0	ENSMUST00000103472	ENSMUST00000103427	ENSMUST00000103426	15
ERR1468005	heavy	Productive	2	IGHV9-1	IGHJ4	IGHD	GCTAGAAATGGTAACTACGGGAATGCTATGGACTAC	ARNGNYGNAMDY	1624	24	165	28	1432	0	0	0	0	ENSMUST00000195884	ENSMUST00000103427	ENSMUST00000194162	15
ERR1468005	heavy	Productive	6	IGHV9-4	IGHJ4	IGHM	GCTAGAAATGGTAACTACGGGAATGCTATGGACTAC	ARNGNYGNAMDY	5008	43	159	61	4808	0	0	0	0	ENSMUST00000103482	ENSMUST00000103427	ENSMUST00000177715	15
ERR1468005	heavy	Failed reconstruction - V and J segment do not overlap	1	IGHV1-2	paired with: IGHJ2	NA	CTCAGCAGCCTGACATCTGAGGACTCTGCGGTCTATTACTGTGCAAGAGTGAAACCTAATTTA	NA	NA	NA	NA	NA	NA	NA	NA	NA	NA	ENSMUST00000195325	NA	NA	15
ERR1468005	heavy	Failed reconstruction - V and J segment do not overlap	1	IGHV1-80	paired with: IGHJ2	NA	CTCAGCAGCCTGACCTCTGAGGACTCTGCGGTCTATTACTGTGCAAGAGTGAAACCTAATTTA	NA	NA	NA	NA	NA	NA	NA	NA	NA	NA	ENSMUST00000103547	NA	NA	15
ERR1468005	kappa	Productive	3	IGKV6-17	IGKJ2	IGKC	CAGCAGGATTATAGCTCTCCGTACACG	QQDYSSPYT	14892	832	3749	797	10506	0.396522	684	0.272464	470	ENSMUST00000103391	ENSMUST00000198234	ENSMUST00000103410	15
ERR1468005	kappa	Productive	3	IGKV8-21	IGKJ2	IGKC	CAGCAGGATTATAGCTCTCCGTACACG	QQDYSSPYT	11788	629	1648	525	9573	0.237681	410	0.231304	399	ENSMUST00000103387	ENSMUST00000103406	ENSMUST00000103410	15
ERR1468005	kappa	Productive	1	IGKV6-32	IGKJ2	IGKC	CAGCAGGATTATAGCTCTCCGTACACG	QQDYSSPYT	17200	921	5753	860	10764	0.433043	747	0.292754	505	ENSMUST00000103377	ENSMUST00000198234	ENSMUST00000103410	15
ERR1468005	kappa	Productive	3	IGKV6-17	IGKJ2	IGKC	CAGCAGGATTATAGCTCTCCGTACACG	QQDYSSPYT	14486	830	3595	592	10234	0.28	483	0.272464	470	ENSMUST00000103391	ENSMUST00000103406	ENSMUST00000103410	15
ERR1468005	kappa	Productive	3	IGKV8-28	IGKJ2	IGKC	CAGCAGGATTATAGCTCTCCGTACACG	QQDYSSPYT	11984	632	1851	520	9574	0.233043	402	0.226667	391	ENSMUST00000103380	ENSMUST00000103406	ENSMUST00000103410	15
ERR1468005	kappa	Productive	2	IGKV6-32	IGKJ2	IGKC	CAGCAGGATTATAGCTCTCCGTACACG	QQDYSSPYT	16742	919	5573	629	10464	0.301449	520	0.292754	505	ENSMUST00000103377	ENSMUST00000103406	ENSMUST00000103410	15
ERR1468005	kappa	Productive	3	IGKV8-19	IGKJ2	IGKC	CAGCAGGATTATAGCTCTCCGTACACG	QQDYSSPYT	12710	670	2223	687	9925	0.332174	573	0.237101	409	ENSMUST00000103389	ENSMUST00000198234	ENSMUST00000103410	15
ERR1467987	heavy	Unproductive - found only V segment	NA	IGHV14-4	IGHJ3	IGHD	NA	NA	248	NA	NA	NA	228	NA	NA	NA	NA	ENSMUST00000195706	ENSMUST00000103428	ENSMUST00000194162	15
ERR1467987	heavy	Unproductive - found only V segment	NA	IGHV14-1	IGHJ3	IGHD	NA	NA	248	NA	NA	NA	228	NA	NA	NA	NA	ENSMUST00000103463	ENSMUST00000103428	ENSMUST00000194162	15
ERR1467987	heavy	Productive	1	IGHV4-1	IGHJ1	IGHM	GCAAGATATGATGGTTACTGGTACTTCGATGTC	ARYDGYWYFDV	4712	22	289	37	4400	0	0	0	0	ENSMUST00000103464	ENSMUST00000103430	ENSMUST00000177715	15
ERR1467987	heavy	Unproductive - found only V segment	NA	IGHV14-2	IGHJ3	IGHM	NA	NA	4348	NA	NA	NA	4301	NA	NA	NA	NA	ENSMUST00000103467	ENSMUST00000103428	ENSMUST00000177715	15
ERR1467987	heavy	Unproductive - found only V segment	NA	IGHV14-3	IGHJ3	IGHM	NA	NA	4352	NA	NA	NA	4301	NA	NA	NA	NA	ENSMUST00000103469	ENSMUST00000103428	ENSMUST00000177715	15
ERR1467987	heavy	Productive	2	IGHV4-2	IGHJ1	IGHM	GCAAGATATGATGGTTACTGGTACTTCGATGTC	ARYDGYWYFDV	4636	19	223	32	4394	0	0	0	0	ENSMUST00000192975	ENSMUST00000103430	ENSMUST00000177715	15
ERR1467987	heavy	Unproductive - found only V segment	NA	IGHV14-4	IGHJ3	IGHG1	NA	NA	606	NA	NA	NA	586	NA	NA	NA	NA	ENSMUST00000103475	ENSMUST00000103428	ENSMUST00000194304	15
ERR1467987	kappa	Productive	6	IGKV4-79	IGKJ4	IGKC	ACG	T	9660	293	2465	500	7139	0.335526	408	0.202303	246	ENSMUST00000103342	ENSMUST00000103408	ENSMUST00000103410	15
ERR1467987	kappa	Productive	4	IGKV4-54	IGKJ4	IGKC	CAGCAATATCATAGTTACCCACCCACG	QQYHSYPPT	9494	167	2254	351	7070	0.217105	264	0.0814145	99	ENSMUST00000199437	ENSMUST00000103408	ENSMUST00000103410	15
ERR1467987	kappa	Productive	3	IGKV4-90	IGKJ4	IGKC	CAGCAAAGGAGTAGTTACCCACCCACG	QQRSSYPPT	9126	323	1758	470	7016	0.313322	381	0.193257	235	ENSMUST00000103334	ENSMUST00000103408	ENSMUST00000103410	15
ERR1467987	kappa	Productive	1	IGKV4-57	IGKJ4	IGKC	CTGCAAAGGAGTAGTTACCCACCCACG	LQRSSYPPT	10286	328	2657	521	7278	0.347039	422	0.20477	249	ENSMUST00000103357	ENSMUST00000103408	ENSMUST00000103410	15
ERR1467987	kappa	Productive	2	IGKV4-70	IGKJ4	IGKC	CTGCAAAGGAGTAGTTACCCACCCACG	LQRSSYPPT	9738	319	2205	500	7193	0.334704	407	0.200658	244	ENSMUST00000103348	ENSMUST00000103408	ENSMUST00000103410	15
ERR1467987	kappa	Productive	7	IGKV4-55	IGKJ4	IGKC	CTGCAAAGGAGTAGTTACCCACCCACG	LQRSSYPPT	9716	319	2190	499	7187	0.334704	407	0.200658	244	ENSMUST00000103359	ENSMUST00000103408	ENSMUST00000103410	15
ERR1467987	kappa	Productive	5	IGKV4-61	IGKJ4	IGKC	CAGCAGTATCATAGTTACCCACCCACG	QQYHSYPPT	9916	163	2591	367	7147	0.224507	273	0.0822368	100	ENSMUST00000199160	ENSMUST00000103408	ENSMUST00000103410	15
ERR1467987	kappa	Productive	7	IGKV4-59	IGKJ4	IGKC	CTGCAAAGGAGTAGTTACCCACCCACG	LQRSSYPPT	9762	318	2232	501	7192	0.336349	409	0.199836	243	ENSMUST00000103354	ENSMUST00000103408	ENSMUST00000103410	15
ERR1467987	lambda	Unproductive - found only V segment	NA	IGLV1	IGLJ1	IGLC3	NA	NA	3904	NA	NA	NA	360	NA	NA	NA	NA	ENSMUST00000103746	ENSMUST00000199490	ENSMUST00000200235	15
ERR1467987	lambda	Unproductive - found only V segment	NA	IGLV2	IGLJ1	IGLC1	NA	NA	17926	NA	NA	NA	9926	NA	NA	NA	NA	ENSMUST00000197518	ENSMUST00000199490	ENSMUST00000200568	15
ERR1467987	lambda	Unproductive - found only V segment	NA	IGLV2	IGLJ1	IGLC1	NA	NA	16950	NA	NA	NA	9819	NA	NA	NA	NA	ENSMUST00000103752	ENSMUST00000199490	ENSMUST00000200568	15
ERR1468008	kappa	Productive	3	IGKV9-129	IGKJ1	IGKC	CTACAATATGCTAGTTCTCCTCGGACG	LQYASSPRT	5402	555	1466	226	3728	0.354515	212	0.255853	153	ENSMUST00000103308	ENSMUST00000103405	ENSMUST00000103410	15
ERR1468008	kappa	Productive	1	IGKV9-120	IGKJ1	IGKC	CTACAATATGCTAGTTCTCCTCGGACG	LQYASSPRT	6160	596	2078	242	3870	0.386288	231	0.262542	157	ENSMUST00000103316	ENSMUST00000103405	ENSMUST00000103410	15
ERR1468008	kappa	Productive	4	IGKV9-123	IGKJ1	IGKC	CTACAATATGCTAGTTCTCCTCGGACG	LQYASSPRT	5402	555	1466	226	3728	0.354515	212	0.255853	153	ENSMUST00000103313	ENSMUST00000103405	ENSMUST00000103410	15
ERR1468008	kappa	Productive	4	IGKV14-100	IGKJ1	IGKC	CTACAATATGCTAGTTCTCCTCGGACG	LQYASSPRT	4680	490	935	199	3553	0.317726	190	0.240803	144	ENSMUST00000199510	ENSMUST00000103405	ENSMUST00000103410	15
ERR1468008	kappa	Productive	4	IGKV14-100	IGKJ1	IGKC	CTACAATATGCTAGTTCTCCTCGGACG	LQYASSPRT	4680	490	935	199	3553	0.317726	190	0.240803	144	ENSMUST00000103325	ENSMUST00000103405	ENSMUST00000103410	15
ERR1468008	kappa	Productive	4	IGKV9-129	IGKJ1	IGKC	CTACAATATGCTAGTTCTCCTCGGACG	LQYASSPRT	5402	555	1466	226	3728	0.354515	212	0.255853	153	ENSMUST00000200578	ENSMUST00000103405	ENSMUST00000103410	15
ERR1468008	kappa	Productive	4	IGKV9-124	IGKJ1	IGKC	CTACAATATGCTAGTTCTCCTCGGACG	LQYASSPRT	5810	578	1779	234	3824	0.367893	220	0.254181	152	ENSMUST00000196768	ENSMUST00000103405	ENSMUST00000103410	15
ERR1468008	kappa	Productive	2	IGKV9-124	IGKJ1	IGKC	CTACAATATGCTAGTTCTCCTCGGACG	LQYASSPRT	5652	570	1641	230	3805	0.361204	216	0.252508	151	ENSMUST00000103312	ENSMUST00000103405	ENSMUST00000103410	15
ERR1468002	kappa	Productive	3	IGKV6-13	IGKJ2	IGKC	CAGCAATATAACAGCTATCCTCACACG	QQYNSYPHT	14464	675	3448	693	10240	0.271921	552	0.261576	531	ENSMUST00000103395	ENSMUST00000103406	ENSMUST00000103410	15
ERR1468002	kappa	Productive	2	IGKV6-15	IGKJ2	IGKC	CAGCAATATAACAGCTATCCTCACACG	QQYNSYPHT	16948	1169	5523	715	10619	0.281281	571	0.270936	550	ENSMUST00000103393	ENSMUST00000103406	ENSMUST00000103410	15
ERR1468002	kappa	Productive	4	IGKV6-23	IGKJ2	IGKC	CAGCAATATAACAGCTATCCTCACACG	QQYNSYPHT	16598	1136	5012	918	10824	0.381281	774	0.266995	542	ENSMUST00000103386	ENSMUST00000198234	ENSMUST00000103410	15
ERR1468002	kappa	Productive	4	IGKV8-30	IGKJ2	IGKC	CTACAATATAACAGCTATCCTCACACG	LQYNSYPHT	11826	541	1501	764	9724	0.305911	621	0.232512	472	ENSMUST00000103378	ENSMUST00000198234	ENSMUST00000103410	15
ERR1468002	kappa	Unproductive - found only V segment	NA	IGKV9-120	IGKJ4	IGKC	NA	NA	10198	NA	NA	NA	8956	NA	NA	NA	NA	ENSMUST00000103316	ENSMUST00000103408	ENSMUST00000103410	15
ERR1468002	kappa	Productive	4	IGKV6-13	IGKJ2	IGKC	CAGCAATATAACAGCTATCCTCACACG	QQYNSYPHT	14832	680	3759	697	10291	0.273892	556	0.263547	535	ENSMUST00000198184	ENSMUST00000103406	ENSMUST00000103410	15
ERR1468002	kappa	Productive	1	IGKV6-15	IGKJ2	IGKC	CAGCAATATAACAGCTATCCTCACACG	QQYNSYPHT	17402	1172	5692	942	10933	0.392118	796	0.270936	550	ENSMUST00000103393	ENSMUST00000198234	ENSMUST00000103410	15
ERR1468002	kappa	Productive	4	IGKV6-23	IGKJ2	IGKC	CAGCAATATAACAGCTATCCTCACACG	QQYNSYPHT	16172	1133	4857	705	10524	0.27734	563	0.266995	542	ENSMUST00000103386	ENSMUST00000103406	ENSMUST00000103410	15
ERR1467999	kappa	Productive	2	IGKV6-25	IGKJ1	IGKC	CAGCAACATTATAGCACTCCGTGGACG	QQHYSTPWT	7314	612	1239	557	5589	0.426689	518	0.355848	432	ENSMUST00000103383	ENSMUST00000103405	ENSMUST00000103410	15
ERR1467999	kappa	Productive	2	IGKV8-30	IGKJ1	IGKC	CAGCAACATTATAGCACTCCGTGGACG	QQHYSTPWT	9718	775	3059	646	6115	0.508237	617	0.392916	477	ENSMUST00000103378	ENSMUST00000103405	ENSMUST00000103410	15
ERR1467999	kappa	Productive	1	IGKV8-24	IGKJ1	IGKC	CAGCAACATTATAGCACTCCGTGGACG	QQHYSTPWT	10770	821	3980	663	6235	0.525535	638	0.400329	486	ENSMUST00000103384	ENSMUST00000103405	ENSMUST00000103410	15
ERR1467993	heavy	Productive	3	IGHV1-19	IGHJ4	IGHM	GCAAGAGTGTGGTTAAGGGATGCTATGGACTAC	ARVWLRDAMDY	3856	80	613	106	3180	0.00510204	2	0.00510204	2	ENSMUST00000193855	ENSMUST00000103427	ENSMUST00000103426	15
ERR1467993	heavy	Productive	5	IGHV1-26	IGHJ4	IGHD	GCAAGAGTGTGGTTAAGGGATGCTATGGACTAC	ARVWLRDAMDY	272	26	256	14	2	0	0	0	0	ENSMUST00000103510	ENSMUST00000103427	ENSMUST00000194162	15
ERR1467993	heavy	Productive	2	IGHV1-31	IGHJ4	IGHM	GCAAGAGTGTGGTTAAGGGATGCTATGGACTAC	ARVWLRDAMDY	5100	76	405	104	4633	0.00510204	2	0.00510204	2	ENSMUST00000103511	ENSMUST00000103427	ENSMUST00000177715	15
ERR1467993	heavy	Productive	5	IGHV1-19	IGHJ4	IGHD	GCAAGAGTGTGGTTAAGGGATGCTATGGACTAC	ARVWLRDAMDY	320	26	304	14	2	0	0	0	0	ENSMUST00000103505	ENSMUST00000103427	ENSMUST00000194162	15
ERR1467993	heavy	Productive	1	IGHV1-34	IGHJ4	IGHM	GCAAGAGTGTGGTTAAGGGATGCTATGGACTAC	ARVWLRDAMDY	5292	79	585	105	4645	0.00510204	2	0.00510204	2	ENSMUST00000103512	ENSMUST00000103427	ENSMUST00000177715	15
ERR1467993	heavy	Productive	5	IGHV1-7	IGHJ4	IGHD	GCAAGAGTGTGGTTAAGGGATGCTATGGACTAC	ARVWLRDAMDY	198	23	183	13	2	0	0	0	0	ENSMUST00000103496	ENSMUST00000103427	ENSMUST00000194162	15
ERR1467993	heavy	Productive	5	IGHV1-25	IGHJ4	IGHM	GCAAGAGTGTGGTTAAGGGATGCTATGGACTAC	ARVWLRDAMDY	5150	76	452	104	4636	0.00510204	2	0.00510204	2	ENSMUST00000195638	ENSMUST00000103427	ENSMUST00000177715	15
ERR1467993	heavy	Productive	5	IGHV1-39	IGHJ4	IGHD	GCAAGAGTGTGGTTAAGGGATGCTATGGACTAC	ARVWLRDAMDY	276	26	260	14	2	0	0	0	0	ENSMUST00000103515	ENSMUST00000103427	ENSMUST00000194162	15
ERR1467993	heavy	Productive	4	IGHV1-42	IGHJ4	IGHD	GCAAGAGTGTGGTTAAGGGATGCTATGGACTAC	ARVWLRDAMDY	266	26	250	14	2	0	0	0	0	ENSMUST00000103516	ENSMUST00000103427	ENSMUST00000194162	15
ERR1467993	heavy	Productive	5	IGHV1-22	IGHJ4	IGHM	GCAAGAGTGTGGTTAAGGGATGCTATGGACTAC	ARVWLRDAMDY	5112	76	415	104	4635	0.00510204	2	0.00510204	2	ENSMUST00000103507	ENSMUST00000103427	ENSMUST00000177715	15
ERR1467993	heavy	Productive	5	IGHV1-4	IGHJ4	IGHD	GCAAGAGTGTGGTTAAGGGATGCTATGGACTAC	ARVWLRDAMDY	264	26	248	14	2	0	0	0	0	ENSMUST00000103493	ENSMUST00000103427	ENSMUST00000194162	15
ERR1467993	heavy	Productive	5	IGHV1-21-1	IGHJ4	IGHD	GCAAGAGTGTGGTTAAGGGATGCTATGGACTAC	ARVWLRDAMDY	320	26	304	14	2	0	0	0	0	ENSMUST00000195790	ENSMUST00000103427	ENSMUST00000194162	15
ERR1467993	heavy	Productive	5	IGHV1-18	IGHJ4	IGHD	GCAAGAGTGTGGTTAAGGGATGCTATGGACTAC	ARVWLRDAMDY	272	26	256	14	2	0	0	0	0	ENSMUST00000194350	ENSMUST00000103427	ENSMUST00000194162	15
ERR1467993	heavy	Productive	5	IGHV1-42	IGHJ4	IGHD	GCAAGAGTGTGGTTAAGGGATGCTATGGACTAC	ARVWLRDAMDY	276	26	260	14	2	0	0	0	0	ENSMUST00000191868	ENSMUST00000103427	ENSMUST00000194162	15
ERR1467993	heavy	Productive	5	IGHV1-31	IGHJ4	IGHD	GCAAGAGTGTGGTTAAGGGATGCTATGGACTAC	ARVWLRDAMDY	264	26	248	14	2	0	0	0	0	ENSMUST00000195735	ENSMUST00000103427	ENSMUST00000194162	15
ERR1467993	kappa	Productive	1	IGKV4-50	IGKJ2	IGKC	CAGCAGTTTACTAGTTCCCCGTACACG	QQFTSSPYT	9386	450	2425	409	6647	0.32681	334	0.215264	220	ENSMUST00000103363	ENSMUST00000198234	ENSMUST00000103410	15
ERR1467993	kappa	Productive	2	IGKV4-50	IGKJ2	IGKC	CAGCAGTTTACTAGTTCCCCGTACACG	QQFTSSPYT	9166	448	2350	298	6496	0.221135	226	0.215264	220	ENSMUST00000103363	ENSMUST00000103406	ENSMUST00000103410	15
ERR1468011	heavy	Productive	5	IGHV1-18	IGHJ4	IGHM	GCAAGATTTATGATTACGACATGGAACTATGCTATGGACTAC	ARFMITTWNYAMDY	3100	25	190	36	2887	0	0	0	0	ENSMUST00000194350	ENSMUST00000103427	ENSMUST00000177715	15
ERR1468011	heavy	Productive	5	IGHV1-19	IGHJ4	IGHD	GCAAGATTTATGATTACGACATGGAACTATGCTATGGACTAC	ARFMITTWNYAMDY	1164	9	179	13	973	0	0	0	0	ENSMUST00000193855	ENSMUST00000103427	ENSMUST00000194162	15
ERR1468011	heavy	Unproductive - found only V segment	NA	IGHV1-4	IGHJ4	IGHD	NA	NA	1060	NA	NA	NA	970	NA	NA	NA	NA	ENSMUST00000103493	ENSMUST00000103427	ENSMUST00000194162	15
ERR1468011	heavy	Productive	2	IGHV1-26	IGHJ4	IGHD	GCAAGATTTATGATTACGACATGGAACTATGCTATGGACTAC	ARFMITTWNYAMDY	1134	9	149	13	973	0	0	0	0	ENSMUST00000103510	ENSMUST00000103427	ENSMUST00000194162	15
ERR1468011	heavy	Productive	5	IGHV1-32	IGHJ4	IGHD	GCAAGATTTATGATTACGACATGGAACTATGCTATGGACTAC	ARFMITTWNYAMDY	1126	9	141	13	973	0	0	0	0	ENSMUST00000195149	ENSMUST00000103427	ENSMUST00000194162	15
ERR1468011	heavy	Unproductive - found only V segment	NA	IGHV1-31	IGHJ4	IGHM	NA	NA	3062	NA	NA	NA	2882	NA	NA	NA	NA	ENSMUST00000103511	ENSMUST00000103427	ENSMUST00000177715	15
ERR1468011	heavy	Productive	5	IGHV1-19	IGHJ4	IGHD	GCAAGATTTATGATTACGACATGGAACTATGCTATGGACTAC	ARFMITTWNYAMDY	1126	9	141	13	973	0	0	0	0	ENSMUST00000103505	ENSMUST00000103427	ENSMUST00000194162	15
ERR1468011	heavy	Productive	1	IGHV1-34	IGHJ4	IGHM	GCAAGATTTATGATTACGACATGGAACTATGCTATGGACTAC	ARFMITTWNYAMDY	3142	25	230	37	2889	0	0	0	0	ENSMUST00000103512	ENSMUST00000103427	ENSMUST00000177715	15
ERR1468011	heavy	Unproductive - stop codon	NA	IGHV1-25	IGHJ4	IGHD	ATGGAAAGAGCCTTGAGTGGATTGGAGATATTAATCCTAACAATGGTGGTACTATCTACAACCAGAAGTTCAAGGGCAAGGCCACATTGACTGTAGACAAGTCCTCCAGCACAGCCTACATGGAGCTCCGCAGCCTGACATCTGAGGACACTGCAGTCTATTACATGGAACTATGCTATGGACTAC	MERALSGLEILILTMVVLSTTRSSRARPH*L*TSPPAQPTWSSAA*HLRTLQSITWNYAMDY	1114	99	52	12	972	0	0	0	0	ENSMUST00000195638	ENSMUST00000103427	ENSMUST00000194162	15
ERR1468011	heavy	Unproductive - found only V segment	NA	IGHV1-7	IGHJ4	IGHD	NA	NA	1040	NA	NA	NA	969	NA	NA	NA	NA	ENSMUST00000103496	ENSMUST00000103427	ENSMUST00000194162	15
ERR1468011	heavy	Unproductive - found only V segment	NA	IGHV1-39	IGHJ4	IGHD	NA	NA	1090	NA	NA	NA	972	NA	NA	NA	NA	ENSMUST00000103515	ENSMUST00000103427	ENSMUST00000194162	15
ERR1468011	heavy	Unproductive - found only V segment	NA	IGHV1-42	IGHJ4	IGHD	NA	NA	1102	NA	NA	NA	971	NA	NA	NA	NA	ENSMUST00000103516	ENSMUST00000103427	ENSMUST00000194162	15
ERR1468011	heavy	Productive	5	IGHV1-37	IGHJ4	IGHD	GCAAGATTTATGATTACGACATGGAACTATGCTATGGACTAC	ARFMITTWNYAMDY	1114	8	131	12	972	0	0	0	0	ENSMUST00000193950	ENSMUST00000103427	ENSMUST00000194162	15
ERR1468011	heavy	Productive	2	IGHV1-22	IGHJ4	IGHD	GCAAGATTTATGATTACGACATGGAACTATGCTATGGACTAC	ARFMITTWNYAMDY	1134	9	149	13	973	0	0	0	0	ENSMUST00000103507	ENSMUST00000103427	ENSMUST00000194162	15
ERR1468011	heavy	Productive	2	IGHV1-21	IGHJ4	IGHD	TTTATGATTACGACATGGAACTATGCTATGGACTAC	FMITTWNYAMDY	1134	8	149	13	973	0	0	0	0	ENSMUST00000194856	ENSMUST00000103427	ENSMUST00000194162	15
ERR1468011	heavy	Unproductive - found only V segment	NA	IGHV1-42	IGHJ4	IGHD	NA	NA	1114	NA	NA	NA	972	NA	NA	NA	NA	ENSMUST00000191868	ENSMUST00000103427	ENSMUST00000194162	15
ERR1468011	heavy	Unproductive - found only V segment	NA	IGHV1-31	IGHJ4	IGHD	NA	NA	1102	NA	NA	NA	971	NA	NA	NA	NA	ENSMUST00000195735	ENSMUST00000103427	ENSMUST00000194162	15
ERR1468011	kappa	Productive	1	IGKV4-74	IGKJ1	IGKC	CACCAGTATCATCGTTCCCCACCGACG	HQYHRSPPT	9462	229	1860	374	7199	0.278399	299	0.157356	169	ENSMUST00000103344	ENSMUST00000103405	ENSMUST00000103410	15
ERR1468011	kappa	Productive	2	IGKV4-61	IGKJ1	IGKC	CACCAGTATCATCGTTCCCCACCGACG	HQYHRSPPT	8614	218	1148	344	7095	0.250466	269	0.148976	160	ENSMUST00000103353	ENSMUST00000103405	ENSMUST00000103410	15
ERR1468011	kappa	Productive	3	IGKV4-61	IGKJ1	IGKC	CACCAGTATCATCGTTCCCCACCGACG	HQYHRSPPT	9048	221	1514	358	7148	0.263501	283	0.150838	162	ENSMUST00000199160	ENSMUST00000103405	ENSMUST00000103410	15
ERR1467991	heavy	Productive	2	IGHV8-7	IGHJ4	IGHD	GCTAACAGAAACTATGGTAACAATTACTATGCTATGGACTAC	ANRNYGNNYYAMDY	2322	46	168	43	2112	0.00170068	1	0.00170068	1	ENSMUST00000194349	ENSMUST00000103427	ENSMUST00000194162	15
ERR1467991	heavy	Productive	3	IGHV8-8	IGHJ4	IGHD	GCTAACAGAAACTATGGTAACAATTACTATGCTATGGACTAC	ANRNYGNNYYAMDY	2372	48	213	46	2114	0.00170068	1	0.00170068	1	ENSMUST00000192591	ENSMUST00000103427	ENSMUST00000194162	15
ERR1467991	heavy	Productive	4	IGHV8-13	IGHJ4	IGHD	GCTAACAGAAACTATGGTAACAATTACTATGCTATGGACTAC	ANRNYGNNYYAMDY	2310	45	157	42	2112	0.00170068	1	0.00170068	1	ENSMUST00000164041	ENSMUST00000103427	ENSMUST00000194162	15
ERR1467991	heavy	Productive	4	IGHV8-9	IGHJ4	IGHD	GCTAACAGAAACTATGGTAACAATTACTATGCTATGGACTAC	ANRNYGNNYYAMDY	2308	45	155	42	2112	0.00170068	1	0.00170068	1	ENSMUST00000103533	ENSMUST00000103427	ENSMUST00000194162	15
ERR1467991	heavy	Unproductive - found only V segment	NA	IGHV8-12	IGHJ4	IGHM	NA	NA	3118	NA	NA	NA	2885	NA	NA	NA	NA	ENSMUST00000199266	ENSMUST00000103427	ENSMUST00000103426	15
ERR1467991	heavy	Productive	4	IGHV8-11	IGHJ4	IGHD	GCTAACAGAAACTATGGTAACAATTACTATGCTATGGACTAC	ANRNYGNNYYAMDY	2306	46	153	43	2111	0.00170068	1	0.00170068	1	ENSMUST00000103536	ENSMUST00000103427	ENSMUST00000194162	15
ERR1467991	heavy	Productive	4	IGHV8-13	IGHJ4	IGHD	GCTAACAGAAACTATGGTAACAATTACTATGCTATGGACTAC	ANRNYGNNYYAMDY	2310	45	157	42	2112	0.00170068	1	0.00170068	1	ENSMUST00000103542	ENSMUST00000103427	ENSMUST00000194162	15
ERR1467991	heavy	Productive	1	IGHV8-6	IGHJ4	IGHM	GCTAACAGAAACTATGGTAACAATTACTATGCTATGGACTAC	ANRNYGNNYYAMDY	3354	64	168	84	3123	0.00170068	1	0.00170068	1	ENSMUST00000103524	ENSMUST00000103427	ENSMUST00000177715	15
ERR1467991	heavy	Productive	4	IGHV8-6	IGHJ4	IGHD	GCTAACAGAAACTATGGTAACAATTACTATGCTATGGACTAC	ANRNYGNNYYAMDY	2312	45	159	42	2112	0.00170068	1	0.00170068	1	ENSMUST00000193145	ENSMUST00000103427	ENSMUST00000194162	15
ERR1467991	heavy	Unproductive - found only V segment	NA	IGHV8-14	IGHJ4	IGHD	NA	NA	2288	NA	NA	NA	2102	NA	NA	NA	NA	ENSMUST00000196781	ENSMUST00000103427	ENSMUST00000194162	15
ERR1467991	heavy	Productive	4	IGHV8-5	IGHJ4	IGHD	GCTAACAGAAACTATGGTAACAATTACTATGCTATGGACTAC	ANRNYGNNYYAMDY	2352	47	194	45	2114	0.00170068	1	0.00170068	1	ENSMUST00000194257	ENSMUST00000103427	ENSMUST00000194162	15
ERR1467991	kappa	Unproductive - found only V segment	NA	IGKV12-40	IGKJ4	IGKC	NA	NA	13612	NA	NA	NA	9568	NA	NA	NA	NA	ENSMUST00000199208	ENSMUST00000103408	ENSMUST00000103410	15
ERR1467991	kappa	Unproductive - found only V segment	NA	IGKV6-25	IGKJ4	IGKC	NA	NA	9120	NA	NA	NA	8165	NA	NA	NA	NA	ENSMUST00000103383	ENSMUST00000103408	ENSMUST00000103410	15
ERR1467991	kappa	Productive	1	IGKV12-46	IGKJ1	IGKC	CAACATTTTTGGGGTACTCCGTGGACG	QHFWGTPWT	15422	492	4808	655	10087	0.351842	678	0.229891	443	ENSMUST00000103365	ENSMUST00000103405	ENSMUST00000103410	15
ERR1467991	kappa	Unproductive - found only V segment	NA	IGKV12-44	IGKJ4	IGKC	NA	NA	14172	NA	NA	NA	9624	NA	NA	NA	NA	ENSMUST00000103367	ENSMUST00000103408	ENSMUST00000103410	15
ERR1467991	kappa	Productive	3	IGKV12-41	IGKJ1	IGKC	CAACATTTTTGGGGTACTCCGTGGACG	QHFWGTPWT	13822	460	3449	611	9878	0.324857	626	0.21588	416	ENSMUST00000103369	ENSMUST00000103405	ENSMUST00000103410	15
ERR1467991	kappa	Productive	2	IGKV12-47	IGKJ4	IGKC	ACG	T	13916	165	4124	349	9792	0.179035	345	0.0804359	155	ENSMUST00000196961	ENSMUST00000103408	ENSMUST00000103410	15
ERR1467991	kappa	Unproductive - found only V segment	NA	IGKV6-17	IGKJ4	IGKC	NA	NA	9176	NA	NA	NA	8199	NA	NA	NA	NA	ENSMUST00000103391	ENSMUST00000103408	ENSMUST00000103410	15
ERR1467991	kappa	Failed reconstruction - reached maximum number of iterations	1	IGKV12-67	paired with: IGKJ1	NA	GCAGTTTATTACTGTCAGCAACATTATAGTACTCCTCACGTTCGGCTCGGGGACAAAGTTGGAAATAAAACGGGCTGATGCTGCACCAACTG	NA	NA	NA	NA	NA	NA	NA	NA	NA	NA	ENSMUST00000197806	NA	NA	15
ERR1468013	heavy	Productive	1	IGHV1-49	IGHJ1	IGHM	ACTCCGTACTTCGATGTC	TPYFDV	1992	3	33	10	1954	0	0	0	0	ENSMUST00000103519	ENSMUST00000103430	ENSMUST00000177715	15
ERR1468013	heavy	Productive	6	IGHV1-52	IGHJ1	IGHD	ACTCCGTACTTCGATGTC	TPYFDV	1348	4	65	6	1277	0	0	0	0	ENSMUST00000103522	ENSMUST00000103430	ENSMUST00000194162	15
ERR1468013	heavy	Productive	6	IGHV1-74	IGHJ1	IGHD	ACTCCGTACTTCGATGTC	TPYFDV	1358	4	72	6	1280	0	0	0	0	ENSMUST00000196587	ENSMUST00000103430	ENSMUST00000194162	15
ERR1468013	heavy	Productive	4	IGHV1-69	IGHJ1	IGHD	ACTCCGTACTTCGATGTC	TPYFDV	1364	4	77	7	1280	0	0	0	0	ENSMUST00000103539	ENSMUST00000103430	ENSMUST00000194162	15
ERR1468013	heavy	Productive	6	IGHV1-55	IGHJ1	IGHD	ACTCCGTACTTCGATGTC	TPYFDV	1370	4	81	7	1282	0	0	0	0	ENSMUST00000103526	ENSMUST00000103430	ENSMUST00000194162	15
ERR1468013	heavy	Productive	6	IGHV1-59	IGHJ1	IGHD	ACTCCGTACTTCGATGTC	TPYFDV	1364	4	77	7	1280	0	0	0	0	ENSMUST00000195359	ENSMUST00000103430	ENSMUST00000194162	15
ERR1468013	heavy	Productive	6	IGHV1-52	IGHJ1	IGHD	ACTCCGTACTTCGATGTC	TPYFDV	1348	4	65	6	1277	0	0	0	0	ENSMUST00000192554	ENSMUST00000103430	ENSMUST00000194162	15
ERR1468013	heavy	Productive	2	IGHV1-36	IGHJ1	IGHD	GCCTTTATTACTACGGTAGTAGCTACTCCGTACTTCGATGTC	AFITTVVATPYFDV	1396	7	106	7	1283	0	0	0	0	ENSMUST00000103513	ENSMUST00000103430	ENSMUST00000194162	15
ERR1468013	heavy	Productive	6	IGHV1-66	IGHJ1	IGHD	ACTCCGTACTTCGATGTC	TPYFDV	1364	4	77	7	1280	0	0	0	0	ENSMUST00000103537	ENSMUST00000103430	ENSMUST00000194162	15
ERR1468013	heavy	Productive	6	IGHV1-36	IGHJ1	IGHD	GCCTTTATTACTACGGTAGTAGCTACTCCGTACTTCGATGTC	AFITTVVATPYFDV	1396	7	106	7	1283	0	0	0	0	ENSMUST00000191862	ENSMUST00000103430	ENSMUST00000194162	15
ERR1468013	heavy	Productive	6	IGHV1-64	IGHJ1	IGHD	ACTCCGTACTTCGATGTC	TPYFDV	1370	4	81	7	1282	0	0	0	0	ENSMUST00000103535	ENSMUST00000103430	ENSMUST00000194162	15
ERR1468013	heavy	Productive	4	IGHV1-59	IGHJ1	IGHD	ACTCCGTACTTCGATGTC	TPYFDV	1364	4	77	7	1280	0	0	0	0	ENSMUST00000103530	ENSMUST00000103430	ENSMUST00000194162	15
ERR1468013	heavy	Productive	3	IGHV1-74	IGHJ1	IGHD	ACTCCGTACTTCGATGTC	TPYFDV	1358	4	72	6	1280	0	0	0	0	ENSMUST00000103543	ENSMUST00000103430	ENSMUST00000194162	15
ERR1468013	heavy	Productive	6	IGHV1-62-3	IGHJ1	IGHD	ACTCCGTACTTCGATGTC	TPYFDV	1358	4	72	6	1280	0	0	0	0	ENSMUST00000103532	ENSMUST00000103430	ENSMUST00000194162	15
ERR1468013	heavy	Productive	6	IGHV1-50	IGHJ1	IGHD	ACTCCGTACTTCGATGTC	TPYFDV	1364	4	77	7	1280	0	0	0	0	ENSMUST00000103521	ENSMUST00000103430	ENSMUST00000194162	15
ERR1468013	heavy	Productive	6	IGHV1-61	IGHJ1	IGHD	ACTCCGTACTTCGATGTC	TPYFDV	1358	4	73	7	1278	0	0	0	0	ENSMUST00000103531	ENSMUST00000103430	ENSMUST00000194162	15
ERR1468013	heavy	Productive	6	IGHV1-69	IGHJ1	IGHD	ACTCCGTACTTCGATGTC	TPYFDV	1364	4	77	7	1280	0	0	0	0	ENSMUST00000199933	ENSMUST00000103430	ENSMUST00000194162	15
ERR1468013	heavy	Productive	6	IGHV1-14	IGHJ1	IGHD	ACTCCGTACTTCGATGTC	TPYFDV	1352	4	68	6	1278	0	0	0	0	ENSMUST00000194015	ENSMUST00000103430	ENSMUST00000194162	15
ERR1468013	heavy	Productive	6	IGHV1-49	IGHJ1	IGHD	ACTCCGTACTTCGATGTC	TPYFDV	1310	4	34	6	1270	0	0	0	0	ENSMUST00000192724	ENSMUST00000103430	ENSMUST00000194162	15
ERR1468013	heavy	Failed reconstruction - reached maximum number of iterations	1	IGHV1-43	paired with: IGHJ1	NA	TGCAGCTCAAGAGCCAGACCTCTGAGGGCTCTGCGATGTATTACTGTGCAAGAGACTTTCT	NA	NA	NA	NA	NA	NA	NA	NA	NA	NA	ENSMUST00000195417	NA	NA	15
ERR1468013	heavy	Failed reconstruction - reached maximum number of iterations	1	IGHV1-22	paired with: IGHJ1	NA	TGGAGCTCCGCAGCCTGACATCGGAGGATTCTGCCATGTATTACTGTGCAAGAGACTTTCT	NA	NA	NA	NA	NA	NA	NA	NA	NA	NA	ENSMUST00000103507	NA	NA	15
ERR1468013	heavy	Failed reconstruction - reached maximum number of iterations	1	IGHV1-18	paired with: IGHJ1	NA	TGGAGCTCCGCAGCCAGACCTCTGAGGGCTCTGCGATGTATTACTGTGCAAGAGACTTTCT	NA	NA	NA	NA	NA	NA	NA	NA	NA	NA	ENSMUST00000194350	NA	NA	15
ERR1468013	heavy	Failed reconstruction - reached maximum number of iterations	1	IGHV1-34	paired with: IGHJ1	NA	TGGAGCTCCGCAGCCAGACCTCTGAGGGCTCTGCGATGTATTACTGTGCAAGAGACTTTCT	NA	NA	NA	NA	NA	NA	NA	NA	NA	NA	ENSMUST00000103512	NA	NA	15
ERR1468013	heavy	Failed reconstruction - reached maximum number of iterations	1	IGHV1-26	paired with: IGHJ1	NA	TGGAGCTCCGCAGCCAGACCTCTGAGGGCTCTGCGATGTATTACTGTGCAAGAGACTTTCT	NA	NA	NA	NA	NA	NA	NA	NA	NA	NA	ENSMUST00000103510	NA	NA	15
ERR1468013	heavy	Failed reconstruction - reached maximum number of iterations	1	IGHV1-43	paired with: IGHJ1	NA	TGCAGCTCAAGAGCCAGACCTCTGAGGGCTCTGCGATGTATTACTGTGCAAGAGACTTTCT	NA	NA	NA	NA	NA	NA	NA	NA	NA	NA	ENSMUST00000103517	NA	NA	15
ERR1468013	kappa	Productive	2	IGKV2-109	IGKJ2	IGKC	GCTCAAAATCTAGAACTTCCGTACACG	AQNLELPYT	5228	247	1644	141	3431	0.193609	103	0.18797	100	ENSMUST00000103322	ENSMUST00000103406	ENSMUST00000103410	15
ERR1468013	kappa	Productive	3	IGKV2-137	IGKJ2	IGKC	GCTCAAAATCTAGAACTTCCGTACACG	AQNLELPYT	4586	233	1088	133	3355	0.182331	97	0.176692	94	ENSMUST00000103302	ENSMUST00000103406	ENSMUST00000103410	15
ERR1468013	kappa	Productive	1	IGKV2-109	IGKJ2	IGKC	GCTCAAAATCTAGAACTTCCGTACACG	AQNLELPYT	5326	249	1678	190	3500	0.283835	151	0.18797	100	ENSMUST00000103322	ENSMUST00000198234	ENSMUST00000103410	15
ERR1468013	kappa	Productive	3	IGKV2-137	IGKJ2	IGKC	GCTCAAAATCTAGAACTTCCGTACACG	AQNLELPYT	4672	235	1116	176	3418	0.261278	139	0.176692	94	ENSMUST00000103302	ENSMUST00000198234	ENSMUST00000103410	15
ERR1468019	heavy	Productive	4	IGHV1-64	IGHJ4	IGHM	GCAAGAGGGCTAAGATACTATGCTATGGACTAC	ARGLRYYAMDY	1614	25	39	37	1549	0	0	0	0	ENSMUST00000103535	ENSMUST00000103427	ENSMUST00000177715	15
ERR1468019	heavy	Productive	1	IGHV1-9	IGHJ4	IGHM	GCAAGAGGGCTAAGATACTATGCTATGGACTAC	ARGLRYYAMDY	1634	26	57	37	1551	0	0	0	0	ENSMUST00000193893	ENSMUST00000103427	ENSMUST00000177715	15
ERR1468019	heavy	Productive	3	IGHV1-55	IGHJ4	IGHD	GCAAGAGGGCTAAGATACTATGCTATGGACTAC	ARGLRYYAMDY	168	2	39	1	128	0	0	0	0	ENSMUST00000103526	ENSMUST00000103427	ENSMUST00000194162	15
ERR1468019	heavy	Productive	2	IGHV1-9	IGHJ4	IGHM	GCAAGAGGGCTAAGATACTATGCTATGGACTAC	ARGLRYYAMDY	1632	26	55	37	1551	0	0	0	0	ENSMUST00000103498	ENSMUST00000103427	ENSMUST00000177715	15
ERR1468019	kappa	Unproductive - found only V segment	NA	IGKV19-93	IGKJ2	IGKC	NA	NA	3818	NA	NA	NA	3231	NA	NA	NA	NA	ENSMUST00000196863	ENSMUST00000103406	ENSMUST00000103410	15
ERR1468019	kappa	Unproductive - found only V segment	NA	IGKV19-93	IGKJ2	IGKC	NA	NA	3804	NA	NA	NA	3273	NA	NA	NA	NA	ENSMUST00000183936	ENSMUST00000198234	ENSMUST00000103410	15
ERR1468019	kappa	Productive	2	IGKV4-71	IGKJ4	IGKC	GAGCAGTGGAGTAGTAACCCATTCACG	EQWSSNPFT	3880	142	339	185	3394	0.278662	175	0.205414	129	ENSMUST00000101325	ENSMUST00000103408	ENSMUST00000103410	15
ERR1468019	kappa	Unproductive - found only V segment	NA	IGKV4-72	IGKJ4	IGKC	NA	NA	3994	NA	NA	NA	3419	NA	NA	NA	NA	ENSMUST00000103346	ENSMUST00000103408	ENSMUST00000103410	15
ERR1468019	kappa	Productive	3	IGKV4-71	IGKJ4	IGKC	GAGCAGTGGAGTAGTAACCCATTCACG	EQWSSNPFT	3904	142	357	186	3400	0.280255	176	0.205414	129	ENSMUST00000196201	ENSMUST00000103408	ENSMUST00000103410	15
ERR1468019	kappa	Unproductive - found only V segment	NA	IGKV4-73	IGKJ4	IGKC	NA	NA	3824	NA	NA	NA	3374	NA	NA	NA	NA	ENSMUST00000199760	ENSMUST00000103408	ENSMUST00000103410	15
ERR1468019	kappa	Unproductive - found only V segment	NA	IGKV19-93	IGKJ2	IGKC	NA	NA	3886	NA	NA	NA	3280	NA	NA	NA	NA	ENSMUST00000196863	ENSMUST00000198234	ENSMUST00000103410	15
ERR1468019	kappa	Productive	3	IGKV4-68	IGKJ4	IGKC	GAGCAGTGGAGTAGTAACCCATTCACG	EQWSSNPFT	4004	144	431	189	3424	0.286624	180	0.208599	131	ENSMUST00000103350	ENSMUST00000103408	ENSMUST00000103410	15
ERR1468019	kappa	Unproductive - found only V segment	NA	IGKV19-93	IGKJ2	IGKC	NA	NA	3736	NA	NA	NA	3224	NA	NA	NA	NA	ENSMUST00000183936	ENSMUST00000103406	ENSMUST00000103410	15
ERR1468019	kappa	Productive	1	IGKV4-59	IGKJ4	IGKC	GAGCAGTGGAGTAGTAACCCATTCACG	EQWSSNPFT	4126	144	533	191	3444	0.289809	182	0.208599	131	ENSMUST00000103354	ENSMUST00000103408	ENSMUST00000103410	15
ERR1467982	heavy	Productive	2	IGHV1-52	IGHJ4	IGHD	GCAAGACGGTCAGGTTACTACCCCCATTACTATGCTATGGACTAC	ARRSGYYPHYYAMDY	356	4	44	2	310	0	0	0	0	ENSMUST00000103522	ENSMUST00000103427	ENSMUST00000194162	15
ERR1467982	heavy	Productive	1	IGHV1-4	IGHJ4	IGHM	GCAAGACGGTCAGGTTACTACCCCCATTACTATGCTATGGACTAC	ARRSGYYPHYYAMDY	2790	38	96	54	2659	0	0	0	0	ENSMUST00000103493	ENSMUST00000103427	ENSMUST00000177715	15
ERR1467982	heavy	Productive	6	IGHV1-17-1	IGHJ4	IGHD	GCAAGACGGTCAGGTTACTACCCCCATTACTATGCTATGGACTAC	ARRSGYYPHYYAMDY	330	1	18	2	310	0	0	0	0	ENSMUST00000194849	ENSMUST00000103427	ENSMUST00000194162	15
ERR1467982	heavy	Productive	5	IGHV1-71	IGHJ4	IGHM	GCAAGACGGTCAGGTTACTACCCCCATTACTATGCTATGGACTAC	ARRSGYYPHYYAMDY	2698	35	24	50	2639	0	0	0	0	ENSMUST00000166645	ENSMUST00000103427	ENSMUST00000177715	15
ERR1467982	heavy	Productive	4	IGHV1-52	IGHJ4	IGHD	GCAAGACGGTCAGGTTACTACCCCCATTACTATGCTATGGACTAC	ARRSGYYPHYYAMDY	358	4	46	2	310	0	0	0	0	ENSMUST00000192554	ENSMUST00000103427	ENSMUST00000194162	15
ERR1467982	heavy	Productive	6	IGHV1-62-2	IGHJ4	IGHD	GCAAGACGGTCAGGTTACTACCCCCATTACTATGCTATGGACTAC	ARRSGYYPHYYAMDY	328	2	16	2	310	0	0	0	0	ENSMUST00000194581	ENSMUST00000103427	ENSMUST00000194162	15
ERR1467982	heavy	Productive	3	IGHV1-7	IGHJ4	IGHM	GCAAGACGGTCAGGTTACTACCCCCATTACTATGCTATGGACTAC	ARRSGYYPHYYAMDY	2792	38	97	54	2660	0	0	0	0	ENSMUST00000103496	ENSMUST00000103427	ENSMUST00000177715	15
ERR1467982	kappa	Productive	3	IGKV9-123	IGKJ2	IGKC	CTACAGTATGATGAGTTTCCGTACACG	LQYDEFPYT	6380	378	836	392	5180	0.357011	387	0.274908	298	ENSMUST00000103313	ENSMUST00000198234	ENSMUST00000103410	15
ERR1467982	kappa	Productive	1	IGKV14-111	IGKJ2	IGKC	CTACAGTATGATGAGTTTCCGTACACG	LQYDEFPYT	9548	802	3273	491	5854	0.441882	479	0.314576	341	ENSMUST00000103320	ENSMUST00000198234	ENSMUST00000103410	15
ERR1467982	kappa	Productive	2	IGKV14-111	IGKJ2	IGKC	CTACAGTATGATGAGTTTCCGTACACG	LQYDEFPYT	9296	797	3194	365	5666	0.326568	354	0.314576	341	ENSMUST00000103320	ENSMUST00000103406	ENSMUST00000103410	15
ERR1467982	kappa	Productive	3	IGKV14-126	IGKJ2	IGKC	CTACAGTATGATGAGTTTCCGTACACG	LQYDEFPYT	7196	403	1502	339	5290	0.302583	328	0.292435	317	ENSMUST00000103310	ENSMUST00000103406	ENSMUST00000103410	15
ERR1467982	kappa	Productive	3	IGKV14-100	IGKJ2	IGKC	CTACAGTATGATGAGTTTCCGTACACG	LQYDEFPYT	6894	387	1199	416	5320	0.375461	407	0.282288	306	ENSMUST00000103325	ENSMUST00000198234	ENSMUST00000103410	15
ERR1467982	kappa	Productive	3	IGKV9-123	IGKJ2	IGKC	CTACAGTATGATGAGTTTCCGTACACG	LQYDEFPYT	6220	378	803	312	5042	0.28321	307	0.274908	298	ENSMUST00000103313	ENSMUST00000103406	ENSMUST00000103410	15
ERR1467982	kappa	Productive	3	IGKV14-126	IGKJ2	IGKC	CTACAGTATGATGAGTTTCCGTACACG	LQYDEFPYT	7408	403	1561	445	5456	0.400369	434	0.292435	317	ENSMUST00000103310	ENSMUST00000198234	ENSMUST00000103410	15
ERR1467982	kappa	Productive	3	IGKV14-100	IGKJ2	IGKC	CTACAGTATGATGAGTTTCCGTACACG	LQYDEFPYT	6894	387	1199	416	5320	0.375461	407	0.282288	306	ENSMUST00000199510	ENSMUST00000198234	ENSMUST00000103410	15
ERR1467988	heavy	Productive	7	IGHV8-9	IGHJ1	IGHG1	GCTCGAATAACGGGATTACTACGGGGGTACTTCGATGTC	ARITGLLRGYFDV	584	6	126	8	450	0	0	0	0	ENSMUST00000103533	ENSMUST00000103430	ENSMUST00000103420	15
ERR1467988	heavy	Productive	1	IGHV8-5	IGHJ1	IGHM	GCTCGAATAACGGGATTACTACGGGGGTACTTCGATGTC	ARITGLLRGYFDV	2494	10	190	24	2293	0	0	0	0	ENSMUST00000194257	ENSMUST00000103430	ENSMUST00000177715	15
ERR1467988	heavy	Productive	1	IGHV8-8	IGHJ1	IGHM	GCTCGAATAACGGGATTACTACGGGGGTACTTCGATGTC	ARITGLLRGYFDV	2494	10	190	24	2293	0	0	0	0	ENSMUST00000192591	ENSMUST00000103430	ENSMUST00000177715	15
ERR1467988	heavy	Unproductive - found only V segment	NA	IGHV8-2	IGHJ3	IGHM	NA	NA	2374	NA	NA	NA	2262	NA	NA	NA	NA	ENSMUST00000195037	ENSMUST00000103428	ENSMUST00000177715	15
ERR1467988	heavy	Productive	5	IGHV8-13	IGHJ1	IGHG1	GCTCGAATAACGGGATTACTACGGGGGTACTTCGATGTC	ARITGLLRGYFDV	598	6	140	8	450	0	0	0	0	ENSMUST00000164041	ENSMUST00000103430	ENSMUST00000103420	15
ERR1467988	heavy	Productive	4	IGHV8-12	IGHJ1	IGHD	GCTCGAATAACGGGATTACTACGGGGGTACTTCGATGTC	ARITGLLRGYFDV	836	10	159	11	666	0	0	0	0	ENSMUST00000199266	ENSMUST00000103430	ENSMUST00000194162	15
ERR1467988	heavy	Productive	7	IGHV8-9	IGHJ1	IGHD	GCTCGAATAACGGGATTACTACGGGGGTACTTCGATGTC	ARITGLLRGYFDV	822	10	145	11	666	0	0	0	0	ENSMUST00000197803	ENSMUST00000103430	ENSMUST00000194162	15
ERR1467988	heavy	Productive	5	IGHV8-13	IGHJ1	IGHG1	GCTCGAATAACGGGATTACTACGGGGGTACTTCGATGTC	ARITGLLRGYFDV	598	6	140	8	450	0	0	0	0	ENSMUST00000103542	ENSMUST00000103430	ENSMUST00000103420	15
ERR1467988	heavy	Productive	1	IGHV8-11	IGHJ1	IGHM	GCTCGAATAACGGGATTACTACGGGGGTACTTCGATGTC	ARITGLLRGYFDV	2494	10	190	24	2293	0	0	0	0	ENSMUST00000103536	ENSMUST00000103430	ENSMUST00000177715	15
ERR1467988	kappa	Productive	4	IGKV4-61	IGKJ2	IGKC	CAGCAGTATCATAGTTACCCACCCACG	QQYHSYPPT	8046	368	1272	238	6565	0.141288	193	0.114202	156	ENSMUST00000103353	ENSMUST00000198234	ENSMUST00000103410	15
ERR1467988	kappa	Productive	3	IGKV4-61	IGKJ2	IGKC	CAGCAGTATCATAGTTACCCACCCACG	QQYHSYPPT	8542	396	1758	211	6565	0.120059	164	0.120059	164	ENSMUST00000199160	ENSMUST00000103406	ENSMUST00000103410	15
ERR1467988	kappa	Productive	8	IGKV1-133	IGKJ1	IGKC	TGGCAAGGTACACATTTTCCTCAGACG	WQGTHFPQT	8944	309	1921	279	6832	0.175695	240	0.101025	138	ENSMUST00000103304	ENSMUST00000103405	ENSMUST00000103410	15
ERR1467988	kappa	Productive	7	IGKV4-74	IGKJ2	IGKC	CACCAGTATCATAGTTACCCACCCACG	HQYHSYPPT	7916	201	1248	205	6463	0.117862	161	0.117862	161	ENSMUST00000103344	ENSMUST00000103406	ENSMUST00000103410	15
ERR1467988	kappa	Productive	5	IGKV4-61	IGKJ2	IGKC	CAGCAGTATCATAGTTACCCACCCACG	QQYHSYPPT	7972	367	1256	201	6507	0.114202	156	0.114202	156	ENSMUST00000103353	ENSMUST00000103406	ENSMUST00000103410	15
ERR1467988	kappa	Productive	8	IGKV4-54	IGKJ2	IGKC	CCCACG	PT	7174	62	846	72	6281	0.0292826	40	0.0292826	40	ENSMUST00000177697	ENSMUST00000103406	ENSMUST00000103410	15
ERR1467988	kappa	Productive	2	IGKV4-61	IGKJ2	IGKC	CAGCAGTATCATAGTTACCCACCCACG	QQYHSYPPT	8620	397	1776	250	6625	0.148609	203	0.120059	164	ENSMUST00000199160	ENSMUST00000198234	ENSMUST00000103410	15
ERR1467988	kappa	Productive	1	IGKV1-135	IGKJ1	IGKC	TGGCAAGGTACACATTTTCCTCAGACG	WQGTHFPQT	9530	321	2435	287	6896	0.18082	247	0.104685	143	ENSMUST00000103303	ENSMUST00000103405	ENSMUST00000103410	15
ERR1467988	kappa	Unproductive - found only V segment	NA	IGKV4-54	IGKJ2	IGKC	NA	NA	7252	NA	NA	NA	6341	NA	NA	NA	NA	ENSMUST00000177697	ENSMUST00000198234	ENSMUST00000103410	15
ERR1467988	kappa	Productive	6	IGKV4-74	IGKJ2	IGKC	CACCAGTATCATAGTTACCCACCCACG	HQYHSYPPT	7990	201	1264	242	6521	0.144949	198	0.117862	161	ENSMUST00000103344	ENSMUST00000198234	ENSMUST00000103410	15
ERR1468000	heavy	Productive	7	IGHV1-31	IGHJ4	IGHD	GCAAGATCTGATTACGATCCTATTAGGGACTATGCTATGGACTAC	ARSDYDPIRDYAMDY	896	15	63	14	819	0	0	0	0	ENSMUST00000195735	ENSMUST00000103427	ENSMUST00000194162	15
ERR1468000	heavy	Productive	1	IGHV1-31	IGHJ4	IGHM	GCAAGATCTGATTACGATCCTATTAGGGACTATGCTATGGACTAC	ARSDYDPIRDYAMDY	2084	21	90	35	1971	0.00588235	1	0	0	ENSMUST00000103511	ENSMUST00000103427	ENSMUST00000177715	15
ERR1468000	heavy	Productive	3	IGHV1-19	IGHJ4	IGHD	GCAAGATCTGATTACGATCCTATTAGGGACTATGCTATGGACTAC	ARSDYDPIRDYAMDY	892	15	59	14	819	0	0	0	0	ENSMUST00000103505	ENSMUST00000103427	ENSMUST00000194162	15
ERR1468000	heavy	Productive	4	IGHV1-34	IGHJ4	IGHM	GCAAGATCTGATTACGATCCTATTAGGGACTATGCTATGGACTAC	ARSDYDPIRDYAMDY	2098	22	101	36	1973	0.00588235	1	0	0	ENSMUST00000103512	ENSMUST00000103427	ENSMUST00000177715	15
ERR1468000	heavy	Productive	5	IGHV1-21-1	IGHJ4	IGHM	GCAAGATCTGATTACGATCCTATTAGGGACTATGCTATGGACTAC	ARSDYDPIRDYAMDY	2094	21	99	35	1972	0.00588235	1	0	0	ENSMUST00000195790	ENSMUST00000103427	ENSMUST00000177715	15
ERR1468000	heavy	Productive	7	IGHV1-39	IGHJ4	IGHD	GCAAGATCTGATTACGATCCTATTAGGGACTATGCTATGGACTAC	ARSDYDPIRDYAMDY	888	15	55	14	819	0	0	0	0	ENSMUST00000103515	ENSMUST00000103427	ENSMUST00000194162	15
ERR1468000	heavy	Productive	6	IGHV1-25	IGHJ4	IGHG1	GCAAGATCTGATTACGATCCTATTAGGGACTATGCTATGGACTAC	ARSDYDPIRDYAMDY	108	5	58	4	46	0	0	0	0	ENSMUST00000195638	ENSMUST00000103427	ENSMUST00000194304	15
ERR1468000	heavy	Productive	2	IGHV1-37	IGHJ4	IGHD	GCAAGATCTGATTACGATCCTATTAGGGACTATGCTATGGACTAC	ARSDYDPIRDYAMDY	896	15	63	14	819	0	0	0	0	ENSMUST00000103514	ENSMUST00000103427	ENSMUST00000194162	15
ERR1468000	heavy	Productive	7	IGHV1-26	IGHJ4	IGHM	GCAAGATCTGATTACGATCCTATTAGGGACTATGCTATGGACTAC	ARSDYDPIRDYAMDY	2088	21	93	35	1972	0.00588235	1	0	0	ENSMUST00000103510	ENSMUST00000103427	ENSMUST00000177715	15
ERR1468000	kappa	Productive	1	IGKV8-24	IGKJ2	IGKC	CAGCAACATTATAGCACTCCGTACACG	QQHYSTPYT	13098	1171	4593	945	7688	0.551122	884	0.42394	680	ENSMUST00000103384	ENSMUST00000198234	ENSMUST00000103410	15
ERR1468000	kappa	Productive	3	IGKV8-30	IGKJ2	IGKC	CAGCAACATTATAGCACTCCGTACACG	QQHYSTPYT	11986	1110	3631	926	7561	0.536783	861	0.413342	663	ENSMUST00000103378	ENSMUST00000198234	ENSMUST00000103410	15
ERR1468000	kappa	Productive	3	IGKV6-25	IGKJ2	IGKC	CAGCAACATTATAGCACTCCGTACACG	QQHYSTPYT	8980	849	1491	696	6761	0.367207	589	0.362219	581	ENSMUST00000103383	ENSMUST00000103406	ENSMUST00000103410	15
ERR1468000	kappa	Productive	3	IGKV8-30	IGKJ2	IGKC	CAGCAACATTATAGCACTCCGTACACG	QQHYSTPYT	11620	1106	3508	743	7294	0.422693	678	0.413342	663	ENSMUST00000103378	ENSMUST00000103406	ENSMUST00000103410	15
ERR1468000	kappa	Productive	3	IGKV6-25	IGKJ2	IGKC	CAGCAACATTATAGCACTCCGTACACG	QQHYSTPYT	9234	853	1558	823	6965	0.446384	716	0.362219	581	ENSMUST00000103383	ENSMUST00000198234	ENSMUST00000103410	15
ERR1468000	kappa	Productive	2	IGKV8-24	IGKJ2	IGKC	CAGCAACATTATAGCACTCCGTACACG	QQHYSTPYT	12720	1167	4464	756	7415	0.433292	695	0.42394	680	ENSMUST00000103384	ENSMUST00000103406	ENSMUST00000103410	15
ERR1468007	kappa	Productive	4	IGKV12-40	IGKJ5	IGKC	CAACATCATTATGGTACTCCGCTCACG	QHHYGTPLT	1632	153	231	147	1252	0.469136	114	0.45679	111	ENSMUST00000199208	ENSMUST00000103409	ENSMUST00000103410	15
ERR1468007	kappa	Productive	3	IGKV12-44	IGKJ5	IGKC	CAACATCATTATGGTACTCCGCTCACG	QHHYGTPLT	1754	127	362	149	1241	0.477366	116	0.465021	113	ENSMUST00000103367	ENSMUST00000103409	ENSMUST00000103410	15
ERR1468007	kappa	Productive	2	IGKV12-40	IGKJ5	IGKC	CAACATCATTATGGTACTCCGCTCACG	QHHYGTPLT	1686	155	242	174	1298	0.580247	141	0.45679	111	ENSMUST00000199208	ENSMUST00000199459	ENSMUST00000103410	15
ERR1468007	kappa	Productive	1	IGKV12-44	IGKJ5	IGKC	CAACATCATTATGGTACTCCGCTCACG	QHHYGTPLT	1806	127	372	175	1286	0.584362	142	0.465021	113	ENSMUST00000103367	ENSMUST00000199459	ENSMUST00000103410	15
ERR1467985	heavy	Productive	4	IGHV2-9	IGHJ2	IGHD	GCCAGAGATTCGGACTACGGTAGTCATGACTAC	ARDSDYGSHDY	718	6	31	5	682	0	0	0	0	ENSMUST00000103451	ENSMUST00000192746	ENSMUST00000194162	15
ERR1467985	heavy	Productive	1	IGHV2-6-8	IGHJ2	IGHM	GCCAGAGATTCGGACTACGGTAGTCATGACTAC	ARDSDYGSHDY	3402	13	65	19	3325	0.00662252	2	0.00662252	2	ENSMUST00000192911	ENSMUST00000192746	ENSMUST00000177715	15
ERR1467985	heavy	Productive	3	IGHV2-6	IGHJ2	IGHM	AGAGATTCGGACTACGGTAGTCATGACTAC	RDSDYGSHDY	3382	9	50	19	3320	0.00662252	2	0.00662252	2	ENSMUST00000179657	ENSMUST00000192746	ENSMUST00000177715	15
ERR1467985	heavy	Productive	2	IGHV2-9-1	IGHJ2	IGHD	GCCAGAGATTCGGACTACGGTAGTCATGACTAC	ARDSDYGSHDY	722	6	35	5	682	0	0	0	0	ENSMUST00000180013	ENSMUST00000192746	ENSMUST00000194162	15
ERR1467985	kappa	Productive	4	IGKV5-39	IGKJ2	IGKC	CAAAATGGTCACAGCTTTCCGTACACG	QNGHSFPYT	9914	583	2922	297	6683	0.184211	224	0.175987	214	ENSMUST00000103370	ENSMUST00000103406	ENSMUST00000103410	15
ERR1467985	kappa	Productive	3	IGKV5-39	IGKJ2	IGKC	CAAAATGGTCACAGCTTTCCGTACACG	QNGHSFPYT	10566	602	3484	306	6761	0.195724	238	0.186678	227	ENSMUST00000197290	ENSMUST00000103406	ENSMUST00000103410	15
ERR1467985	kappa	Productive	2	IGKV5-39	IGKJ2	IGKC	CAAAATGGTCACAGCTTTCCGTACACG	QNGHSFPYT	10212	589	3012	446	6902	0.305921	372	0.175987	214	ENSMUST00000103370	ENSMUST00000198234	ENSMUST00000103410	15
ERR1467985	kappa	Unproductive - found only V segment	NA	IGKV14-111	IGKJ5	IGKC	NA	NA	6216	NA	NA	NA	5393	NA	NA	NA	NA	ENSMUST00000103320	ENSMUST00000103409	ENSMUST00000103410	15
ERR1467985	kappa	Productive	1	IGKV5-39	IGKJ2	IGKC	CAAAATGGTCACAGCTTTCCGTACACG	QNGHSFPYT	10872	608	3578	459	6985	0.320724	390	0.186678	227	ENSMUST00000197290	ENSMUST00000198234	ENSMUST00000103410	15
ERR1467985	kappa	Unproductive - found only V segment	NA	IGKV14-111	IGKJ5	IGKC	NA	NA	6278	NA	NA	NA	5445	NA	NA	NA	NA	ENSMUST00000103320	ENSMUST00000199459	ENSMUST00000103410	15
ERR1468014	heavy	Productive	3	IGHV6-4	IGHJ2	IGHD	ACAGTCTACTATGATTACGGCGACTTTGACTAC	TVYYDYGDFDY	538	9	114	31	393	0	0	0	0	ENSMUST00000177949	ENSMUST00000192746	ENSMUST00000194162	15
ERR1468014	heavy	Productive	1	IGHV6-7	IGHJ2	IGHM	ACAGTCTACTATGATTACGGCGACTTTGACTAC	TVYYDYGDFDY	6064	44	373	108	5633	0.0038835	2	0.00194175	1	ENSMUST00000193397	ENSMUST00000192746	ENSMUST00000177715	15
ERR1468014	heavy	Productive	2	IGHV6-5	IGHJ2	IGHM	ACAGTCTACTATGATTACGGCGACTTTGACTAC	TVYYDYGDFDY	5904	40	261	96	5596	0.0038835	2	0.00194175	1	ENSMUST00000179796	ENSMUST00000192746	ENSMUST00000177715	15
ERR1468014	kappa	Productive	2	IGKV4-55	IGKJ4	IGKC	CAGCAAAGGAGTAGTTACCCATTCACG	QQRSSYPFT	12538	518	2082	442	10145	0.193443	354	0.104918	192	ENSMUST00000103359	ENSMUST00000103408	ENSMUST00000103410	15
ERR1468014	kappa	Productive	1	IGKV4-57	IGKJ4	IGKC	CAGCAAAGGAGTAGTTACCCATTCACG	QQRSSYPFT	13558	568	2883	479	10344	0.210929	386	0.112022	205	ENSMUST00000103357	ENSMUST00000103408	ENSMUST00000103410	15
ERR1468014	kappa	Unproductive - found only V segment	NA	IGKV4-90	IGKJ4	IGKC	NA	NA	11572	NA	NA	NA	9884	NA	NA	NA	NA	ENSMUST00000103334	ENSMUST00000103408	ENSMUST00000103410	15
ERR1468014	kappa	Unproductive - found only V segment	NA	IGKV4-91	IGKJ4	IGKC	NA	NA	11980	NA	NA	NA	9899	NA	NA	NA	NA	ENSMUST00000103333	ENSMUST00000103408	ENSMUST00000103410	15
ERR1467996	kappa	Productive	2	IGKV5-48	IGKJ5	IGKC	CAACAAAGTAATAGCTGGCCGCTCACG	QQSNSWPLT	4386	194	878	166	3330	0.238532	104	0.238532	104	ENSMUST00000103364	ENSMUST00000103409	ENSMUST00000103410	15
ERR1467996	kappa	Productive	1	IGKV5-48	IGKJ5	IGKC	CAACAAAGTAATAGCTGGCCGCTCACG	QQSNSWPLT	4498	196	897	222	3426	0.37156	162	0.238532	104	ENSMUST00000103364	ENSMUST00000199459	ENSMUST00000103410	15
ERR1467992	heavy	Productive	3	IGHV1-31	IGHJ2	IGHM	GCAAGAGGGGGACTGGTTGACTAC	ARGGLVDY	2388	9	208	18	2171	0.00369004	1	0	0	ENSMUST00000103511	ENSMUST00000192746	ENSMUST00000177715	15
ERR1467992	heavy	Productive	5	IGHV1-18	IGHJ2	IGHD	GCAAGAGGGGGACTGGTTGACTAC	ARGGLVDY	1072	10	232	14	829	0	0	0	0	ENSMUST00000194350	ENSMUST00000192746	ENSMUST00000194162	15
ERR1467992	heavy	Productive	5	IGHV1-7	IGHJ2	IGHD	GCAAGAGGGGGACTGGTTGACTAC	ARGGLVDY	998	10	166	12	822	0	0	0	0	ENSMUST00000103496	ENSMUST00000192746	ENSMUST00000194162	15
ERR1467992	heavy	Productive	3	IGHV1-42	IGHJ2	IGHM	GCAAGAGGGGGACTGGTTGACTAC	ARGGLVDY	2388	9	208	18	2171	0.00369004	1	0	0	ENSMUST00000103516	ENSMUST00000192746	ENSMUST00000177715	15
ERR1467992	heavy	Productive	5	IGHV1-26	IGHJ2	IGHD	GCAAGAGGGGGACTGGTTGACTAC	ARGGLVDY	1074	10	234	14	829	0	0	0	0	ENSMUST00000103510	ENSMUST00000192746	ENSMUST00000194162	15
ERR1467992	heavy	Productive	5	IGHV1-39	IGHJ2	IGHD	GCAAGAGGGGGACTGGTTGACTAC	ARGGLVDY	1030	10	200	12	821	0	0	0	0	ENSMUST00000103515	ENSMUST00000192746	ENSMUST00000194162	15
ERR1467992	heavy	Productive	5	IGHV1-19	IGHJ2	IGHD	GCAAGAGGGGGACTGGTTGACTAC	ARGGLVDY	1100	10	260	14	829	0	0	0	0	ENSMUST00000103505	ENSMUST00000192746	ENSMUST00000194162	15
ERR1467992	heavy	Productive	5	IGHV1-4	IGHJ2	IGHD	GCAAGAGGGGGACTGGTTGACTAC	ARGGLVDY	1068	10	228	14	829	0	0	0	0	ENSMUST00000103493	ENSMUST00000192746	ENSMUST00000194162	15
ERR1467992	heavy	Productive	5	IGHV1-31	IGHJ2	IGHD	GCAAGAGGGGGACTGGTTGACTAC	ARGGLVDY	1068	10	228	14	829	0	0	0	0	ENSMUST00000195735	ENSMUST00000192746	ENSMUST00000194162	15
ERR1467992	heavy	Productive	1	IGHV1-34	IGHJ2	IGHM	GCAAGAGGGGGACTGGTTGACTAC	ARGGLVDY	2514	9	331	19	2174	0.00369004	1	0	0	ENSMUST00000103512	ENSMUST00000192746	ENSMUST00000177715	15
ERR1467992	heavy	Productive	5	IGHV1-42	IGHJ2	IGHD	GCAAGAGGGGGACTGGTTGACTAC	ARGGLVDY	1072	10	232	14	829	0	0	0	0	ENSMUST00000191868	ENSMUST00000192746	ENSMUST00000194162	15
ERR1467992	heavy	Productive	5	IGHV1-21-1	IGHJ2	IGHD	GCAAGAGGGGGACTGGTTGACTAC	ARGGLVDY	1100	10	260	14	829	0	0	0	0	ENSMUST00000195790	ENSMUST00000192746	ENSMUST00000194162	15
ERR1467992	heavy	Productive	5	IGHV1-25	IGHJ2	IGHD	GCAAGAGGGGGACTGGTTGACTAC	ARGGLVDY	1092	10	252	14	829	0	0	0	0	ENSMUST00000195638	ENSMUST00000192746	ENSMUST00000194162	15
ERR1467992	heavy	Productive	5	IGHV1-22	IGHJ2	IGHM	GCAAGAGGGGGACTGGTTGACTAC	ARGGLVDY	2394	9	214	18	2171	0.00369004	1	0	0	ENSMUST00000103507	ENSMUST00000192746	ENSMUST00000177715	15
ERR1467992	heavy	Productive	2	IGHV1-19	IGHJ2	IGHD	GCAAGAGGGGGACTGGTTGACTAC	ARGGLVDY	1210	10	368	14	831	0	0	0	0	ENSMUST00000193855	ENSMUST00000192746	ENSMUST00000194162	15
ERR1467992	kappa	Productive	2	IGKV4-70	IGKJ1	IGKC	CAGCAAAGGAGTAGTTACCCACCCACGTGGACG	QQRSSYPPTWT	12118	393	2435	535	9224	0.331361	504	0.193951	295	ENSMUST00000103348	ENSMUST00000103405	ENSMUST00000103410	15
ERR1467992	kappa	Productive	4	IGKV4-55	IGKJ1	IGKC	CAGCAAAGGAGTAGTTACCCACCCACGTGGACG	QQRSSYPPTWT	12120	394	2436	535	9224	0.331361	504	0.194609	296	ENSMUST00000103359	ENSMUST00000103405	ENSMUST00000103410	15
ERR1467992	kappa	Productive	4	IGKV4-90	IGKJ1	IGKC	TACCCACCCACGTGGACG	YPPTWT	11130	192	1996	466	8918	0.213675	325	0.0874425	133	ENSMUST00000103334	ENSMUST00000103405	ENSMUST00000103410	15
ERR1467992	kappa	Productive	1	IGKV4-57	IGKJ1	IGKC	CAGCAAAGGAGTAGTTACCCACCCACGTGGACG	QQRSSYPPTWT	12842	406	3040	559	9325	0.349112	531	0.204471	311	ENSMUST00000103357	ENSMUST00000103405	ENSMUST00000103410	15
ERR1467992	kappa	Productive	4	IGKV4-59	IGKJ1	IGKC	CAGCAAAGGAGTAGTTACCCACCCACGTGGACG	QQRSSYPPTWT	12190	397	2495	539	9232	0.333991	508	0.196581	299	ENSMUST00000103354	ENSMUST00000103405	ENSMUST00000103410	15
ERR1467992	kappa	Productive	3	IGKV4-79	IGKJ1	IGKC	ACGTGGACG	TWT	12068	385	2769	525	9164	0.327416	498	0.192636	293	ENSMUST00000103342	ENSMUST00000103405	ENSMUST00000103410	15
ERR1467998	heavy	Productive	2	IGHV9-2	IGHJ2	IGHM	GCTACCTACTATGGTAAGGGCTTTGACTAC	ATYYGKGFDY	3848	10	239	44	3580	0	0	0	0	ENSMUST00000103472	ENSMUST00000192746	ENSMUST00000103426	15
ERR1467998	heavy	Productive	4	IGHV9-3	IGHJ2	IGHM	GCTACCTACTATGGTAAGGGCTTTGACTAC	ATYYGKGFDY	4766	10	225	44	4512	0	0	0	0	ENSMUST00000103473	ENSMUST00000192746	ENSMUST00000177715	15
ERR1467998	heavy	Productive	3	IGHV9-4	IGHJ2	IGHM	GCTACCTACTATGGTAAGGGCTTTGACTAC	ATYYGKGFDY	3754	9	170	42	3557	0	0	0	0	ENSMUST00000194159	ENSMUST00000192746	ENSMUST00000103426	15
ERR1467998	heavy	Productive	4	IGHV9-4	IGHJ2	IGHD	GCTACCTACTATGGTAAGGGCTTTGACTAC	ATYYGKGFDY	376	4	87	17	272	0	0	0	0	ENSMUST00000103482	ENSMUST00000192746	ENSMUST00000194162	15
ERR1467998	heavy	Unproductive - found only V segment	NA	IGHV9-3	IGHJ3	IGHM	NA	NA	3742	NA	NA	NA	3546	NA	NA	NA	NA	ENSMUST00000103473	ENSMUST00000103428	ENSMUST00000103426	15
ERR1467998	heavy	Productive	4	IGHV9-1	IGHJ2	IGHD	GCTACCTACTATGGTAAGGGCTTTGACTAC	ATYYGKGFDY	406	5	114	19	273	0	0	0	0	ENSMUST00000195884	ENSMUST00000192746	ENSMUST00000194162	15
ERR1467998	heavy	Productive	1	IGHV9-1	IGHJ2	IGHM	GCTACCTACTATGGTAAGGGCTTTGACTAC	ATYYGKGFDY	4754	10	214	44	4511	0	0	0	0	ENSMUST00000103471	ENSMUST00000192746	ENSMUST00000177715	15
ERR1467998	heavy	Unproductive - found only V segment	NA	IGHV9-2	IGHJ3	IGHD	NA	NA	382	NA	NA	NA	274	NA	NA	NA	NA	ENSMUST00000103472	ENSMUST00000103428	ENSMUST00000194162	15
ERR1467998	heavy	Failed reconstruction - reached maximum number of iterations	1	IGHV5-9	paired with: IGHJ3	NA	GAGCAGTCTGAGGTCTGAGGACACGGCCTTGTATTACTGTGCAAGACATGATTACTATGGCCCTCGTTTGCTTACTGGG	NA	NA	NA	NA	NA	NA	NA	NA	NA	NA	ENSMUST00000103448	NA	NA	15
ERR1467998	heavy	Failed reconstruction - reached maximum number of iterations	1	IGHV5-2	paired with: IGHJ3	NA	GAGCAGTCTGAGGTCTGAGGACACAGCCTTGTATTACTGTGCAAGACATGATTACTATGGCCCTCGTTTGCTTACTGGG	NA	NA	NA	NA	NA	NA	NA	NA	NA	NA	ENSMUST00000103442	NA	NA	15
ERR1467998	heavy	Failed reconstruction - reached maximum number of iterations	1	IGHV5-2	paired with: IGHJ3	NA	GAGCAGTCTGAGGTCTGAGGACACAGCCTTGTATTACTGTGCAAGACATGATTACTATGGCCCTCGTTTGCTTACTGGG	NA	NA	NA	NA	NA	NA	NA	NA	NA	NA	ENSMUST00000195468	NA	NA	15
ERR1467998	kappa	Productive	5	IGKV12-46	IGKJ2	IGKC	CAACATTTTTGGAGTACTCCGTACACG	QHFWSTPYT	17956	1179	4166	793	12885	0.316697	698	0.304446	671	ENSMUST00000103365	ENSMUST00000103406	ENSMUST00000103410	15
ERR1467998	kappa	Productive	4	IGKV12-46	IGKJ2	IGKC	CAACATTTTTGGAGTACTCCGTACACG	QHFWSTPYT	18538	1187	4352	1084	13314	0.44873	989	0.304446	671	ENSMUST00000103365	ENSMUST00000198234	ENSMUST00000103410	15
ERR1467998	kappa	Productive	1	IGKV12-41	IGKJ2	IGKC	CAACATTTTTGGAGTACTCCGTACACG	QHFWSTPYT	19228	1221	4916	1106	13421	0.462795	1020	0.313521	691	ENSMUST00000103369	ENSMUST00000198234	ENSMUST00000103410	15
ERR1467998	kappa	Productive	5	IGKV12-44	IGKJ2	IGKC	CAACATTTTTGGAGTACTCCGTACACG	QHFWSTPYT	18078	1186	4263	795	12907	0.318058	701	0.305808	674	ENSMUST00000103367	ENSMUST00000103406	ENSMUST00000103410	15
ERR1467998	kappa	Productive	2	IGKV12-40	IGKJ2	IGKC	CAACATTTTTGGAGTACTCCGTACACG	QHFWSTPYT	18154	1185	4326	796	12920	0.317151	699	0.3049	672	ENSMUST00000199208	ENSMUST00000103406	ENSMUST00000103410	15
ERR1467998	kappa	Productive	3	IGKV12-41	IGKJ2	IGKC	CAACATTTTTGGAGTACTCCGTACACG	QHFWSTPYT	18624	1213	4719	804	12981	0.325771	718	0.313521	691	ENSMUST00000103369	ENSMUST00000103406	ENSMUST00000103410	15
ERR1468010	heavy	Productive	5	IGHV1-42	IGHJ1	IGHD	GCAAGATCAGAGGTGGTTAAAGGGATCTACTGGTACTTCGATGTC	ARSEVVKGIYWYFDV	676	3	35	3	638	0.00352113	1	0.00352113	1	ENSMUST00000191868	ENSMUST00000103430	ENSMUST00000194162	15
ERR1468010	heavy	Productive	5	IGHV1-78	IGHJ1	IGHD	GCAAGATCAGAGGTGGTTAAAGGGATCTACTGGTACTTCGATGTC	ARSEVVKGIYWYFDV	656	3	15	3	638	0.00352113	1	0.00352113	1	ENSMUST00000163670	ENSMUST00000103430	ENSMUST00000194162	15
ERR1468010	heavy	Productive	5	IGHV1-56	IGHJ1	IGHD	GCAAGATCAGAGGTGGTTAAAGGGATCTACTGGTACTTCGATGTC	ARSEVVKGIYWYFDV	652	3	12	3	637	0.00352113	1	0.00352113	1	ENSMUST00000103527	ENSMUST00000103430	ENSMUST00000194162	15
ERR1468010	heavy	Productive	5	IGHV1-77	IGHJ1	IGHD	GCAAGATCAGAGGTGGTTAAAGGGATCTACTGGTACTTCGATGTC	ARSEVVKGIYWYFDV	666	3	25	3	638	0.00352113	1	0.00352113	1	ENSMUST00000170551	ENSMUST00000103430	ENSMUST00000194162	15
ERR1468010	heavy	Productive	5	IGHV1-58	IGHJ1	IGHD	GCAAGATCAGAGGTGGTTAAAGGGATCTACTGGTACTTCGATGTC	ARSEVVKGIYWYFDV	660	3	20	3	637	0.00352113	1	0.00352113	1	ENSMUST00000103529	ENSMUST00000103430	ENSMUST00000194162	15
ERR1468010	heavy	Productive	5	IGHV1-75	IGHJ1	IGHD	GCAAGATCAGAGGTGGTTAAAGGGATCTACTGGTACTTCGATGTC	ARSEVVKGIYWYFDV	668	3	27	3	638	0.00352113	1	0.00352113	1	ENSMUST00000103544	ENSMUST00000103430	ENSMUST00000194162	15
ERR1468010	heavy	Productive	5	IGHV1-36	IGHJ1	IGHD	GCAAGATCAGAGGTGGTTAAAGGGATCTACTGGTACTTCGATGTC	ARSEVVKGIYWYFDV	682	3	41	3	638	0.00352113	1	0.00352113	1	ENSMUST00000103513	ENSMUST00000103430	ENSMUST00000194162	15
ERR1468010	heavy	Productive	5	IGHV1-66	IGHJ1	IGHD	GCAAGATCAGAGGTGGTTAAAGGGATCTACTGGTACTTCGATGTC	ARSEVVKGIYWYFDV	664	3	23	3	638	0.00352113	1	0.00352113	1	ENSMUST00000103537	ENSMUST00000103430	ENSMUST00000194162	15
ERR1468010	heavy	Productive	5	IGHV1-21	IGHJ1	IGHD	TCAGAGGTGGTTAAAGGGATCTACTGGTACTTCGATGTC	SEVVKGIYWYFDV	682	3	41	3	638	0.00352113	1	0.00352113	1	ENSMUST00000194856	ENSMUST00000103430	ENSMUST00000194162	15
ERR1468010	heavy	Productive	5	IGHV1-84	IGHJ1	IGHD	TCAGAGGTGGTTAAAGGGATCTACTGGTACTTCGATGTC	SEVVKGIYWYFDV	666	3	25	3	638	0.00352113	1	0.00352113	1	ENSMUST00000103551	ENSMUST00000103430	ENSMUST00000194162	15
ERR1468010	heavy	Productive	5	IGHV1-7	IGHJ1	IGHD	GCAAGATCAGAGGTGGTTAAAGGGATCTACTGGTACTTCGATGTC	ARSEVVKGIYWYFDV	652	3	11	3	638	0.00352113	1	0.00352113	1	ENSMUST00000103496	ENSMUST00000103430	ENSMUST00000194162	15
ERR1468010	heavy	Productive	5	IGHV1-82	IGHJ1	IGHD	GCAAGATCAGAGGTGGTTAAAGGGATCTACTGGTACTTCGATGTC	ARSEVVKGIYWYFDV	668	3	27	3	638	0.00352113	1	0.00352113	1	ENSMUST00000103549	ENSMUST00000103430	ENSMUST00000194162	15
ERR1468010	heavy	Productive	5	IGHV1-4	IGHJ1	IGHD	GCAAGATCAGAGGTGGTTAAAGGGATCTACTGGTACTTCGATGTC	ARSEVVKGIYWYFDV	654	3	13	3	638	0.00352113	1	0.00352113	1	ENSMUST00000103493	ENSMUST00000103430	ENSMUST00000194162	15
ERR1468010	heavy	Productive	5	IGHV1-19-1	IGHJ1	IGHD	GCAAGATCAGAGGTGGTTAAAGGGATCTACTGGTACTTCGATGTC	ARSEVVKGIYWYFDV	680	3	39	3	638	0.00352113	1	0.00352113	1	ENSMUST00000192823	ENSMUST00000103430	ENSMUST00000194162	15
ERR1468010	heavy	Productive	5	IGHV1-78	IGHJ1	IGHD	GCAAGATCAGAGGTGGTTAAAGGGATCTACTGGTACTTCGATGTC	ARSEVVKGIYWYFDV	656	3	15	3	638	0.00352113	1	0.00352113	1	ENSMUST00000199373	ENSMUST00000103430	ENSMUST00000194162	15
ERR1468010	heavy	Productive	5	IGHV1-21-1	IGHJ1	IGHD	GCAAGATCAGAGGTGGTTAAAGGGATCTACTGGTACTTCGATGTC	ARSEVVKGIYWYFDV	682	3	41	3	638	0.00352113	1	0.00352113	1	ENSMUST00000195790	ENSMUST00000103430	ENSMUST00000194162	15
ERR1468010	heavy	Productive	5	IGHV1-56	IGHJ1	IGHD	GCAAGATCAGAGGTGGTTAAAGGGATCTACTGGTACTTCGATGTC	ARSEVVKGIYWYFDV	652	3	12	3	637	0.00352113	1	0.00352113	1	ENSMUST00000194071	ENSMUST00000103430	ENSMUST00000194162	15
ERR1468010	heavy	Productive	5	IGHV1-48	IGHJ1	IGHD	GCAAGATCAGAGGTGGTTAAAGGGATCTACTGGTACTTCGATGTC	ARSEVVKGIYWYFDV	654	3	14	3	637	0.00352113	1	0.00352113	1	ENSMUST00000191795	ENSMUST00000103430	ENSMUST00000194162	15
ERR1468010	heavy	Productive	5	IGHV1-17-1	IGHJ1	IGHD	GCAAGATCAGAGGTGGTTAAAGGGATCTACTGGTACTTCGATGTC	ARSEVVKGIYWYFDV	664	3	23	3	638	0.00352113	1	0.00352113	1	ENSMUST00000194849	ENSMUST00000103430	ENSMUST00000194162	15
ERR1468010	heavy	Productive	5	IGHV1-18	IGHJ1	IGHD	GCAAGATCAGAGGTGGTTAAAGGGATCTACTGGTACTTCGATGTC	ARSEVVKGIYWYFDV	682	3	41	3	638	0.00352113	1	0.00352113	1	ENSMUST00000194350	ENSMUST00000103430	ENSMUST00000194162	15
ERR1468010	heavy	Productive	5	IGHV1-36	IGHJ1	IGHD	GCAAGATCAGAGGTGGTTAAAGGGATCTACTGGTACTTCGATGTC	ARSEVVKGIYWYFDV	682	3	41	3	638	0.00352113	1	0.00352113	1	ENSMUST00000191862	ENSMUST00000103430	ENSMUST00000194162	15
ERR1468010	heavy	Productive	5	IGHV1-77	IGHJ1	IGHD	GCAAGATCAGAGGTGGTTAAAGGGATCTACTGGTACTTCGATGTC	ARSEVVKGIYWYFDV	666	3	25	3	638	0.00352113	1	0.00352113	1	ENSMUST00000198777	ENSMUST00000103430	ENSMUST00000194162	15
ERR1468010	heavy	Productive	5	IGHV1-25	IGHJ1	IGHM	GCAAGATCAGAGGTGGTTAAAGGGATCTACTGGTACTTCGATGTC	ARSEVVKGIYWYFDV	1608	4	62	8	1543	0.00352113	1	0.00352113	1	ENSMUST00000195638	ENSMUST00000103430	ENSMUST00000103426	15
ERR1468010	heavy	Productive	5	IGHV1-27	IGHJ1	IGHD	AGATCAGAGGTGGTTAAAGGGATCTACTGGTACTTCGATGTC	RSEVVKGIYWYFDV	678	2	39	2	637	0	0	0	0	ENSMUST00000194473	ENSMUST00000103430	ENSMUST00000194162	15
ERR1468010	heavy	Productive	5	IGHV1-22	IGHJ1	IGHD	GCAAGATCAGAGGTGGTTAAAGGGATCTACTGGTACTTCGATGTC	ARSEVVKGIYWYFDV	682	3	41	3	638	0.00352113	1	0.00352113	1	ENSMUST00000103507	ENSMUST00000103430	ENSMUST00000194162	15
ERR1468010	heavy	Productive	5	IGHV1-37	IGHJ1	IGHD	GCAAGATCAGAGGTGGTTAAAGGGATCTACTGGTACTTCGATGTC	ARSEVVKGIYWYFDV	680	3	39	3	638	0.00352113	1	0.00352113	1	ENSMUST00000103514	ENSMUST00000103430	ENSMUST00000194162	15
ERR1468010	heavy	Productive	5	IGHV1-42	IGHJ1	IGHD	GCAAGATCAGAGGTGGTTAAAGGGATCTACTGGTACTTCGATGTC	ARSEVVKGIYWYFDV	672	3	31	3	638	0.00352113	1	0.00352113	1	ENSMUST00000103516	ENSMUST00000103430	ENSMUST00000194162	15
ERR1468010	heavy	Productive	5	IGHV1-43	IGHJ1	IGHD	GCAAGATCAGAGGTGGTTAAAGGGATCTACTGGTACTTCGATGTC	ARSEVVKGIYWYFDV	672	3	31	3	638	0.00352113	1	0.00352113	1	ENSMUST00000195417	ENSMUST00000103430	ENSMUST00000194162	15
ERR1468010	heavy	Productive	3	IGHV1-19	IGHJ1	IGHM	GCAAGATCAGAGGTGGTTAAAGGGATCTACTGGTACTTCGATGTC	ARSEVVKGIYWYFDV	1642	4	93	8	1546	0.00352113	1	0.00352113	1	ENSMUST00000193855	ENSMUST00000103430	ENSMUST00000103426	15
ERR1468010	heavy	Productive	5	IGHV1-19	IGHJ1	IGHD	GCAAGATCAGAGGTGGTTAAAGGGATCTACTGGTACTTCGATGTC	ARSEVVKGIYWYFDV	684	3	43	3	638	0.00352113	1	0.00352113	1	ENSMUST00000103505	ENSMUST00000103430	ENSMUST00000194162	15
ERR1468010	heavy	Productive	2	IGHV1-31	IGHJ1	IGHD	GCAAGATCAGAGGTGGTTAAAGGGATCTACTGGTACTTCGATGTC	ARSEVVKGIYWYFDV	680	3	39	3	638	0.00352113	1	0.00352113	1	ENSMUST00000103511	ENSMUST00000103430	ENSMUST00000194162	15
ERR1468010	heavy	Productive	1	IGHV1-43	IGHJ1	IGHM	GCAAGATCAGAGGTGGTTAAAGGGATCTACTGGTACTTCGATGTC	ARSEVVKGIYWYFDV	2478	4	54	8	2421	0.00352113	1	0.00352113	1	ENSMUST00000103517	ENSMUST00000103430	ENSMUST00000177715	15
ERR1468010	heavy	Productive	5	IGHV1-34	IGHJ1	IGHD	GCAAGATCAGAGGTGGTTAAAGGGATCTACTGGTACTTCGATGTC	ARSEVVKGIYWYFDV	692	3	51	3	638	0.00352113	1	0.00352113	1	ENSMUST00000103512	ENSMUST00000103430	ENSMUST00000194162	15
ERR1468010	heavy	Productive	5	IGHV1-20	IGHJ1	IGHD	GCAAGATCAGAGGTGGTTAAAGGGATCTACTGGTACTTCGATGTC	ARSEVVKGIYWYFDV	680	3	39	3	638	0.00352113	1	0.00352113	1	ENSMUST00000103506	ENSMUST00000103430	ENSMUST00000194162	15
ERR1468010	heavy	Productive	5	IGHV1-79	IGHJ1	IGHD	GCAAGATCAGAGGTGGTTAAAGGGATCTACTGGTACTTCGATGTC	ARSEVVKGIYWYFDV	656	3	15	3	638	0.00352113	1	0.00352113	1	ENSMUST00000200152	ENSMUST00000103430	ENSMUST00000194162	15
ERR1468010	heavy	Unproductive - found only V segment	NA	IGHV1-32	IGHJ1	IGHD	NA	NA	670	NA	NA	NA	637	NA	NA	NA	NA	ENSMUST00000195149	ENSMUST00000103430	ENSMUST00000194162	15
ERR1468010	heavy	Productive	5	IGHV1-37	IGHJ1	IGHD	GCAAGATCAGAGGTGGTTAAAGGGATCTACTGGTACTTCGATGTC	ARSEVVKGIYWYFDV	680	3	39	3	638	0.00352113	1	0.00352113	1	ENSMUST00000193950	ENSMUST00000103430	ENSMUST00000194162	15
ERR1468010	heavy	Productive	5	IGHV1-23	IGHJ1	IGHD	GCAAGATCAGAGGTGGTTAAAGGGATCTACTGGTACTTCGATGTC	ARSEVVKGIYWYFDV	666	3	25	3	638	0.00352113	1	0.00352113	1	ENSMUST00000194625	ENSMUST00000103430	ENSMUST00000194162	15
ERR1468010	heavy	Productive	5	IGHV1-20	IGHJ1	IGHD	GCAAGATCAGAGGTGGTTAAAGGGATCTACTGGTACTTCGATGTC	ARSEVVKGIYWYFDV	680	3	39	3	638	0.00352113	1	0.00352113	1	ENSMUST00000194968	ENSMUST00000103430	ENSMUST00000194162	15
ERR1468010	heavy	Productive	5	IGHV1-85	IGHJ1	IGHD	GCAAGATCAGAGGTGGTTAAAGGGATCTACTGGTACTTCGATGTC	ARSEVVKGIYWYFDV	666	3	25	3	638	0.00352113	1	0.00352113	1	ENSMUST00000103552	ENSMUST00000103430	ENSMUST00000194162	15
ERR1468010	heavy	Productive	4	IGHV1-28	IGHJ1	IGHM	GCAAGATCAGAGGTGGTTAAAGGGATCTACTGGTACTTCGATGTC	ARSEVVKGIYWYFDV	2500	4	72	8	2425	0.00352113	1	0.00352113	1	ENSMUST00000192987	ENSMUST00000103430	ENSMUST00000177715	15
ERR1468010	heavy	Productive	5	IGHV1-39	IGHJ1	IGHD	GCAAGATCAGAGGTGGTTAAAGGGATCTACTGGTACTTCGATGTC	ARSEVVKGIYWYFDV	668	3	27	3	638	0.00352113	1	0.00352113	1	ENSMUST00000103515	ENSMUST00000103430	ENSMUST00000194162	15
ERR1468010	heavy	Productive	5	IGHV1-15	IGHJ1	IGHD	GCAAGATCAGAGGTGGTTAAAGGGATCTACTGGTACTTCGATGTC	ARSEVVKGIYWYFDV	664	3	23	3	638	0.00352113	1	0.00352113	1	ENSMUST00000192077	ENSMUST00000103430	ENSMUST00000194162	15
ERR1468010	heavy	Productive	5	IGHV1-82	IGHJ1	IGHD	GCAAGATCAGAGGTGGTTAAAGGGATCTACTGGTACTTCGATGTC	ARSEVVKGIYWYFDV	668	3	27	3	638	0.00352113	1	0.00352113	1	ENSMUST00000196991	ENSMUST00000103430	ENSMUST00000194162	15
ERR1468010	heavy	Productive	5	IGHV1-31	IGHJ1	IGHD	GCAAGATCAGAGGTGGTTAAAGGGATCTACTGGTACTTCGATGTC	ARSEVVKGIYWYFDV	680	3	39	3	638	0.00352113	1	0.00352113	1	ENSMUST00000195735	ENSMUST00000103430	ENSMUST00000194162	15
ERR1468010	heavy	Productive	5	IGHV1-14	IGHJ1	IGHD	GCAAGATCAGAGGTGGTTAAAGGGATCTACTGGTACTTCGATGTC	ARSEVVKGIYWYFDV	660	3	19	3	638	0.00352113	1	0.00352113	1	ENSMUST00000194015	ENSMUST00000103430	ENSMUST00000194162	15
ERR1468010	heavy	Productive	5	IGHV1-26	IGHJ1	IGHM	GCAAGATCAGAGGTGGTTAAAGGGATCTACTGGTACTTCGATGTC	ARSEVVKGIYWYFDV	2494	4	67	8	2424	0.00352113	1	0.00352113	1	ENSMUST00000103510	ENSMUST00000103430	ENSMUST00000177715	15
ERR1468010	heavy	Productive	5	IGHV1-83	IGHJ1	IGHD	GCAAGATCAGAGGTGGTTAAAGGGATCTACTGGTACTTCGATGTC	ARSEVVKGIYWYFDV	658	3	17	3	638	0.00352113	1	0.00352113	1	ENSMUST00000199643	ENSMUST00000103430	ENSMUST00000194162	15
ERR1468010	heavy	Failed reconstruction - V and J segment do not overlap	1	IGHV1-18	paired with: IGHJ1	NA	AGGAAACATTAACTGTAGACAAGTCATCGCCTACATGGAGCTCCTCAGTCTGACATCTGAGGACTCTGCA	NA	NA	NA	NA	NA	NA	NA	NA	NA	NA	ENSMUST00000103504	NA	NA	15
ERR1468010	kappa	Productive	4	IGKV3-4	IGKJ2	IGKC	CAGCACAGTAGGGAGCTTCCGTACACG	QHSRELPYT	3302	217	663	106	2522	0.184676	94	0.182711	93	ENSMUST00000103401	ENSMUST00000103406	ENSMUST00000103410	15
ERR1468010	kappa	Unproductive - stop codon	NA	IGKV4-56	IGKJ1	IGKC	GTCTGGGACCTCTTACTCTCTCACAATCAGCAGCATGGTGGCTGAAGATGCCACCTCTTATTTCTGTCATCAGTGGAGTAGTTACCCACCCCG	VWDLLLSHNQQHGG*RCHLLFLSSVE*LPTP	2940	257	295	71	2408	0.129666	66	0.108055	55	ENSMUST00000198436	ENSMUST00000103405	ENSMUST00000103410	15
ERR1468010	kappa	Productive	4	IGKV3-7	IGKJ2	IGKC	CAGCACAGTAGGGAGCTTCCGTACACG	QHSRELPYT	3386	218	703	135	2570	0.239686	122	0.182711	93	ENSMUST00000197560	ENSMUST00000198234	ENSMUST00000103410	15
ERR1468010	kappa	Productive	4	IGKV3-7	IGKJ2	IGKC	CAGCACAGTAGGGAGCTTCCGTACACG	QHSRELPYT	3324	217	654	135	2557	0.239686	122	0.182711	93	ENSMUST00000103399	ENSMUST00000198234	ENSMUST00000103410	15
ERR1468010	kappa	Productive	4	IGKV3-3	IGKJ2	IGKC	CAGCACAGTAGGGAGCTTCCGTACACG	QHSRELPYT	3300	217	661	106	2522	0.184676	94	0.182711	93	ENSMUST00000103402	ENSMUST00000103406	ENSMUST00000103410	15
ERR1468010	kappa	Productive	2	IGKV3-12	IGKJ2	IGKC	CAGCACAGTAGGGAGCTTCCGTACACG	QHSRELPYT	3600	226	924	111	2554	0.19057	97	0.188605	96	ENSMUST00000103396	ENSMUST00000103406	ENSMUST00000103410	15
ERR1468010	kappa	Productive	4	IGKV3-7	IGKJ2	IGKC	CAGCACAGTAGGGAGCTTCCGTACACG	QHSRELPYT	3328	218	683	106	2528	0.184676	94	0.182711	93	ENSMUST00000197560	ENSMUST00000103406	ENSMUST00000103410	15
ERR1468010	kappa	Productive	3	IGKV3-12	IGKJ1	IGKC	CAGCACAGTAGGGAGCTTCCGTACACG	QHSRELPYT	3662	226	946	144	2598	0.253438	129	0.188605	96	ENSMUST00000103396	ENSMUST00000103405	ENSMUST00000103410	15
ERR1468010	kappa	Productive	4	IGKV3-4	IGKJ2	IGKC	CAGCACAGTAGGGAGCTTCCGTACACG	QHSRELPYT	3362	217	684	136	2565	0.24165	123	0.182711	93	ENSMUST00000103401	ENSMUST00000198234	ENSMUST00000103410	15
ERR1468010	kappa	Productive	1	IGKV3-12	IGKJ2	IGKC	CAGCACAGTAGGGAGCTTCCGTACACG	QHSRELPYT	3666	226	948	144	2600	0.253438	129	0.188605	96	ENSMUST00000103396	ENSMUST00000198234	ENSMUST00000103410	15
ERR1468010	kappa	Productive	4	IGKV3-7	IGKJ2	IGKC	CAGCACAGTAGGGAGCTTCCGTACACG	QHSRELPYT	3266	217	634	106	2515	0.184676	94	0.182711	93	ENSMUST00000103399	ENSMUST00000103406	ENSMUST00000103410	15
ERR1467981	heavy	Productive	5	IGHV5-15	IGHJ1	IGHD	GCAAGACCGGGCGGTAGTAGAGACCACTGGTACTTCGATGTC	ARPGGSRDHWYFDV	238	16	124	12	102	0	0	0	0	ENSMUST00000103457	ENSMUST00000103430	ENSMUST00000194162	15
ERR1467981	heavy	Productive	5	IGHV5-9	IGHJ1	IGHM	GCAAGACCGGGCGGTAGTAGAGACCACTGGTACTTCGATGTC	ARPGGSRDHWYFDV	4914	53	502	84	4377	0	0	0	0	ENSMUST00000103448	ENSMUST00000103430	ENSMUST00000103426	15
ERR1467981	heavy	Productive	2	IGHV5-4	IGHJ1	IGHM	GCAAGACCGGGCGGTAGTAGAGACCACTGGTACTTCGATGTC	ARPGGSRDHWYFDV	5062	55	638	86	4387	0	0	0	0	ENSMUST00000103444	ENSMUST00000103430	ENSMUST00000103426	15
ERR1467981	heavy	Productive	4	IGHV5-12	IGHJ1	IGHG1	GCAAGACCGGGCGGTAGTAGAGACCACTGGTACTTCGATGTC	ARPGGSRDHWYFDV	386	31	334	18	34	0	0	0	0	ENSMUST00000103450	ENSMUST00000103430	ENSMUST00000103420	15
ERR1467981	heavy	Productive	5	IGHV5-15	IGHJ1	IGHD	GCAAGACCGGGCGGTAGTAGAGACCACTGGTACTTCGATGTC	ARPGGSRDHWYFDV	246	17	132	12	102	0	0	0	0	ENSMUST00000192877	ENSMUST00000103430	ENSMUST00000194162	15
ERR1467981	heavy	Productive	5	IGHV5-17	IGHJ1	IGHD	GCAAGACCGGGCGGTAGTAGAGACCACTGGTACTTCGATGTC	ARPGGSRDHWYFDV	380	26	260	17	103	0	0	0	0	ENSMUST00000103459	ENSMUST00000103430	ENSMUST00000194162	15
ERR1467981	heavy	Productive	5	IGHV5-9-1	IGHJ1	IGHM	GCAAGACCGGGCGGTAGTAGAGACCACTGGTACTTCGATGTC	ARPGGSRDHWYFDV	6452	52	485	84	5932	0	0	0	0	ENSMUST00000103452	ENSMUST00000103430	ENSMUST00000177715	15
ERR1467981	heavy	Productive	3	IGHV5-9-1	IGHJ1	IGHD	GCAAGACCGGGCGGTAGTAGAGACCACTGGTACTTCGATGTC	ARPGGSRDHWYFDV	422	31	301	18	103	0	0	0	0	ENSMUST00000192264	ENSMUST00000103430	ENSMUST00000194162	15
ERR1467981	heavy	Productive	5	IGHV5-1	IGHJ1	IGHM	GCAAGACCGGGCGGTAGTAGAGACCACTGGTACTTCGATGTC	ARPGGSRDHWYFDV	6454	52	486	84	5933	0	0	0	0	ENSMUST00000193324	ENSMUST00000103430	ENSMUST00000177715	15
ERR1467981	heavy	Productive	1	IGHV5-6	IGHJ1	IGHM	GCAAGACCGGGCGGTAGTAGAGACCACTGGTACTTCGATGTC	ARPGGSRDHWYFDV	6484	53	514	84	5935	0	0	0	0	ENSMUST00000103446	ENSMUST00000103430	ENSMUST00000177715	15
ERR1467981	kappa	Productive	3	IGKV3-12	IGKJ5	IGKC	CAGCAAAGTAATCCTCTCACG	QQSNPLT	9784	509	2655	496	6811	0.378287	446	0.245123	289	ENSMUST00000103396	ENSMUST00000199459	ENSMUST00000103410	15
ERR1467981	kappa	Productive	3	IGKV3-2	IGKJ5	IGKC	CAAAGTAATCCTCTCACG	QSNPLT	9284	472	2404	469	6604	0.358779	423	0.231552	273	ENSMUST00000103403	ENSMUST00000199459	ENSMUST00000103410	15
ERR1467981	kappa	Productive	3	IGKV3-3	IGKJ5	IGKC	CAGCAAAGTAATCCTCTCACG	QQSNPLT	10208	527	3168	374	6684	0.275657	325	0.257846	304	ENSMUST00000103402	ENSMUST00000103409	ENSMUST00000103410	15
ERR1467981	kappa	Productive	3	IGKV3-2	IGKJ5	IGKC	CAAAGTAATCCTCTCACG	QSNPLT	9026	471	2341	340	6384	0.249364	294	0.231552	273	ENSMUST00000103403	ENSMUST00000103409	ENSMUST00000103410	15
ERR1467981	kappa	Productive	3	IGKV3-1	IGKJ5	IGKC	CAAAGTAATCCTCTCACG	QSNPLT	9378	232	2633	373	6415	0.171332	202	0.15352	181	ENSMUST00000103404	ENSMUST00000103409	ENSMUST00000103410	15
ERR1467981	kappa	Productive	3	IGKV3-3	IGKJ5	IGKC	CAGCAAAGTAATCCTCTCACG	QQSNPLT	10504	528	3250	522	6924	0.401187	473	0.257846	304	ENSMUST00000103402	ENSMUST00000199459	ENSMUST00000103410	15
ERR1467981	kappa	Productive	3	IGKV3-1	IGKJ5	IGKC	CAAAGTAATCCTCTCACG	QSNPLT	9668	232	2712	518	6652	0.294317	347	0.15352	181	ENSMUST00000103404	ENSMUST00000199459	ENSMUST00000103410	15
ERR1467981	kappa	Productive	2	IGKV3-4	IGKJ5	IGKC	CAGCAAAGTAATCCTCTCACG	QQSNPLT	10532	534	3453	380	6718	0.27905	329	0.261238	308	ENSMUST00000103401	ENSMUST00000103409	ENSMUST00000103410	15
ERR1467981	kappa	Productive	1	IGKV3-4	IGKJ5	IGKC	CAGCAAAGTAATCCTCTCACG	QQSNPLT	10840	535	3541	534	6964	0.409669	483	0.261238	308	ENSMUST00000103401	ENSMUST00000199459	ENSMUST00000103410	15
ERR1467981	kappa	Productive	3	IGKV3-12	IGKJ5	IGKC	CAGCAAAGTAATCCTCTCACG	QQSNPLT	9508	508	2583	358	6584	0.261238	308	0.245123	289	ENSMUST00000103396	ENSMUST00000103409	ENSMUST00000103410	15
ERR1468003	heavy	Productive	5	IGHV5-1	IGHJ4	IGHM	GCAAGACCGGTCGATGGTAACTACTATGCTATGGACTAC	ARPVDGNYYAMDY	6698	134	418	191	6143	0	0	0	0	ENSMUST00000193324	ENSMUST00000103427	ENSMUST00000177715	15
ERR1468003	heavy	Productive	4	IGHV5-12	IGHJ4	IGHD	GCAAGACCGGTCGATGGTAACTACTATGCTATGGACTAC	ARPVDGNYYAMDY	998	39	264	31	703	0	0	0	0	ENSMUST00000103450	ENSMUST00000103427	ENSMUST00000194162	15
ERR1468003	heavy	Productive	1	IGHV5-4	IGHJ4	IGHM	GCAAGACCGGTCGATGGTAACTACTATGCTATGGACTAC	ARPVDGNYYAMDY	6832	136	543	194	6149	0	0	0	0	ENSMUST00000103444	ENSMUST00000103427	ENSMUST00000177715	15
ERR1468003	heavy	Unproductive - found only V segment	NA	IGHV5-15	IGHJ4	IGHD	NA	NA	802	NA	NA	NA	699	NA	NA	NA	NA	ENSMUST00000103457	ENSMUST00000103427	ENSMUST00000194162	15
ERR1468003	heavy	Productive	3	IGHV5-9-1	IGHJ4	IGHD	GCAAGACCGGTCGATGGTAACTACTATGCTATGGACTAC	ARPVDGNYYAMDY	1012	43	275	34	703	0	0	0	0	ENSMUST00000103452	ENSMUST00000103427	ENSMUST00000194162	15
ERR1468003	heavy	Productive	5	IGHV5-9-1	IGHJ4	IGHD	GCAAGACCGGTCGATGGTAACTACTATGCTATGGACTAC	ARPVDGNYYAMDY	1052	44	314	35	703	0	0	0	0	ENSMUST00000192264	ENSMUST00000103427	ENSMUST00000194162	15
ERR1468003	heavy	Productive	2	IGHV5-6	IGHJ4	IGHM	GCAAGACCGGTCGATGGTAACTACTATGCTATGGACTAC	ARPVDGNYYAMDY	6720	135	437	192	6145	0	0	0	0	ENSMUST00000103446	ENSMUST00000103427	ENSMUST00000177715	15
ERR1468003	heavy	Unproductive - found only V segment	NA	IGHV11-2	IGHJ4	IGHM	NA	NA	6096	NA	NA	NA	NA	NA	NA	NA	NA	ENSMUST00000103468	ENSMUST00000103427	ENSMUST00000177715	15
ERR1468003	heavy	Productive	5	IGHV5-9	IGHJ4	IGHM	GCAAGACCGGTCGATGGTAACTACTATGCTATGGACTAC	ARPVDGNYYAMDY	6714	134	433	191	6144	0	0	0	0	ENSMUST00000103448	ENSMUST00000103427	ENSMUST00000177715	15
ERR1468003	heavy	Unproductive - found only V segment	NA	IGHV11-1	IGHJ4	IGHM	NA	NA	6146	NA	NA	NA	NA	NA	NA	NA	NA	ENSMUST00000103466	ENSMUST00000103427	ENSMUST00000177715	15
ERR1468003	heavy	Productive	5	IGHV5-17	IGHJ4	IGHD	GCAAGACCGGTCGATGGTAACTACTATGCTATGGACTAC	ARPVDGNYYAMDY	982	36	251	29	702	0	0	0	0	ENSMUST00000103459	ENSMUST00000103427	ENSMUST00000194162	15
ERR1468003	heavy	Unproductive - found only V segment	NA	IGHV5-15	IGHJ4	IGHD	NA	NA	806	NA	NA	NA	699	NA	NA	NA	NA	ENSMUST00000192877	ENSMUST00000103427	ENSMUST00000194162	15
ERR1468003	kappa	Productive	1	IGKV4-91	IGKJ5	IGKC	CAGCAGGGTAGTAGTATGCTCACG	QQGSSMLT	10866	704	2793	711	7565	0.371918	543	0.234932	343	ENSMUST00000103333	ENSMUST00000199459	ENSMUST00000103410	15
ERR1468003	kappa	Productive	3	IGKV4-91	IGKJ5	IGKC	CAGCAGGGTAGTAGTATGCTCACG	QQGSSMLT	10490	701	2703	523	7266	0.243836	356	0.234932	343	ENSMUST00000103333	ENSMUST00000103409	ENSMUST00000103410	15
ERR1468003	kappa	Productive	2	IGKV1-88	IGKJ5	IGKC	TTACAAGGTACACATCAGCCGCTCACG	LQGTHQPLT	8428	348	1350	404	6668	0.171233	250	0.0739726	108	ENSMUST00000103336	ENSMUST00000103409	ENSMUST00000103410	15
ERR1468009	kappa	Productive	3	IGKV4-86	IGKJ2	IGKC	CAGGGTAGTAGTATATACACG	QGSSIYT	7406	623	1093	456	5867	0.317847	431	0.313422	425	ENSMUST00000103337	ENSMUST00000103406	ENSMUST00000103410	15
ERR1468009	kappa	Productive	1	IGKV4-91	IGKJ2	IGKC	CAGCAGGGTAGTAGTATATACACG	QQGSSIYT	9294	834	2508	593	6309	0.463864	629	0.381268	517	ENSMUST00000103333	ENSMUST00000198234	ENSMUST00000103410	15
ERR1468009	kappa	Productive	2	IGKV4-91	IGKJ2	IGKC	CAGCAGGGTAGTAGTATATACACG	QQGSSIYT	9086	833	2457	489	6141	0.388643	527	0.381268	517	ENSMUST00000103333	ENSMUST00000103406	ENSMUST00000103410	15
ERR1468004	heavy	Productive	3	IGHV2-6-8	IGHJ2	IGHD	GCCAGAGATTCAAACTGGGTTGACTAC	ARDSNWVDY	2080	11	75	7	1998	0	0	0	0	ENSMUST00000192911	ENSMUST00000192746	ENSMUST00000194162	15
ERR1468004	heavy	Productive	1	IGHV2-9	IGHJ2	IGHM	GCCAGAGATTCAAACTGGGTTGACTAC	ARDSNWVDY	2806	20	139	20	2658	0	0	0	0	ENSMUST00000103451	ENSMUST00000192746	ENSMUST00000177715	15
ERR1468004	heavy	Productive	2	IGHV2-6-8	IGHJ2	IGHD	GCCAGAGATTCAAACTGGGTTGACTAC	ARDSNWVDY	2080	11	75	7	1998	0	0	0	0	ENSMUST00000103455	ENSMUST00000192746	ENSMUST00000194162	15
ERR1468004	heavy	Productive	3	IGHV2-6	IGHJ2	IGHD	AGAGATTCAAACTGGGTTGACTAC	RDSNWVDY	2056	7	51	7	1998	0	0	0	0	ENSMUST00000179657	ENSMUST00000192746	ENSMUST00000194162	15
ERR1468004	heavy	Productive	3	IGHV2-9-1	IGHJ2	IGHD	GCCAGAGATTCAAACTGGGTTGACTAC	ARDSNWVDY	2082	11	77	7	1998	0	0	0	0	ENSMUST00000180013	ENSMUST00000192746	ENSMUST00000194162	15
ERR1468004	kappa	Productive	1	IGKV10-96	IGKJ2	IGKC	CAACAGGGTAATACGCTTCCGTACACG	QQGNTLPYT	13108	825	4221	712	8311	0.434962	632	0.314522	457	ENSMUST00000103328	ENSMUST00000198234	ENSMUST00000103410	15
ERR1468004	kappa	Productive	2	IGKV10-96	IGKJ2	IGKC	CAACAGGGTAATACGCTTCCGTACACG	QQGNTLPYT	12782	822	4101	549	8093	0.323469	470	0.314522	457	ENSMUST00000103328	ENSMUST00000103406	ENSMUST00000103410	15
ERR1467986	heavy	Productive	3	IGHV2-2	IGHJ2	IGHM	GACTAC	DY	2182	1	58	20	2116	0	0	0	0	ENSMUST00000103443	ENSMUST00000192746	ENSMUST00000177715	15
ERR1467986	heavy	Productive	2	IGHV3-4	IGHJ2	IGHM	GCAAGAGATCGGCACTACGGTAGTAGCTACAATGACTAC	ARDRHYGSSYNDY	2276	11	150	24	2113	0	0	0	0	ENSMUST00000193408	ENSMUST00000192746	ENSMUST00000177715	15
ERR1467986	heavy	Productive	1	IGHV3-6	IGHJ2	IGHD	GCAAGAGATCGGCACTACGGTAGTAGCTACAATGACTAC	ARDRHYGSSYNDY	2778	15	218	20	2544	0	0	0	0	ENSMUST00000195124	ENSMUST00000192746	ENSMUST00000194162	15
ERR1467986	heavy	Productive	4	IGHV2-5	IGHJ2	IGHM	GACTAC	DY	2206	1	81	20	2117	0	0	0	0	ENSMUST00000195707	ENSMUST00000192746	ENSMUST00000177715	15
ERR1467986	heavy	Productive	6	IGHV2-4	IGHJ2	IGHD	GACTAC	DY	2566	4	50	8	2509	0	0	0	0	ENSMUST00000103447	ENSMUST00000192746	ENSMUST00000194162	15
ERR1467986	heavy	Productive	5	IGHV3-2	IGHJ2	IGHD	TACAATGACTAC	YNDY	2720	6	169	18	2537	0	0	0	0	ENSMUST00000191842	ENSMUST00000192746	ENSMUST00000194162	15
ERR1467986	heavy	Unproductive - found only V segment	NA	IGHV3-1	IGHJ2	IGHD	NA	NA	2730	NA	NA	NA	2539	NA	NA	NA	NA	ENSMUST00000103478	ENSMUST00000192746	ENSMUST00000194162	15
ERR1467986	heavy	Productive	6	IGHV2-5	IGHJ2	IGHD	GACTAC	DY	2562	4	46	8	2509	0	0	0	0	ENSMUST00000103449	ENSMUST00000192746	ENSMUST00000194162	15
ERR1467986	heavy	Productive	6	IGHV3-6	IGHJ2	IGHD	GCAAGAGATCGGCACTACGGTAGTAGCTACAATGACTAC	ARDRHYGSSYNDY	2760	15	203	19	2542	0	0	0	0	ENSMUST00000103481	ENSMUST00000192746	ENSMUST00000194162	15
ERR1467986	kappa	Productive	1	IGKV10-96	IGKJ1	IGKC	CAACAGGGTAATACGCTTCCGTGGACG	QQGNTLPWT	18832	1109	6782	1013	11330	0.457214	919	0.295025	593	ENSMUST00000103328	ENSMUST00000103405	ENSMUST00000103410	15
ERR1468017	heavy	Productive	5	IGHV1-59	IGHJ2	IGHD	GCAAGATTGAGAAATCGGCGTAGTAGCTACGAGGACTACTTTGACTAC	ARLRNRRSSYEDYFDY	248	2	47	7	194	0	0	0	0	ENSMUST00000103530	ENSMUST00000192746	ENSMUST00000194162	15
ERR1468017	heavy	Productive	1	IGHV1-52	IGHJ2	IGHM	GCAAGATTGAGAAATCGGCGTAGTAGCTACGAGGACTACTTTGACTAC	ARLRNRRSSYEDYFDY	3898	13	90	36	3787	0	0	0	0	ENSMUST00000103522	ENSMUST00000192746	ENSMUST00000177715	15
ERR1468017	heavy	Productive	2	IGHV1-61	IGHJ2	IGHD	GCAAGATTGAGAAATCGGCGTAGTAGCTACGAGGACTACTTTGACTAC	ARLRNRRSSYEDYFDY	252	2	51	7	194	0	0	0	0	ENSMUST00000103531	ENSMUST00000192746	ENSMUST00000194162	15
ERR1468017	heavy	Productive	6	IGHV1-59	IGHJ2	IGHD	GCAAGATTGAGAAATCGGCGTAGTAGCTACGAGGACTACTTTGACTAC	ARLRNRRSSYEDYFDY	248	2	47	7	194	0	0	0	0	ENSMUST00000195359	ENSMUST00000192746	ENSMUST00000194162	15
ERR1468017	heavy	Productive	2	IGHV1-52	IGHJ2	IGHD	GCAAGATTGAGAAATCGGCGTAGTAGCTACGAGGACTACTTTGACTAC	ARLRNRRSSYEDYFDY	252	2	51	7	194	0	0	0	0	ENSMUST00000192554	ENSMUST00000192746	ENSMUST00000194162	15
ERR1468017	heavy	Productive	2	IGHV1-74	IGHJ2	IGHD	GCAAGATTGAGAAATCGGCGTAGTAGCTACGAGGACTACTTTGACTAC	ARLRNRRSSYEDYFDY	252	2	51	7	194	0	0	0	0	ENSMUST00000196587	ENSMUST00000192746	ENSMUST00000194162	15
ERR1468017	kappa	Productive	5	IGKV1-35	IGKJ5	IGKC	ATGCAAGCTACCTATGAACCGCTCACG	MQATYEPLT	7916	265	894	175	6845	0.0971386	129	0.0926205	123	ENSMUST00000103374	ENSMUST00000103409	ENSMUST00000103410	15
ERR1468017	kappa	Productive	1	IGKV4-72	IGKJ2	IGKC	CAGCAGTGGAGTAGTAACACG	QQWSSNT	10696	493	2565	472	7817	0.274096	364	0.168675	224	ENSMUST00000103346	ENSMUST00000198234	ENSMUST00000103410	15
ERR1468017	kappa	Productive	7	IGKV4-59	IGKJ2	IGKC	CAGCAGTGGAGTAGTAACACG	QQWSSNT	9884	463	2010	332	7555	0.171687	228	0.16491	219	ENSMUST00000103354	ENSMUST00000103406	ENSMUST00000103410	15
ERR1468017	kappa	Productive	2	IGKV1-35	IGKJ5	IGKC	ATGCAAGCTACCTATGAACCGCTCACG	MQATYEPLT	8024	271	991	177	6854	0.0986446	131	0.0941265	125	ENSMUST00000197820	ENSMUST00000103409	ENSMUST00000103410	15
ERR1468017	kappa	Productive	6	IGKV4-59	IGKJ2	IGKC	CAGCAGTGGAGTAGTAACACG	QQWSSNT	10124	468	2078	452	7739	0.262048	348	0.16491	219	ENSMUST00000103354	ENSMUST00000198234	ENSMUST00000103410	15
ERR1468017	kappa	Productive	3	IGKV1-35	IGKJ5	IGKC	TATGAACCGCTCACG	YEPLT	7828	124	898	209	6856	0.119729	159	0.0805723	107	ENSMUST00000197820	ENSMUST00000199459	ENSMUST00000103410	15
ERR1468017	kappa	Productive	7	IGKV1-35	IGKJ5	IGKC	TATGAACCGCTCACG	YEPLT	7726	122	808	206	6846	0.11747	156	0.0790663	105	ENSMUST00000103374	ENSMUST00000199459	ENSMUST00000103410	15
ERR1468017	kappa	Productive	4	IGKV4-72	IGKJ2	IGKC	CAGCAGTGGAGTAGTAACACG	QQWSSNT	10436	488	2487	342	7622	0.176205	234	0.168675	224	ENSMUST00000103346	ENSMUST00000103406	ENSMUST00000103410	15
ERR1467995	heavy	Productive	5	IGHV5-4	IGHJ1	IGHD	GCAAGAGATGATTACGACGTCTACTGGTACTTCGATGTC	ARDDYDVYWYFDV	1394	41	694	42	660	0.00115075	1	0.00115075	1	ENSMUST00000103444	ENSMUST00000103430	ENSMUST00000194162	15
ERR1467995	heavy	Productive	5	IGHV5-2	IGHJ1	IGHD	GCAAGAGATGATTACGACGTCTACTGGTACTTCGATGTC	ARDDYDVYWYFDV	1196	38	498	41	659	0.00115075	1	0.00115075	1	ENSMUST00000103442	ENSMUST00000103430	ENSMUST00000194162	15
ERR1467995	heavy	Productive	5	IGHV5-15	IGHJ1	IGHD	GCAAGAGATGATTACGACGTCTACTGGTACTTCGATGTC	ARDDYDVYWYFDV	1138	24	456	25	659	0.00115075	1	0.00115075	1	ENSMUST00000192877	ENSMUST00000103430	ENSMUST00000194162	15
ERR1467995	heavy	Productive	5	IGHV5-2	IGHJ1	IGHD	GCAAGAGATGATTACGACGTCTACTGGTACTTCGATGTC	ARDDYDVYWYFDV	1196	38	498	41	659	0.00115075	1	0.00115075	1	ENSMUST00000195468	ENSMUST00000103430	ENSMUST00000194162	15
ERR1467995	heavy	Productive	5	IGHV5-15	IGHJ1	IGHD	GCAAGAGATGATTACGACGTCTACTGGTACTTCGATGTC	ARDDYDVYWYFDV	1100	23	419	24	659	0.00115075	1	0.00115075	1	ENSMUST00000103457	ENSMUST00000103430	ENSMUST00000194162	15
ERR1467995	heavy	Productive	4	IGHV5-12	IGHJ1	IGHG1	GCAAGAGATGATTACGACGTCTACTGGTACTTCGATGTC	ARDDYDVYWYFDV	1232	38	698	36	498	0.00115075	1	0.00115075	1	ENSMUST00000103450	ENSMUST00000103430	ENSMUST00000194304	15
ERR1467995	heavy	Productive	5	IGHV5-9-1	IGHJ1	IGHD	GCAAGAGATGATTACGACGTCTACTGGTACTTCGATGTC	ARDDYDVYWYFDV	1378	41	678	42	660	0.00115075	1	0.00115075	1	ENSMUST00000192264	ENSMUST00000103430	ENSMUST00000194162	15
ERR1467995	heavy	Productive	2	IGHV5-1	IGHJ1	IGHM	GCAAGAGATGATTACGACGTCTACTGGTACTTCGATGTC	ARDDYDVYWYFDV	10986	119	1199	186	9694	0.00115075	1	0.00115075	1	ENSMUST00000193324	ENSMUST00000103430	ENSMUST00000103426	15
ERR1467995	heavy	Productive	1	IGHV5-17	IGHJ1	IGHM	GCAAGAGATGATTACGACGTCTACTGGTACTTCGATGTC	ARDDYDVYWYFDV	13472	126	1844	196	11528	0.00115075	1	0.00115075	1	ENSMUST00000103459	ENSMUST00000103430	ENSMUST00000177715	15
ERR1467995	heavy	Productive	3	IGHV5-9-1	IGHJ1	IGHD	GCAAGAGATGATTACGACGTCTACTGGTACTTCGATGTC	ARDDYDVYWYFDV	1338	41	638	42	660	0.00115075	1	0.00115075	1	ENSMUST00000103452	ENSMUST00000103430	ENSMUST00000194162	15
ERR1467995	kappa	Productive	3	IGKV4-57-1	IGKJ2	IGKC	CAGCAGTACAGTGGTTACCCACTCACG	QQYSGYPLT	9210	477	2098	457	6564	0.348511	398	0.274081	313	ENSMUST00000103356	ENSMUST00000103406	ENSMUST00000103410	15
ERR1467995	kappa	Productive	6	IGKV4-62	IGKJ2	IGKC	CAGCAGTACAGTGGTTACCCACTCACG	QQYSGYPLT	8332	465	1354	444	6445	0.275832	315	0.268827	307	ENSMUST00000177795	ENSMUST00000103406	ENSMUST00000103410	15
ERR1467995	kappa	Productive	2	IGKV4-62	IGKJ2	IGKC	CAGCAGTACAGTGGTTACCCACTCACG	QQYSGYPLT	8600	471	1426	580	6646	0.39317	449	0.268827	307	ENSMUST00000177795	ENSMUST00000198234	ENSMUST00000103410	15
ERR1467995	kappa	Productive	1	IGKV4-57-1	IGKJ2	IGKC	CAGCAGTACAGTGGTTACCCACTCACG	QQYSGYPLT	9500	483	2181	604	6776	0.475482	543	0.274081	313	ENSMUST00000103356	ENSMUST00000198234	ENSMUST00000103410	15
ERR1467995	kappa	Productive	4	IGKV4-58	IGKJ2	IGKC	CAGCAGTACAGTGGTTACCCACTCACG	QQYSGYPLT	8488	471	1461	450	6488	0.279335	319	0.272329	311	ENSMUST00000103355	ENSMUST00000103406	ENSMUST00000103410	15
ERR1467995	kappa	Productive	5	IGKV4-62	IGKJ2	IGKC	CAGCAGTACAGTGGTTACCCACTCACG	QQYSGYPLT	8812	471	1607	586	6677	0.398424	455	0.268827	307	ENSMUST00000198345	ENSMUST00000198234	ENSMUST00000103410	15
ERR1467863	heavy	Productive	2	IGHV5-4	IGHJ2	IGHM	GCAAGAGATATGGGTTATTACCTTGACTAC	ARDMGYYLDY	6620	83	1056	133	5494	0	0	0	0	ENSMUST00000103444	ENSMUST00000192746	ENSMUST00000103426	15
ERR1467863	heavy	Productive	5	IGHV5-12	IGHJ2	IGHM	GCAAGAGATATGGGTTATTACCTTGACTAC	ARDMGYYLDY	6336	81	795	129	5475	0	0	0	0	ENSMUST00000103450	ENSMUST00000192746	ENSMUST00000103426	15
ERR1467863	heavy	Productive	5	IGHV5-9-1	IGHJ2	IGHD	GCAAGAGATATGGGTTATTACCTTGACTAC	ARDMGYYLDY	786	31	540	40	207	0	0	0	0	ENSMUST00000192264	ENSMUST00000192746	ENSMUST00000194162	15
ERR1467863	heavy	Productive	3	IGHV5-9-1	IGHJ2	IGHD	GCAAGAGATATGGGTTATTACCTTGACTAC	ARDMGYYLDY	744	31	498	40	207	0	0	0	0	ENSMUST00000103452	ENSMUST00000192746	ENSMUST00000194162	15
ERR1467863	heavy	Productive	1	IGHV5-6	IGHJ2	IGHM	GCAAGAGATATGGGTTATTACCTTGACTAC	ARDMGYYLDY	6952	81	804	130	6081	0	0	0	0	ENSMUST00000103446	ENSMUST00000192746	ENSMUST00000177715	15
ERR1467863	heavy	Productive	4	IGHV5-9	IGHJ2	IGHM	GCAAGAGATATGGGTTATTACCTTGACTAC	ARDMGYYLDY	6950	81	801	130	6082	0	0	0	0	ENSMUST00000103448	ENSMUST00000192746	ENSMUST00000177715	15
ERR1467863	heavy	Productive	5	IGHV5-17	IGHJ2	IGHD	GCAAGAGATATGGGTTATTACCTTGACTAC	ARDMGYYLDY	782	32	536	40	207	0	0	0	0	ENSMUST00000103459	ENSMUST00000192746	ENSMUST00000194162	15
ERR1467863	kappa	Productive	2	IGKV8-24	IGKJ5	IGKC	CAGCAACATTATAGCACTGCGCTCACG	QQHYSTALT	5620	464	1718	328	3565	0.166777	251	0.160133	241	ENSMUST00000103384	ENSMUST00000103409	ENSMUST00000103410	15
ERR1467863	kappa	Productive	1	IGKV8-24	IGKJ5	IGKC	CAGCAACATTATAGCACTGCGCTCACG	QQHYSTALT	5746	464	1759	391	3661	0.207973	313	0.160133	241	ENSMUST00000103384	ENSMUST00000199459	ENSMUST00000103410	15
ERR1467869	heavy	Productive	4	IGHV2-9	IGHJ2	IGHD	GCCAGACATGGCGGTAGTAGCTACTTTGACTAC	ARHGGSSYFDY	586	26	308	32	248	0	0	0	0	ENSMUST00000103451	ENSMUST00000192746	ENSMUST00000194162	15
ERR1467869	heavy	Unproductive - found only V segment	NA	IGHV2-5	IGHJ2	IGHM	NA	NA	4264	NA	NA	NA	3900	NA	NA	NA	NA	ENSMUST00000195707	ENSMUST00000192746	ENSMUST00000103426	15
ERR1467869	heavy	Productive	3	IGHV2-3	IGHJ2	IGHD	GCCAGACATGGCGGTAGTAGCTACTTTGACTAC	ARHGGSSYFDY	676	29	392	37	249	0	0	0	0	ENSMUST00000178229	ENSMUST00000192746	ENSMUST00000194162	15
ERR1467869	heavy	Productive	2	IGHV2-9-1	IGHJ2	IGHG1	GCCAGACATGGCGGTAGTAGCTACTTTGACTAC	ARHGGSSYFDY	712	21	281	27	404	0	0	0	0	ENSMUST00000180013	ENSMUST00000192746	ENSMUST00000103420	15
ERR1467869	heavy	Productive	4	IGHV2-2	IGHJ2	IGHD	GCCAGACATGGCGGTAGTAGCTACTTTGACTAC	ARHGGSSYFDY	558	26	282	31	247	0	0	0	0	ENSMUST00000103443	ENSMUST00000192746	ENSMUST00000194162	15
ERR1467869	heavy	Unproductive - found only V segment	NA	IGHV2-4	IGHJ2	IGHD	NA	NA	434	NA	NA	NA	238	NA	NA	NA	NA	ENSMUST00000103447	ENSMUST00000192746	ENSMUST00000194162	15
ERR1467869	heavy	Productive	4	IGHV2-6-8	IGHJ2	IGHD	GCCAGACATGGCGGTAGTAGCTACTTTGACTAC	ARHGGSSYFDY	558	26	282	31	247	0	0	0	0	ENSMUST00000192911	ENSMUST00000192746	ENSMUST00000194162	15
ERR1467869	heavy	Productive	1	IGHV2-6	IGHJ2	IGHM	AGACATGGCGGTAGTAGCTACTTTGACTAC	RHGGSSYFDY	5220	31	432	99	4732	0	0	0	0	ENSMUST00000179657	ENSMUST00000192746	ENSMUST00000177715	15
ERR1467869	heavy	Unproductive - found only V segment	NA	IGHV2-6-8	IGHJ2	IGHD	NA	NA	516	NA	NA	NA	244	NA	NA	NA	NA	ENSMUST00000103455	ENSMUST00000192746	ENSMUST00000194162	15
ERR1467869	kappa	Productive	1	IGKV5-39	IGKJ5	IGKC	CAAAATGGTCACAGCTTTCCGCTCACG	QNGHSFPLT	7152	304	1982	274	4999	0.117918	179	0.0527009	80	ENSMUST00000197290	ENSMUST00000199459	ENSMUST00000103410	15
ERR1467869	kappa	Productive	2	IGKV5-39	IGKJ5	IGKC	CAAAATGGTCACAGCTTTCCGCTCACG	QNGHSFPLT	6762	294	1638	262	4963	0.112648	171	0.0487484	74	ENSMUST00000103370	ENSMUST00000199459	ENSMUST00000103410	15
ERR1467869	kappa	Productive	4	IGKV5-39	IGKJ5	IGKC	CAAAATGGTCACAGCTTTCCGCTCACG	QNGHSFPLT	6968	298	1917	182	4871	0.0573123	87	0.0527009	80	ENSMUST00000197290	ENSMUST00000103409	ENSMUST00000103410	15
ERR1467869	kappa	Productive	3	IGKV5-39	IGKJ5	IGKC	CAAAATGGTCACAGCTTTCCGCTCACG	QNGHSFPLT	6582	288	1575	172	4837	0.0533597	81	0.0487484	74	ENSMUST00000103370	ENSMUST00000103409	ENSMUST00000103410	15
ERR1467887	heavy	Productive	4	IGHV5-15	IGHJ4	IGHD	GCAAGGAACTGGGACTATGCTATGGACTAC	ARNWDYAMDY	802	17	120	18	666	0	0	0	0	ENSMUST00000192877	ENSMUST00000103427	ENSMUST00000194162	15
ERR1467887	heavy	Productive	1	IGHV5-4	IGHJ4	IGHM	GCAAGGAACTGGGACTATGCTATGGACTAC	ARNWDYAMDY	4880	71	578	97	4237	0	0	0	0	ENSMUST00000103444	ENSMUST00000103427	ENSMUST00000177715	15
ERR1467887	heavy	Productive	4	IGHV5-12	IGHJ4	IGHM	GCAAGGAACTGGGACTATGCTATGGACTAC	ARNWDYAMDY	4684	70	400	93	4221	0	0	0	0	ENSMUST00000103450	ENSMUST00000103427	ENSMUST00000177715	15
ERR1467887	heavy	Productive	2	IGHV5-9-1	IGHJ4	IGHD	GCAAGGAACTGGGACTATGCTATGGACTAC	ARNWDYAMDY	966	23	268	25	675	0	0	0	0	ENSMUST00000103452	ENSMUST00000103427	ENSMUST00000194162	15
ERR1467887	heavy	Productive	3	IGHV5-6	IGHJ4	IGHM	GCAAGGAACTGGGACTATGCTATGGACTAC	ARNWDYAMDY	4700	70	413	94	4223	0	0	0	0	ENSMUST00000103446	ENSMUST00000103427	ENSMUST00000177715	15
ERR1467887	heavy	Productive	4	IGHV5-15	IGHJ4	IGHD	GCAAGGAACTGGGACTATGCTATGGACTAC	ARNWDYAMDY	800	17	118	18	666	0	0	0	0	ENSMUST00000103457	ENSMUST00000103427	ENSMUST00000194162	15
ERR1467887	heavy	Productive	4	IGHV5-9	IGHJ4	IGHM	GCAAGGAACTGGGACTATGCTATGGACTAC	ARNWDYAMDY	4696	70	411	93	4222	0	0	0	0	ENSMUST00000103448	ENSMUST00000103427	ENSMUST00000177715	15
ERR1467887	heavy	Productive	4	IGHV5-17	IGHJ4	IGHD	GCAAGGAACTGGGACTATGCTATGGACTAC	ARNWDYAMDY	968	23	270	25	675	0	0	0	0	ENSMUST00000103459	ENSMUST00000103427	ENSMUST00000194162	15
ERR1467887	heavy	Productive	4	IGHV5-9-1	IGHJ4	IGHD	GCAAGGAACTGGGACTATGCTATGGACTAC	ARNWDYAMDY	970	23	272	25	675	0	0	0	0	ENSMUST00000192264	ENSMUST00000103427	ENSMUST00000194162	15
ERR1467887	kappa	Productive	1	IGKV4-74	IGKJ4	IGKC	CACCAGTATCATCGTTCCCCATTCACG	HQYHRSPFT	4666	217	991	187	3544	0.360262	165	0.209607	96	ENSMUST00000103344	ENSMUST00000103408	ENSMUST00000103410	15
ERR1467894	heavy	Productive	4	IGHV1-69	IGHJ2	IGHD	GCAAGATTACAGGGGGCTACTACGGTAGTAGCTAAAGGGGGTTTTGACTAC	ARLQGATTVVAKGGFDY	100	1	29	3	68	0	0	0	0	ENSMUST00000199933	ENSMUST00000192746	ENSMUST00000194162	15
ERR1467894	heavy	Productive	3	IGHV1-74	IGHJ2	IGHD	GCAAGATTACAGGGGGCTACTACGGTAGTAGCTAAAGGGGGTTTTGACTAC	ARLQGATTVVAKGGFDY	100	1	29	3	68	0	0	0	0	ENSMUST00000103543	ENSMUST00000192746	ENSMUST00000194162	15
ERR1467894	heavy	Productive	1	IGHV1-69	IGHJ2	IGHM	GCAAGATTACAGGGGGCTACTACGGTAGTAGCTAAAGGGGGTTTTGACTAC	ARLQGATTVVAKGGFDY	1588	6	53	15	1527	0	0	0	0	ENSMUST00000103539	ENSMUST00000192746	ENSMUST00000177715	15
ERR1467894	heavy	Productive	9	IGHV1-50	IGHJ2	IGHD	GCAAGATTACAGGGGGCTACTACGGTAGTAGCTAAAGGGGGTTTTGACTAC	ARLQGATTVVAKGGFDY	98	1	27	3	68	0	0	0	0	ENSMUST00000103521	ENSMUST00000192746	ENSMUST00000194162	15
ERR1467894	heavy	Productive	4	IGHV1-53	IGHJ2	IGHD	GCAAGATTACAGGGGGCTACTACGGTAGTAGCTAAAGGGGGTTTTGACTAC	ARLQGATTVVAKGGFDY	100	1	29	3	68	0	0	0	0	ENSMUST00000103523	ENSMUST00000192746	ENSMUST00000194162	15
ERR1467894	heavy	Productive	1	IGHV1-52	IGHJ2	IGHM	GCAAGATTACAGGGGGCTACTACGGTAGTAGCTAAAGGGGGTTTTGACTAC	ARLQGATTVVAKGGFDY	1588	6	53	15	1527	0	0	0	0	ENSMUST00000103522	ENSMUST00000192746	ENSMUST00000177715	15
ERR1467894	heavy	Productive	4	IGHV1-61	IGHJ2	IGHD	GCAAGATTACAGGGGGCTACTACGGTAGTAGCTAAAGGGGGTTTTGACTAC	ARLQGATTVVAKGGFDY	100	1	29	3	68	0	0	0	0	ENSMUST00000103531	ENSMUST00000192746	ENSMUST00000194162	15
ERR1467894	heavy	Productive	4	IGHV1-52	IGHJ2	IGHD	GCAAGATTACAGGGGGCTACTACGGTAGTAGCTAAAGGGGGTTTTGACTAC	ARLQGATTVVAKGGFDY	100	1	29	3	68	0	0	0	0	ENSMUST00000192554	ENSMUST00000192746	ENSMUST00000194162	15
ERR1467894	heavy	Productive	4	IGHV1-74	IGHJ2	IGHD	GCAAGATTACAGGGGGCTACTACGGTAGTAGCTAAAGGGGGTTTTGACTAC	ARLQGATTVVAKGGFDY	100	1	29	3	68	0	0	0	0	ENSMUST00000196587	ENSMUST00000192746	ENSMUST00000194162	15
ERR1467894	kappa	Productive	2	IGKV6-32	IGKJ2	IGKC	CAGCAGGATTATAGCTCTCCGTACACG	QQDYSSPYT	4918	204	1683	199	3001	0.295987	177	0.287625	172	ENSMUST00000103377	ENSMUST00000103406	ENSMUST00000103410	15
ERR1467894	kappa	Productive	1	IGKV6-32	IGKJ2	IGKC	CAGCAGGATTATAGCTCTCCGTACACG	QQDYSSPYT	5062	204	1733	271	3102	0.416388	249	0.287625	172	ENSMUST00000103377	ENSMUST00000198234	ENSMUST00000103410	15
ERR1467870	heavy	Productive	2	IGHV14-2	IGHJ3	IGHG1	GCTAGAGACGGCTGGGCTTAC	ARDGWAY	398	3	72	4	322	0	0	0	0	ENSMUST00000103467	ENSMUST00000103428	ENSMUST00000103420	15
ERR1467870	heavy	Productive	4	IGHV14-3	IGHJ3	IGHD	GCTAGAGACGGCTGGGCTTAC	ARDGWAY	100	3	74	4	22	0	0	0	0	ENSMUST00000103469	ENSMUST00000103428	ENSMUST00000194162	15
ERR1467870	heavy	Productive	4	IGHV14-4	IGHJ3	IGHM	GCTAGAGACGGCTGGGCTTAC	ARDGWAY	1428	4	109	8	1314	0	0	0	0	ENSMUST00000103475	ENSMUST00000103428	ENSMUST00000177715	15
ERR1467870	heavy	Productive	3	IGHV14-4	IGHJ3	IGHD	GCTAGAGACGGCTGGGCTTAC	ARDGWAY	80	3	55	3	22	0	0	0	0	ENSMUST00000195706	ENSMUST00000103428	ENSMUST00000194162	15
ERR1467870	heavy	Productive	1	IGHV14-1	IGHJ3	IGHM	GCTAGAGACGGCTGGGCTTAC	ARDGWAY	1470	4	141	9	1323	0	0	0	0	ENSMUST00000103463	ENSMUST00000103428	ENSMUST00000177715	15
ERR1467870	heavy	Failed reconstruction - V and J segment do not overlap	1	IGHV8-12	paired with: IGHJ2	NA	CCAGTGTGGACACTGCAGATACTGCCACATACTACTGTGCTCGAAGGGGATTTATTAC	NA	NA	NA	NA	NA	NA	NA	NA	NA	NA	ENSMUST00000199266	NA	NA	15
ERR1467870	heavy	Failed reconstruction - V and J segment do not overlap	1	IGHV8-14	paired with: IGHJ2	NA	CCAGTGTGGACCCTGCAGATACTGCCACATACTACTGTGCTCGAAGGGGATTTATTAC	NA	NA	NA	NA	NA	NA	NA	NA	NA	NA	ENSMUST00000196781	NA	NA	15
ERR1467870	heavy	Failed reconstruction - V and J segment do not overlap	1	IGHV8-5	paired with: IGHJ2	NA	CCAGTGTGGACACTGCAGATACTGCCACATACTACTGTGCTCGAAGGGGATTTATTAC	NA	NA	NA	NA	NA	NA	NA	NA	NA	NA	ENSMUST00000194257	NA	NA	15
ERR1467870	kappa	Unproductive - found only V segment	NA	IGKV13-85	IGKJ5	IGKC	NA	NA	5580	NA	NA	NA	4305	NA	NA	NA	NA	ENSMUST00000114212	ENSMUST00000199459	ENSMUST00000103410	15
ERR1467870	kappa	Productive	2	IGKV1-133	IGKJ1	IGKC	TGGCAAGGTACACATTTTCGGACG	WQGTHFRT	6008	186	1404	187	4499	0.082213	159	0.0434333	84	ENSMUST00000103304	ENSMUST00000103405	ENSMUST00000103410	15
ERR1467870	kappa	Unproductive - found only V segment	NA	IGKV13-84	IGKJ5	IGKC	NA	NA	5356	NA	NA	NA	4270	NA	NA	NA	NA	ENSMUST00000103339	ENSMUST00000199459	ENSMUST00000103410	15
ERR1467870	kappa	Productive	2	IGKV1-132	IGKJ1	IGKC	TGGCAAGGTACACATTTTCGGACG	WQGTHFRT	5780	183	1198	184	4477	0.0801448	155	0.0429162	83	ENSMUST00000103305	ENSMUST00000103405	ENSMUST00000103410	15
ERR1467870	kappa	Unproductive - found only V segment	NA	IGKV13-85	IGKJ5	IGKC	NA	NA	5482	NA	NA	NA	4232	NA	NA	NA	NA	ENSMUST00000114212	ENSMUST00000103409	ENSMUST00000103410	15
ERR1467870	kappa	Productive	1	IGKV1-135	IGKJ1	IGKC	TGGCAAGGTACACATTTTCGGACG	WQGTHFRT	6422	194	1780	195	4533	0.0858325	166	0.0449845	87	ENSMUST00000103303	ENSMUST00000103405	ENSMUST00000103410	15
ERR1467870	kappa	Productive	2	IGKV1-131	IGKJ1	IGKC	TGGCAAGGTACACATTTTCGGACG	WQGTHFRT	5780	183	1198	184	4477	0.0801448	155	0.0429162	83	ENSMUST00000103306	ENSMUST00000103405	ENSMUST00000103410	15
ERR1467870	kappa	Unproductive - found only V segment	NA	IGKV13-84	IGKJ5	IGKC	NA	NA	5262	NA	NA	NA	4199	NA	NA	NA	NA	ENSMUST00000103339	ENSMUST00000103409	ENSMUST00000103410	15
ERR1467893	heavy	Productive	1	IGHV1-23	IGHJ3	IGHM	ACAAGATTGGGGGCCTGGTTTGCTTAC	TRLGAWFAY	1262	4	27	4	1231	0	0	0	0	ENSMUST00000194625	ENSMUST00000103428	ENSMUST00000177715	15
ERR1467893	heavy	Productive	2	IGHV1-15	IGHJ3	IGHD	ACAAGATTGGGGGCCTGGTTTGCTTAC	TRLGAWFAY	1028	6	28	4	996	0	0	0	0	ENSMUST00000192077	ENSMUST00000103428	ENSMUST00000194162	15
ERR1467893	kappa	Productive	4	IGKV6-23	IGKJ2	IGKC	CAGCAACATTATAGTACTCCGTACACG	QQHYSTPYT	4896	463	1140	344	3437	0.433333	325	0.374667	281	ENSMUST00000103386	ENSMUST00000198234	ENSMUST00000103410	15
ERR1467893	kappa	Productive	4	IGKV6-25	IGKJ2	IGKC	CAGCAACATTATAGTACTCCGTACACG	QQHYSTPYT	4926	470	1213	308	3385	0.384	288	0.377333	283	ENSMUST00000103383	ENSMUST00000103406	ENSMUST00000103410	15
ERR1467893	kappa	Productive	4	IGKV6-14	IGKJ2	IGKC	CAGCAACATTATAGTACTCCGTACACG	QQHYSTPYT	4818	463	1116	305	3377	0.381333	286	0.374667	281	ENSMUST00000103394	ENSMUST00000103406	ENSMUST00000103410	15
ERR1467893	kappa	Productive	2	IGKV6-17	IGKJ2	IGKC	CAGCAACATTATAGTACTCCGTACACG	QQHYSTPYT	5230	479	1437	353	3469	0.444	333	0.38	285	ENSMUST00000103391	ENSMUST00000198234	ENSMUST00000103410	15
ERR1467893	kappa	Productive	4	IGKV6-25	IGKJ2	IGKC	CAGCAACATTATAGTACTCCGTACACG	QQHYSTPYT	5008	470	1239	349	3447	0.438667	329	0.377333	283	ENSMUST00000103383	ENSMUST00000198234	ENSMUST00000103410	15
ERR1467893	kappa	Productive	3	IGKV6-17	IGKJ2	IGKC	CAGCAACATTATAGTACTCCGTACACG	QQHYSTPYT	5144	479	1409	310	3405	0.386667	290	0.38	285	ENSMUST00000103391	ENSMUST00000103406	ENSMUST00000103410	15
ERR1467893	kappa	Productive	4	IGKV6-14	IGKJ2	IGKC	CAGCAACATTATAGTACTCCGTACACG	QQHYSTPYT	4896	463	1140	344	3437	0.433333	325	0.374667	281	ENSMUST00000103394	ENSMUST00000198234	ENSMUST00000103410	15
ERR1467893	kappa	Productive	4	IGKV6-13	IGKJ2	IGKC	CAGCAACATTATAGTACTCCGTACACG	QQHYSTPYT	4896	463	1140	344	3437	0.433333	325	0.374667	281	ENSMUST00000198184	ENSMUST00000198234	ENSMUST00000103410	15
ERR1467893	kappa	Productive	1	IGKV6-13	IGKJ2	IGKC	CAGCAACATTATAGTACTCCGTACACG	QQHYSTPYT	4888	463	1134	343	3436	0.433333	325	0.374667	281	ENSMUST00000103395	ENSMUST00000198234	ENSMUST00000103410	15
ERR1467893	kappa	Productive	4	IGKV6-23	IGKJ2	IGKC	CAGCAACATTATAGTACTCCGTACACG	QQHYSTPYT	4818	463	1116	305	3377	0.381333	286	0.374667	281	ENSMUST00000103386	ENSMUST00000103406	ENSMUST00000103410	15
ERR1467877	heavy	Productive	1	IGHV9-3	IGHJ1	IGHM	GCTAGGGAAATCTACTATCCCGATGTC	AREIYYPDV	4428	7	63	9	4360	0	0	0	0	ENSMUST00000103473	ENSMUST00000103430	ENSMUST00000177715	15
ERR1467877	heavy	Productive	2	IGHV9-1	IGHJ1	IGHD	GCTAGGGAAATCTACTATCCCGATGTC	AREIYYPDV	604	7	57	5	542	0	0	0	0	ENSMUST00000195884	ENSMUST00000103430	ENSMUST00000194162	15
ERR1467877	kappa	Unproductive - found only V segment	NA	IGKV8-16	IGKJ2	IGKC	NA	NA	7070	NA	NA	NA	6005	NA	NA	NA	NA	ENSMUST00000195945	ENSMUST00000103406	ENSMUST00000103410	15
ERR1467877	kappa	Unproductive - found only V segment	NA	IGKV8-16	IGKJ2	IGKC	NA	NA	7100	NA	NA	NA	6095	NA	NA	NA	NA	ENSMUST00000103392	ENSMUST00000198234	ENSMUST00000103410	15
ERR1467877	kappa	Productive	1	IGKV8-27	IGKJ4	IGKC	CATCAATACCTCTCCTCGATATTCACG	HQYLSSIFT	10328	630	3062	367	6930	0.133549	455	0.0948048	323	ENSMUST00000197272	ENSMUST00000103408	ENSMUST00000103410	15
ERR1467877	kappa	Unproductive - found only V segment	NA	IGKV8-16	IGKJ2	IGKC	NA	NA	7220	NA	NA	NA	6118	NA	NA	NA	NA	ENSMUST00000195945	ENSMUST00000198234	ENSMUST00000103410	15
ERR1467877	kappa	Unproductive - found only V segment	NA	IGKV8-16	IGKJ2	IGKC	NA	NA	6952	NA	NA	NA	5983	NA	NA	NA	NA	ENSMUST00000103392	ENSMUST00000103406	ENSMUST00000103410	15
ERR1467877	kappa	Productive	2	IGKV8-27	IGKJ4	IGKC	CATCAATACCTCTCCTCGATATTCACG	HQYLSSIFT	9642	612	2458	343	6857	0.125917	429	0.0924567	315	ENSMUST00000103381	ENSMUST00000103408	ENSMUST00000103410	15
ERR1467899	kappa	Unproductive - found only V segment	NA	IGKV8-16	IGKJ5	IGKC	NA	NA	4552	NA	NA	NA	3900	NA	NA	NA	NA	ENSMUST00000103392	ENSMUST00000103409	ENSMUST00000103410	15
ERR1467899	kappa	Unproductive - found only V segment	NA	IGKV8-16	IGKJ5	IGKC	NA	NA	4608	NA	NA	NA	3944	NA	NA	NA	NA	ENSMUST00000103392	ENSMUST00000199459	ENSMUST00000103410	15
ERR1467899	kappa	Unproductive - found only V segment	NA	IGKV8-16	IGKJ5	IGKC	NA	NA	4682	NA	NA	NA	3949	NA	NA	NA	NA	ENSMUST00000195945	ENSMUST00000199459	ENSMUST00000103410	15
ERR1467899	kappa	Unproductive - found only V segment	NA	IGKV8-16	IGKJ5	IGKC	NA	NA	4626	NA	NA	NA	3905	NA	NA	NA	NA	ENSMUST00000195945	ENSMUST00000103409	ENSMUST00000103410	15
ERR1467899	kappa	Productive	1	IGKV16-104	IGKJ1	IGKC	CAACAGCATAATGAATACCCGTGGACG	QQHNEYPWT	7334	543	2456	328	4627	0.340173	315	0.231102	214	ENSMUST00000103323	ENSMUST00000103405	ENSMUST00000103410	15
ERR1467864	heavy	Productive	3	IGHV1-31	IGHJ2	IGHM	GCGCTAAGCCCCGGGGGGGGCTAC	ALSPGGGY	3850	13	346	47	3481	0	0	0	0	ENSMUST00000103511	ENSMUST00000192746	ENSMUST00000177715	15
ERR1467864	heavy	Productive	4	IGHV1-18	IGHJ2	IGHD	GCGCTAAGCCCCGGGGGGGGCTAC	ALSPGGGY	468	6	268	19	181	0	0	0	0	ENSMUST00000194350	ENSMUST00000192746	ENSMUST00000194162	15
ERR1467864	heavy	Unproductive - found only V segment	NA	IGHV1-42	IGHJ2	IGHM	NA	NA	2856	NA	NA	NA	2518	NA	NA	NA	NA	ENSMUST00000103516	ENSMUST00000192746	ENSMUST00000103426	15
ERR1467864	heavy	Productive	4	IGHV1-26	IGHJ2	IGHD	GCGCTAAGCCCCGGGGGGGGCTAC	ALSPGGGY	468	6	268	19	181	0	0	0	0	ENSMUST00000103510	ENSMUST00000192746	ENSMUST00000194162	15
ERR1467864	heavy	Unproductive - found only V segment	NA	IGHV1-39	IGHJ2	IGHD	NA	NA	456	NA	NA	NA	182	NA	NA	NA	NA	ENSMUST00000103515	ENSMUST00000192746	ENSMUST00000194162	15
ERR1467864	heavy	Productive	4	IGHV1-19	IGHJ2	IGHD	GCGCTAAGCCCCGGGGGGGGCTAC	ALSPGGGY	526	6	325	19	182	0	0	0	0	ENSMUST00000103505	ENSMUST00000192746	ENSMUST00000194162	15
ERR1467864	heavy	Unproductive - found only V segment	NA	IGHV1-4	IGHJ2	IGHD	NA	NA	440	NA	NA	NA	181	NA	NA	NA	NA	ENSMUST00000103493	ENSMUST00000192746	ENSMUST00000194162	15
ERR1467864	heavy	Unproductive - found only V segment	NA	IGHV1-31	IGHJ2	IGHD	NA	NA	440	NA	NA	NA	181	NA	NA	NA	NA	ENSMUST00000195735	ENSMUST00000192746	ENSMUST00000194162	15
ERR1467864	heavy	Productive	1	IGHV1-34	IGHJ2	IGHM	GCGCTAAGCCCCGGGGGGGGCTAC	ALSPGGGY	4038	14	525	51	3487	0	0	0	0	ENSMUST00000103512	ENSMUST00000192746	ENSMUST00000177715	15
ERR1467864	heavy	Unproductive - found only V segment	NA	IGHV1-42	IGHJ2	IGHD	NA	NA	454	NA	NA	NA	181	NA	NA	NA	NA	ENSMUST00000191868	ENSMUST00000192746	ENSMUST00000194162	15
ERR1467864	heavy	Productive	4	IGHV1-21-1	IGHJ2	IGHD	GCGCTAAGCCCCGGGGGGGGCTAC	ALSPGGGY	526	6	325	19	182	0	0	0	0	ENSMUST00000195790	ENSMUST00000192746	ENSMUST00000194162	15
ERR1467864	heavy	Productive	4	IGHV1-25	IGHJ2	IGHD	GCGCTAAGCCCCGGGGGGGGCTAC	ALSPGGGY	510	6	310	19	181	0	0	0	0	ENSMUST00000195638	ENSMUST00000192746	ENSMUST00000194162	15
ERR1467864	heavy	Productive	4	IGHV1-22	IGHJ2	IGHM	GCGCTAAGCCCCGGGGGGGGCTAC	ALSPGGGY	3856	13	352	47	3481	0	0	0	0	ENSMUST00000103507	ENSMUST00000192746	ENSMUST00000177715	15
ERR1467864	heavy	Productive	2	IGHV1-19	IGHJ2	IGHD	GCGCTAAGCCCCGGGGGGGGCTAC	ALSPGGGY	682	7	478	22	182	0	0	0	0	ENSMUST00000193855	ENSMUST00000192746	ENSMUST00000194162	15
ERR1467864	kappa	Productive	3	IGKV8-30	IGKJ5	IGKC	CAGCAACATTATAGCACTCCTCTCACG	QQHYSTPLT	15854	1347	4722	1305	10084	0.227167	1072	0.164654	777	ENSMUST00000103378	ENSMUST00000199459	ENSMUST00000103410	15
ERR1467864	kappa	Productive	2	IGKV8-24	IGKJ5	IGKC	CAGCAACATTATAGCACTCCTCTCACG	QQHYSTPLT	16856	1424	5952	1054	9797	0.174189	822	0.168892	797	ENSMUST00000103384	ENSMUST00000103409	ENSMUST00000103410	15
ERR1467864	kappa	Productive	3	IGKV8-30	IGKJ5	IGKC	CAGCAACATTATAGCACTCCTCTCACG	QQHYSTPLT	15304	1344	4556	1028	9673	0.169316	799	0.164654	777	ENSMUST00000103378	ENSMUST00000103409	ENSMUST00000103410	15
ERR1467864	kappa	Productive	1	IGKV8-24	IGKJ5	IGKC	CAGCAACATTATAGCACTCCTCTCACG	QQHYSTPLT	17442	1427	6136	1349	10229	0.235855	1113	0.168892	797	ENSMUST00000103384	ENSMUST00000199459	ENSMUST00000103410	15
ERR1467880	kappa	Productive	4	IGKV4-55	IGKJ1	IGKC	CAGCAGTGGAGTAGTAACCCGTGGACG	QQWSSNPWT	5556	383	1278	279	4047	0.137202	253	0.0992408	183	ENSMUST00000103359	ENSMUST00000103405	ENSMUST00000103410	15
ERR1467880	kappa	Productive	3	IGKV4-72	IGKJ1	IGKC	CAGCAGTGGAGTAGTAACCCGTGGACG	QQWSSNPWT	5934	405	1564	295	4131	0.145336	268	0.102495	189	ENSMUST00000103346	ENSMUST00000103405	ENSMUST00000103410	15
ERR1467880	kappa	Productive	4	IGKV4-71	IGKJ1	IGKC	CAGCAGTGGAGTAGTAACCCGTGGACG	QQWSSNPWT	5778	399	1417	295	4123	0.144794	267	0.101952	188	ENSMUST00000196201	ENSMUST00000103405	ENSMUST00000103410	15
ERR1467880	kappa	Productive	1	IGKV4-68	IGKJ1	IGKC	CAGCAGTGGAGTAGTAACCCGTGGACG	QQWSSNPWT	6378	420	1935	304	4204	0.150217	277	0.102495	189	ENSMUST00000103350	ENSMUST00000103405	ENSMUST00000103410	15
ERR1467880	kappa	Productive	2	IGKV4-71	IGKJ1	IGKC	CAGCAGTGGAGTAGTAACCCGTGGACG	QQWSSNPWT	5722	396	1368	295	4116	0.144794	267	0.101952	188	ENSMUST00000101325	ENSMUST00000103405	ENSMUST00000103410	15
ERR1467880	kappa	Unproductive - found only V segment	NA	IGKV4-73	IGKJ1	IGKC	NA	NA	4962	NA	NA	NA	3908	NA	NA	NA	NA	ENSMUST00000199760	ENSMUST00000103405	ENSMUST00000103410	15
ERR1467880	kappa	Productive	4	IGKV4-59	IGKJ1	IGKC	CAGCAGTGGAGTAGTAACCCGTGGACG	QQWSSNPWT	5812	400	1446	295	4128	0.144794	267	0.101952	188	ENSMUST00000103354	ENSMUST00000103405	ENSMUST00000103410	15
ERR1467860	heavy	Productive	5	IGHV1-19	IGHJ4	IGHD	GCAAGAATGTATGGTACATATGCTATGGACTAC	ARMYGTYAMDY	438	20	199	17	222	0	0	0	0	ENSMUST00000103505	ENSMUST00000103427	ENSMUST00000194162	15
ERR1467860	heavy	Productive	1	IGHV1-34	IGHJ4	IGHM	GCAAGAATGTATGGTACATATGCTATGGACTAC	ARMYGTYAMDY	3294	37	338	48	NA	0	0	0	0	ENSMUST00000103512	ENSMUST00000103427	ENSMUST00000177715	15
ERR1467860	heavy	Productive	5	IGHV1-19	IGHJ4	IGHG1	GCAAGAATGTATGGTACATATGCTATGGACTAC	ARMYGTYAMDY	760	17	251	14	NA	0	0	0	0	ENSMUST00000193855	ENSMUST00000103427	ENSMUST00000194304	15
ERR1467860	heavy	Productive	2	IGHV1-26	IGHJ4	IGHM	GCAAGAATGTATGGTACATATGCTATGGACTAC	ARMYGTYAMDY	3256	36	304	46	NA	0	0	0	0	ENSMUST00000103510	ENSMUST00000103427	ENSMUST00000177715	15
ERR1467860	heavy	Productive	5	IGHV1-22	IGHJ4	IGHM	GCAAGAATGTATGGTACATATGCTATGGACTAC	ARMYGTYAMDY	3228	36	276	46	NA	0	0	0	0	ENSMUST00000103507	ENSMUST00000103427	ENSMUST00000177715	15
ERR1467860	heavy	Productive	4	IGHV1-21	IGHJ4	IGHD	ATGTATGGTACATATGCTATGGACTAC	MYGTYAMDY	492	21	251	18	224	0	0	0	0	ENSMUST00000194856	ENSMUST00000103427	ENSMUST00000194162	15
ERR1467860	heavy	Productive	3	IGHV1-31	IGHJ4	IGHG1	GCAAGAATGTATGGTACATATGCTATGGACTAC	ARMYGTYAMDY	678	16	171	12	NA	0	0	0	0	ENSMUST00000103511	ENSMUST00000103427	ENSMUST00000194304	15
ERR1467860	heavy	Productive	5	IGHV1-18	IGHJ4	IGHD	GCAAGAATGTATGGTACATATGCTATGGACTAC	ARMYGTYAMDY	454	21	213	18	224	0	0	0	0	ENSMUST00000194350	ENSMUST00000103427	ENSMUST00000194162	15
ERR1467860	heavy	Productive	5	IGHV1-31	IGHJ4	IGHD	GCAAGAATGTATGGTACATATGCTATGGACTAC	ARMYGTYAMDY	438	20	199	17	222	0	0	0	0	ENSMUST00000195735	ENSMUST00000103427	ENSMUST00000194162	15
ERR1467860	kappa	Productive	1	IGKV3-5	IGKJ1	IGKC	CAGCAAAATAATGAGGATCCGTGGACG	QQNNEDPWT	9372	375	2291	300	6895	0.0963991	257	0.0491373	131	ENSMUST00000103400	ENSMUST00000103405	ENSMUST00000103410	15
ERR1467860	kappa	Productive	6	IGKV3-1	IGKJ1	IGKC	CAGCAAAATAATGAGGATCCGTGGACG	QQNNEDPWT	8396	182	1562	278	6535	0.0892723	238	0.0476369	127	ENSMUST00000103404	ENSMUST00000103405	ENSMUST00000103410	15
ERR1467860	kappa	Productive	6	IGKV3-7	IGKJ1	IGKC	CAGCAAAATAATGAGGATCCGTGGACG	QQNNEDPWT	8282	231	1475	274	6512	0.088147	235	0.0472618	126	ENSMUST00000197560	ENSMUST00000103405	ENSMUST00000103410	15
ERR1467860	kappa	Productive	4	IGKV3-10	IGKJ1	IGKC	CAGCAAAATAATGAGGATCCGTGGACG	QQNNEDPWT	9200	371	2146	296	6869	0.0948987	253	0.0487622	130	ENSMUST00000196940	ENSMUST00000103405	ENSMUST00000103410	15
ERR1467860	kappa	Productive	5	IGKV3-10	IGKJ1	IGKC	CAGCAAAATAATGAGGATCCGTGGACG	QQNNEDPWT	9054	369	2020	290	6851	0.0933983	249	0.0487622	130	ENSMUST00000103397	ENSMUST00000103405	ENSMUST00000103410	15
ERR1467860	kappa	Productive	2	IGKV3-2	IGKJ1	IGKC	CAGCAAAATAATGAGGATCCGTGGACG	QQNNEDPWT	8302	180	1452	276	6671	0.0877719	234	0.0465116	124	ENSMUST00000103403	ENSMUST00000103405	ENSMUST00000103410	15
ERR1467860	kappa	Productive	6	IGKV3-4	IGKJ1	IGKC	CAGCAAAATAATGAGGATCCGTGGACG	QQNNEDPWT	8036	330	1263	266	6599	0.0847712	226	0.0457614	122	ENSMUST00000103401	ENSMUST00000103405	ENSMUST00000103410	15
ERR1467860	kappa	Productive	6	IGKV3-9	IGKJ1	IGKC	CAAAATAATGAGGATCCGTGGACG	QNNEDPWT	7994	324	1277	258	6459	0.0810203	216	0.043886	117	ENSMUST00000103398	ENSMUST00000103405	ENSMUST00000103410	15
ERR1467860	kappa	Productive	3	IGKV3-3	IGKJ1	IGKC	CAGCAAAATAATGAGGATCCGTGGACG	QQNNEDPWT	8050	321	1268	265	6619	0.0817704	218	0.0416354	111	ENSMUST00000103402	ENSMUST00000103405	ENSMUST00000103410	15
ERR1467860	kappa	Productive	6	IGKV3-12	IGKJ1	IGKC	CAGCAAAATAATGAGGATCCGTGGACG	QQNNEDPWT	8096	333	1293	267	6515	0.0858965	229	0.0472618	126	ENSMUST00000103396	ENSMUST00000103405	ENSMUST00000103410	15
ERR1467873	heavy	Productive	9	IGHV8-12	IGHJ4	IGHD	GCTCGAACTTACTACGGCTACCCCTATTACTATGCTATGGACTAC	ARTYYGYPYYYAMDY	50	4	45	3	2	0	0	0	0	ENSMUST00000199266	ENSMUST00000103427	ENSMUST00000194162	15
ERR1467873	heavy	Productive	7	IGHV8-5	IGHJ4	IGHM	GCTCGAACTTACTACGGCTACCCCTATTACTATGCTATGGACTAC	ARTYYGYPYYYAMDY	2938	22	69	39	2848	0	0	0	0	ENSMUST00000194257	ENSMUST00000103427	ENSMUST00000177715	15
ERR1467873	heavy	Productive	9	IGHV2-6-8	IGHJ3	IGHD	GCCAGAGCCTATAGGTACCCCTGGTTTGCTTAC	ARAYRYPWFAY	14	3	10	2	2	0	0	0	0	ENSMUST00000192911	ENSMUST00000103428	ENSMUST00000194162	15
ERR1467873	heavy	Productive	1	IGHV8-13	IGHJ4	IGHM	GCTCGAACTTACTACGGCTACCCCTATTACTATGCTATGGACTAC	ARTYYGYPYYYAMDY	2936	22	68	39	2847	0	0	0	0	ENSMUST00000164041	ENSMUST00000103427	ENSMUST00000177715	15
ERR1467873	heavy	Productive	4	IGHV2-9	IGHJ3	IGHM	GCCAGAGCCTATAGGTACCCCTGGTTTGCTTAC	ARAYRYPWFAY	2832	7	25	8	2803	0	0	0	0	ENSMUST00000103451	ENSMUST00000103428	ENSMUST00000177715	15
ERR1467873	heavy	Productive	5	IGHV8-11	IGHJ4	IGHM	GCTCGAACTTACTACGGCTACCCCTATTACTATGCTATGGACTAC	ARTYYGYPYYYAMDY	2946	23	77	39	2848	0	0	0	0	ENSMUST00000103536	ENSMUST00000103427	ENSMUST00000177715	15
ERR1467873	heavy	Productive	8	IGHV8-14	IGHJ4	IGHD	GCTCGAACTTACTACGGCTACCCCTATTACTATGCTATGGACTAC	ARTYYGYPYYYAMDY	28	3	24	2	2	0	0	0	0	ENSMUST00000196781	ENSMUST00000103427	ENSMUST00000194162	15
ERR1467873	heavy	Productive	3	IGHV8-6	IGHJ4	IGHE	TATTACTATGCTATGGACTAC	YYYAMDY	662	2	38	3	622	0	0	0	0	ENSMUST00000103524	ENSMUST00000103427	ENSMUST00000137336	15
ERR1467873	heavy	Productive	1	IGHV8-13	IGHJ4	IGHM	GCTCGAACTTACTACGGCTACCCCTATTACTATGCTATGGACTAC	ARTYYGYPYYYAMDY	2936	22	68	39	2847	0	0	0	0	ENSMUST00000103542	ENSMUST00000103427	ENSMUST00000177715	15
ERR1467873	heavy	Productive	6	IGHV8-8	IGHJ4	IGHM	GCTCGAACTTACTACGGCTACCCCTATTACTATGCTATGGACTAC	ARTYYGYPYYYAMDY	1996	22	68	39	1907	0	0	0	0	ENSMUST00000192591	ENSMUST00000103427	ENSMUST00000103426	15
ERR1467873	kappa	Productive	2	IGKV1-117	IGKJ1	IGKC	TTTCAAGGTTCACATGTTCCGTGGACG	FQGSHVPWT	9646	479	3346	400	6047	0.176336	386	0.106441	233	ENSMUST00000103317	ENSMUST00000103405	ENSMUST00000103410	15
ERR1467873	kappa	Productive	4	IGKV1-35	IGKJ1	IGKC	TTTCAAGGTTCACATGTTCCGTGGACG	FQGSHVPWT	6640	369	1028	301	5401	0.130653	286	0.0886249	194	ENSMUST00000103374	ENSMUST00000103405	ENSMUST00000103410	15
ERR1467873	kappa	Productive	3	IGKV1-115	IGKJ1	IGKC	TTTCAAGGTTCACATGTTCCGTGGACG	FQGSHVPWT	8298	446	2195	359	5862	0.156693	343	0.100046	219	ENSMUST00000198714	ENSMUST00000103405	ENSMUST00000103410	15
ERR1467873	kappa	Productive	1	IGKV1-110	IGKJ1	IGKC	TTTCAAGGTTCACATGTTCCGTGGACG	FQGSHVPWT	9644	479	3344	400	6047	0.176336	386	0.106441	233	ENSMUST00000103321	ENSMUST00000103405	ENSMUST00000103410	15
ERR1467873	kappa	Productive	4	IGKV1-99	IGKJ1	IGKC	TTTCAAGGTTCACATGTTCCGTGGACG	FQGSHVPWT	8334	448	2224	362	5868	0.158063	346	0.100503	220	ENSMUST00000168090	ENSMUST00000103405	ENSMUST00000103410	15
ERR1467873	kappa	Productive	4	IGKV1-99	IGKJ1	IGKC	TTTCAAGGTTCACATGTTCCGTGGACG	FQGSHVPWT	8334	448	2224	362	5868	0.158063	346	0.100503	220	ENSMUST00000103326	ENSMUST00000103405	ENSMUST00000103410	15
ERR1467873	kappa	Productive	4	IGKV1-122	IGKJ1	IGKC	TTTCAAGGTTCACATGTTCCGTGGACG	FQGSHVPWT	9108	466	2843	388	6016	0.169941	372	0.1037	227	ENSMUST00000103314	ENSMUST00000103405	ENSMUST00000103410	15
ERR1467873	kappa	Productive	4	IGKV1-35	IGKJ1	IGKC	TTTCAAGGTTCACATGTTCCGTGGACG	FQGSHVPWT	6640	369	1028	301	5401	0.130653	286	0.0886249	194	ENSMUST00000197820	ENSMUST00000103405	ENSMUST00000103410	15
ERR1467897	heavy	Productive	1	IGHV2-6-8	IGHJ4	IGHM	GCCAGAGATGGGACGAGGAGGGACTATTACTATGCTATGGACTAC	ARDGTRRDYYYAMDY	1140	10	26	9	1105	0	0	0	0	ENSMUST00000103455	ENSMUST00000103427	ENSMUST00000177715	15
ERR1467897	heavy	Productive	3	IGHV2-6-8	IGHJ4	IGHD	GCCAGAGATGGGACGAGGAGGGACTATTACTATGCTATGGACTAC	ARDGTRRDYYYAMDY	16	0	16	0	0	0	0	0	0	ENSMUST00000192911	ENSMUST00000103427	ENSMUST00000194162	15
ERR1467897	heavy	Productive	2	IGHV2-6	IGHJ4	IGHD	AGAGATGGGACGAGGAGGGACTATTACTATGCTATGGACTAC	RDGTRRDYYYAMDY	20	0	20	0	0	0	0	0	0	ENSMUST00000179657	ENSMUST00000103427	ENSMUST00000194162	15
ERR1467897	kappa	Productive	1	IGKV6-20	IGKJ1	IGKC	GGACAGAGTTACAGCTATCCTCGGACG	GQSYSYPRT	14754	980	5581	636	8645	0.325645	593	0.210873	384	ENSMUST00000103388	ENSMUST00000103405	ENSMUST00000103410	15
ERR1467897	kappa	Productive	4	IGKV6-29	IGKJ1	IGKC	GGACAGAGTTACAGCTATCCTCGGACG	GQSYSYPRT	13066	910	4102	608	8455	0.308072	561	0.203185	370	ENSMUST00000103379	ENSMUST00000103405	ENSMUST00000103410	15
ERR1467897	kappa	Productive	5	IGKV7-33	IGKJ1	IGKC	GGACAGAGTTACAGCTATCCTCGGACG	GQSYSYPRT	9798	393	1591	504	7760	0.244371	445	0.173531	316	ENSMUST00000103376	ENSMUST00000103405	ENSMUST00000103410	15
ERR1467897	kappa	Productive	5	IGKV1-133	IGKJ1	IGKC	CTTGGGAGTTTATTATTGCTGGCGAGTTACAGCTATCCTCGGACG	LGSLLLLASYSYPRT	8214	355	741	435	7038	0.1933	352	0.14223	259	ENSMUST00000103304	ENSMUST00000103405	ENSMUST00000103410	15
ERR1467897	kappa	Productive	5	IGKV7-33	IGKJ1	IGKC	GGACAGAGTTACAGCTATCCTCGGACG	GQSYSYPRT	9798	393	1591	504	7760	0.244371	445	0.173531	316	ENSMUST00000197429	ENSMUST00000103405	ENSMUST00000103410	15
ERR1467897	kappa	Productive	3	IGKV1-135	IGKJ1	IGKC	CTTGGGAGTTTATTATTGCTGGCGAGTTACAGCTATCCTCGGACG	LGSLLLLASYSYPRT	8406	355	904	438	7064	0.194948	355	0.14223	259	ENSMUST00000103303	ENSMUST00000103405	ENSMUST00000103410	15
ERR1467897	kappa	Productive	1	IGKV6-29	IGKJ1	IGKC	GGACAGAGTTACAGCTATCCTCGGACG	GQSYSYPRT	14754	980	5581	636	8645	0.325645	593	0.210873	384	ENSMUST00000197371	ENSMUST00000103405	ENSMUST00000103410	15
ERR1467897	kappa	Failed reconstruction - V and J segment do not overlap	1	IGKV8-16	paired with: IGKJ1	NA	GCAGTTTATTTCTGTCAGCAGCATTTACACATTCCTCACGTTCGG	NA	NA	NA	NA	NA	NA	NA	NA	NA	NA	ENSMUST00000195945	NA	NA	15
ERR1467897	kappa	Failed reconstruction - V and J segment do not overlap	1	IGKV8-16	paired with: IGKJ1	NA	GCAGTTTATTTCTGTCAGCAGCATTTACACATTCCTCACGTTCGG	NA	NA	NA	NA	NA	NA	NA	NA	NA	NA	ENSMUST00000103392	NA	NA	15
ERR1467879	heavy	Productive	2	IGHV5-4	IGHJ3	IGHM	GCAAGACCGTATGATTACCACGGGGGCTGGTTTGCTTAC	ARPYDYHGGWFAY	8010	91	1106	105	6814	0	0	0	0	ENSMUST00000103444	ENSMUST00000103428	ENSMUST00000103426	15
ERR1467879	heavy	Productive	5	IGHV5-1	IGHJ3	IGHG1	GCAAGACCGTATGATTACCACGGGGGCTGGTTTGCTTAC	ARPYDYHGGWFAY	1734	63	560	59	1114	0	0	0	0	ENSMUST00000193324	ENSMUST00000103428	ENSMUST00000194304	15
ERR1467879	heavy	Productive	6	IGHV5-15	IGHJ3	IGHD	GCAAGACCGTATGATTACCACGGGGGCTGGTTTGCTTAC	ARPYDYHGGWFAY	1292	44	252	51	989	0	0	0	0	ENSMUST00000192877	ENSMUST00000103428	ENSMUST00000194162	15
ERR1467879	heavy	Productive	6	IGHV5-15	IGHJ3	IGHD	GCAAGACCGTATGATTACCACGGGGGCTGGTTTGCTTAC	ARPYDYHGGWFAY	1276	42	238	50	988	0	0	0	0	ENSMUST00000103457	ENSMUST00000103428	ENSMUST00000194162	15
ERR1467879	heavy	Productive	1	IGHV5-6	IGHJ3	IGHM	GCAAGACCGTATGATTACCACGGGGGCTGGTTTGCTTAC	ARPYDYHGGWFAY	8830	89	887	102	7856	0	0	0	0	ENSMUST00000103446	ENSMUST00000103428	ENSMUST00000177715	15
ERR1467879	heavy	Productive	3	IGHV5-9-1	IGHJ3	IGHD	GCAAGACCGTATGATTACCACGGGGGCTGGTTTGCTTAC	ARPYDYHGGWFAY	1718	72	652	73	993	0	0	0	0	ENSMUST00000192264	ENSMUST00000103428	ENSMUST00000194162	15
ERR1467879	heavy	Productive	6	IGHV5-17	IGHJ3	IGHD	GCAAGACCGTATGATTACCACGGGGGCTGGTTTGCTTAC	ARPYDYHGGWFAY	1606	63	546	68	992	0	0	0	0	ENSMUST00000103459	ENSMUST00000103428	ENSMUST00000194162	15
ERR1467879	heavy	Productive	6	IGHV5-9	IGHJ3	IGHM	GCAAGACCGTATGATTACCACGGGGGCTGGTTTGCTTAC	ARPYDYHGGWFAY	8808	89	865	102	7856	0	0	0	0	ENSMUST00000103448	ENSMUST00000103428	ENSMUST00000177715	15
ERR1467879	heavy	Productive	4	IGHV5-12	IGHJ3	IGHG1	GCAAGACCGTATGATTACCACGGGGGCTGGTTTGCTTAC	ARPYDYHGGWFAY	1742	66	692	61	988	0	0	0	0	ENSMUST00000103450	ENSMUST00000103428	ENSMUST00000103420	15
ERR1467879	heavy	Productive	6	IGHV5-9-1	IGHJ3	IGHG1	GCAAGACCGTATGATTACCACGGGGGCTGGTTTGCTTAC	ARPYDYHGGWFAY	1604	63	556	59	988	0	0	0	0	ENSMUST00000103452	ENSMUST00000103428	ENSMUST00000103420	15
ERR1467879	kappa	Productive	3	IGKV14-100	IGKJ4	IGKC	CTACAGTATGATGAGTTTCTCACG	LQYDEFLT	11100	501	2181	631	8488	0.128781	562	0.088451	386	ENSMUST00000199510	ENSMUST00000103408	ENSMUST00000103410	15
ERR1467879	kappa	Productive	3	IGKV16-104	IGKJ4	IGKC	CTACAGTATGATGAGTTTCTCACG	LQYDEFLT	9196	464	799	540	8002	0.110678	483	0.0827223	361	ENSMUST00000103323	ENSMUST00000103408	ENSMUST00000103410	15
ERR1467879	kappa	Productive	1	IGKV14-111	IGKJ4	IGKC	CTACAGTATGATGAGTTTCTCACG	LQYDEFLT	16350	1307	6200	752	9664	0.151237	660	0.096242	420	ENSMUST00000103320	ENSMUST00000103408	ENSMUST00000103410	15
ERR1467879	kappa	Productive	2	IGKV14-126	IGKJ4	IGKC	CTACAGTATGATGAGTTTCTCACG	LQYDEFLT	11860	518	2741	665	8670	0.134739	588	0.0912007	398	ENSMUST00000103310	ENSMUST00000103408	ENSMUST00000103410	15
ERR1467879	kappa	Productive	3	IGKV9-123	IGKJ4	IGKC	CTACAGTATGATGAGTTTCTCACG	LQYDEFLT	10202	487	1559	593	8227	0.121907	532	0.0868469	379	ENSMUST00000103313	ENSMUST00000103408	ENSMUST00000103410	15
ERR1467879	kappa	Productive	3	IGKV14-100	IGKJ4	IGKC	CTACAGTATGATGAGTTTCTCACG	LQYDEFLT	11100	501	2181	631	8488	0.128781	562	0.088451	386	ENSMUST00000103325	ENSMUST00000103408	ENSMUST00000103410	15
ERR1467874	heavy	Productive	6	IGHV5-2	IGHJ4	IGHM	GCAAGACCAGAGCTACGGGACTATGCTATGGACTAC	ARPELRDYAMDY	4070	38	183	69	3845	0	0	0	0	ENSMUST00000103442	ENSMUST00000103427	ENSMUST00000177715	15
ERR1467874	heavy	Productive	6	IGHV5-12-4	IGHJ4	IGHM	GCAAGACCAGAGCTACGGGACTATGCTATGGACTAC	ARPELRDYAMDY	4110	41	218	70	3849	0	0	0	0	ENSMUST00000195381	ENSMUST00000103427	ENSMUST00000177715	15
ERR1467874	heavy	Productive	6	IGHV5-4	IGHJ4	IGHD	GCAAGACCAGAGCTACGGGACTATGCTATGGACTAC	ARPELRDYAMDY	706	17	129	21	556	0	0	0	0	ENSMUST00000103444	ENSMUST00000103427	ENSMUST00000194162	15
ERR1467874	heavy	Productive	1	IGHV5-12	IGHJ4	IGHM	GCAAGACCAGAGCTACGGGACTATGCTATGGACTAC	ARPELRDYAMDY	4124	41	231	70	3850	0	0	0	0	ENSMUST00000103450	ENSMUST00000103427	ENSMUST00000177715	15
ERR1467874	heavy	Productive	6	IGHV5-6	IGHJ4	IGHM	GCAAGACCAGAGCTACGGGACTATGCTATGGACTAC	ARPELRDYAMDY	4118	41	225	70	3850	0	0	0	0	ENSMUST00000103446	ENSMUST00000103427	ENSMUST00000177715	15
ERR1467874	heavy	Productive	2	IGHV5-9-1	IGHJ4	IGHM	GCAAGACCAGAGCTACGGGACTATGCTATGGACTAC	ARPELRDYAMDY	4152	41	258	70	3851	0	0	0	0	ENSMUST00000192264	ENSMUST00000103427	ENSMUST00000177715	15
ERR1467874	heavy	Productive	3	IGHV5-17	IGHJ4	IGHM	GCAAGACCAGAGCTACGGGACTATGCTATGGACTAC	ARPELRDYAMDY	2962	39	153	67	2769	0	0	0	0	ENSMUST00000103459	ENSMUST00000103427	ENSMUST00000103426	15
ERR1467874	heavy	Productive	4	IGHV5-2	IGHJ4	IGHD	GCAAGACCAGAGCTACGGGACTATGCTATGGACTAC	ARPELRDYAMDY	666	15	88	21	557	0	0	0	0	ENSMUST00000195468	ENSMUST00000103427	ENSMUST00000194162	15
ERR1467874	heavy	Productive	5	IGHV5-9	IGHJ4	IGHG1	GCAAGACCAGAGCTACGGGACTATGCTATGGACTAC	ARPELRDYAMDY	226	9	115	13	98	0	0	0	0	ENSMUST00000103448	ENSMUST00000103427	ENSMUST00000103420	15
ERR1467874	kappa	Unproductive - found only V segment	NA	IGKV4-91	IGKJ4	IGKC	NA	NA	10420	NA	NA	NA	7039	NA	NA	NA	NA	ENSMUST00000103333	ENSMUST00000103408	ENSMUST00000103410	15
ERR1467874	kappa	Unproductive - found only V segment	NA	IGKV4-73	IGKJ4	IGKC	NA	NA	9492	NA	NA	NA	6919	NA	NA	NA	NA	ENSMUST00000199760	ENSMUST00000103408	ENSMUST00000103410	15
ERR1467890	heavy	Productive	1	IGHV14-3	IGHJ4	IGHM	GCTAGATCGGGGTACTACGGTAGTAGCCCCTCTTACTATGCTATGGACTACTGG	ARSGYYGSSPSYYAMDYW	2512	6	185	19	NA	0	0	0	0	ENSMUST00000103469	ENSMUST00000103427	ENSMUST00000177715	15
ERR1467890	heavy	Productive	5	IGHV14-4	IGHJ4	IGHD	GCTAGATCGGGGTACTACGGTAGTAGCCCCTCTTACTATGCTATGGACTACTGG	ARSGYYGSSPSYYAMDYW	310	5	101	3	NA	0	0	0	0	ENSMUST00000195706	ENSMUST00000103427	ENSMUST00000194162	15
ERR1467890	heavy	Productive	2	IGHV14-2	IGHJ4	IGHM	GCTAGATCGGGGTACTACGGTAGTAGCCCCTCTTACTATGCTATGGACTACTGG	ARSGYYGSSPSYYAMDYW	2342	6	163	19	NA	0	0	0	0	ENSMUST00000103467	ENSMUST00000103427	ENSMUST00000103426	15
ERR1467890	heavy	Productive	4	IGHV14-1	IGHJ4	IGHD	GCTAGATCGGGGTACTACGGTAGTAGCCCCTCTTACTATGCTATGGACTACTGG	ARSGYYGSSPSYYAMDYW	336	5	126	3	NA	0	0	0	0	ENSMUST00000103463	ENSMUST00000103427	ENSMUST00000194162	15
ERR1467890	heavy	Productive	3	IGHV14-4	IGHJ4	IGHG1	GCTAGATCGGGGTACTACGGTAGTAGCCCCTCTTACTATGCTATGGACTACTGG	ARSGYYGSSPSYYAMDYW	866	5	86	18	NA	0	0	0	0	ENSMUST00000103475	ENSMUST00000103427	ENSMUST00000103420	15
ERR1467890	heavy	Failed reconstruction - V and J segment do not overlap	1	IGHV4-1	paired with: IGHJ3	NA	GAGCAAAGTGAGATCTGAGGACACTGCCGTTTATTACTGTGCAAGAAGGAGGGTTATTAC	NA	NA	NA	NA	NA	NA	NA	NA	NA	NA	ENSMUST00000103464	NA	NA	15
ERR1467890	heavy	Failed reconstruction - V and J segment do not overlap	1	IGHV4-2	paired with: IGHJ3	NA	GAGCAAAGTGAGATCTGAGGACACTGCCGTTTATTACTGTGCAAGAAGGAGGGTTATTAC	NA	NA	NA	NA	NA	NA	NA	NA	NA	NA	ENSMUST00000192975	NA	NA	15
ERR1467890	kappa	Productive	3	IGKV3-4	IGKJ2	IGKC	CAGCACAGTAGGGAGCTTCCGTACACG	QHSRELPYT	8250	678	2211	368	5629	0.341622	316	0.330811	306	ENSMUST00000103401	ENSMUST00000103406	ENSMUST00000103410	15
ERR1467890	kappa	Productive	3	IGKV3-7	IGKJ2	IGKC	CAGCACAGTAGGGAGCTTCCGTACACG	QHSRELPYT	8570	692	2385	467	5782	0.451892	418	0.336216	311	ENSMUST00000197560	ENSMUST00000198234	ENSMUST00000103410	15
ERR1467890	kappa	Productive	3	IGKV3-7	IGKJ2	IGKC	CAGCACAGTAGGGAGCTTCCGTACACG	QHSRELPYT	8358	675	2208	461	5754	0.44	407	0.328649	304	ENSMUST00000103399	ENSMUST00000198234	ENSMUST00000103410	15
ERR1467890	kappa	Productive	3	IGKV3-3	IGKJ2	IGKC	CAGCACAGTAGGGAGCTTCCGTACACG	QHSRELPYT	8250	678	2211	368	5629	0.341622	316	0.330811	306	ENSMUST00000103402	ENSMUST00000103406	ENSMUST00000103410	15
ERR1467890	kappa	Productive	2	IGKV3-12	IGKJ2	IGKC	CAGCACAGTAGGGAGCTTCCGTACACG	QHSRELPYT	9350	728	3170	378	5751	0.363243	336	0.352432	326	ENSMUST00000103396	ENSMUST00000103406	ENSMUST00000103410	15
ERR1467890	kappa	Productive	3	IGKV3-7	IGKJ2	IGKC	CAGCACAGTAGGGAGCTTCCGTACACG	QHSRELPYT	8170	670	2141	367	5621	0.339459	314	0.328649	304	ENSMUST00000103399	ENSMUST00000103406	ENSMUST00000103410	15
ERR1467890	kappa	Productive	3	IGKV3-7	IGKJ2	IGKC	CAGCACAGTAGGGAGCTTCCGTACACG	QHSRELPYT	8374	687	2314	369	5645	0.347027	321	0.336216	311	ENSMUST00000197560	ENSMUST00000103406	ENSMUST00000103410	15
ERR1467890	kappa	Productive	3	IGKV3-4	IGKJ2	IGKC	CAGCACAGTAGGGAGCTTCCGTACACG	QHSRELPYT	8440	683	2279	463	5763	0.443243	410	0.330811	306	ENSMUST00000103401	ENSMUST00000198234	ENSMUST00000103410	15
ERR1467890	kappa	Productive	1	IGKV3-12	IGKJ2	IGKC	CAGCACAGTAGGGAGCTTCCGTACACG	QHSRELPYT	9562	733	3249	484	5896	0.476757	441	0.352432	326	ENSMUST00000103396	ENSMUST00000198234	ENSMUST00000103410	15
ERR1467890	kappa	Productive	3	IGKV3-3	IGKJ2	IGKC	CAGCACAGTAGGGAGCTTCCGTACACG	QHSRELPYT	8440	683	2279	463	5763	0.443243	410	0.330811	306	ENSMUST00000103402	ENSMUST00000198234	ENSMUST00000103410	15
ERR1467883	heavy	Productive	1	IGHV2-6-8	IGHJ4	IGHM	GCCAGAGACTACTATGATTACCTCTATGCTATGGACTAC	ARDYYDYLYAMDY	1770	15	36	14	1722	0	0	0	0	ENSMUST00000192911	ENSMUST00000103427	ENSMUST00000177715	15
ERR1467883	heavy	Productive	3	IGHV2-9-1	IGHJ4	IGHM	GCCAGAGACTACTATGATTACCTCTATGCTATGGACTAC	ARDYYDYLYAMDY	1760	14	30	13	1719	0	0	0	0	ENSMUST00000180013	ENSMUST00000103427	ENSMUST00000177715	15
ERR1467883	heavy	Productive	2	IGHV2-6	IGHJ4	IGHM	AGAGACTACTATGATTACCTCTATGCTATGGACTAC	RDYYDYLYAMDY	1754	12	26	14	1716	0	0	0	0	ENSMUST00000179657	ENSMUST00000103427	ENSMUST00000177715	15
ERR1467883	kappa	Productive	1	IGKV11-125	IGKJ1	IGKC	CTACAGCATAGTTATCTCCCTCGGACG	LQHSYLPRT	6002	390	1592	264	4189	0.293893	231	0.20229	159	ENSMUST00000197406	ENSMUST00000103405	ENSMUST00000103410	15
ERR1467883	kappa	Productive	6	IGKV6-17	IGKJ5	IGKC	CAGCAACATTATAGCACTCCGCTCACG	QQHYSTPLT	4422	172	612	118	3692	0.101781	80	0.0941476	74	ENSMUST00000103391	ENSMUST00000103409	ENSMUST00000103410	15
ERR1467883	kappa	Productive	4	IGKV11-125	IGKJ1	IGKC	CTACAGCATAGTTATCTCCCTCGGACG	LQHSYLPRT	5866	380	1475	262	4173	0.287532	226	0.198473	156	ENSMUST00000103311	ENSMUST00000103405	ENSMUST00000103410	15
ERR1467883	kappa	Productive	7	IGKV6-23	IGKJ5	IGKC	CAGCAACATTATAGCACTCCGCTCACG	QQHYSTPLT	4270	162	492	114	3664	0.0966921	76	0.0903308	71	ENSMUST00000103386	ENSMUST00000103409	ENSMUST00000103410	15
ERR1467883	kappa	Productive	3	IGKV6-25	IGKJ5	IGKC	CAGCAACATTATAGCACTCCGCTCACG	QQHYSTPLT	4502	173	656	151	3733	0.142494	112	0.0928753	73	ENSMUST00000103383	ENSMUST00000199459	ENSMUST00000103410	15
ERR1467883	kappa	Productive	7	IGKV6-23	IGKJ5	IGKC	CAGCAACATTATAGCACTCCGCTCACG	QQHYSTPLT	4332	162	509	146	3712	0.136132	107	0.0903308	71	ENSMUST00000103386	ENSMUST00000199459	ENSMUST00000103410	15
ERR1467883	kappa	Productive	5	IGKV6-25	IGKJ5	IGKC	CAGCAACATTATAGCACTCCGCTCACG	QQHYSTPLT	4436	173	637	117	3682	0.100509	79	0.0928753	73	ENSMUST00000103383	ENSMUST00000103409	ENSMUST00000103410	15
ERR1467883	kappa	Productive	2	IGKV6-17	IGKJ5	IGKC	CAGCAACATTATAGCACTCCGCTCACG	QQHYSTPLT	4488	172	631	152	3743	0.143766	113	0.0941476	74	ENSMUST00000103391	ENSMUST00000199459	ENSMUST00000103410	15
ERR1467889	heavy	Productive	5	IGHV1-59	IGHJ4	IGHD	GCAAGATCCTATGGTAACTACGTGGACTATGCTATGGACTAC	ARSYGNYVDYAMDY	510	13	95	11	404	0	0	0	0	ENSMUST00000103530	ENSMUST00000103427	ENSMUST00000194162	15
ERR1467889	heavy	Productive	3	IGHV1-62-3	IGHJ4	IGHD	GCAAGATCCTATGGTAACTACGTGGACTATGCTATGGACTAC	ARSYGNYVDYAMDY	514	13	99	11	404	0	0	0	0	ENSMUST00000103532	ENSMUST00000103427	ENSMUST00000194162	15
ERR1467889	heavy	Productive	5	IGHV1-52	IGHJ4	IGHM	GCAAGATCCTATGGTAACTACGTGGACTATGCTATGGACTAC	ARSYGNYVDYAMDY	2034	9	94	15	1928	0	0	0	0	ENSMUST00000192554	ENSMUST00000103427	ENSMUST00000177715	15
ERR1467889	heavy	Productive	2	IGHV1-12	IGHJ4	IGHD	GCAAGATCCTATGGTAACTACGTGGACTATGCTATGGACTAC	ARSYGNYVDYAMDY	522	13	103	14	405	0	0	0	0	ENSMUST00000195469	ENSMUST00000103427	ENSMUST00000194162	15
ERR1467889	heavy	Productive	5	IGHV1-52	IGHJ4	IGHD	GCAAGATCCTATGGTAACTACGTGGACTATGCTATGGACTAC	ARSYGNYVDYAMDY	484	8	72	8	404	0	0	0	0	ENSMUST00000103522	ENSMUST00000103427	ENSMUST00000194162	15
ERR1467889	heavy	Productive	5	IGHV1-61	IGHJ4	IGHD	GCAAGATCCTATGGTAACTACGTGGACTATGCTATGGACTAC	ARSYGNYVDYAMDY	490	12	76	11	403	0	0	0	0	ENSMUST00000103531	ENSMUST00000103427	ENSMUST00000194162	15
ERR1467889	heavy	Productive	5	IGHV1-50	IGHJ4	IGHD	GCAAGATCCTATGGTAACTACGTGGACTATGCTATGGACTAC	ARSYGNYVDYAMDY	512	13	97	11	404	0	0	0	0	ENSMUST00000103521	ENSMUST00000103427	ENSMUST00000194162	15
ERR1467889	heavy	Productive	4	IGHV1-59	IGHJ4	IGHD	GCAAGATCCTATGGTAACTACGTGGACTATGCTATGGACTAC	ARSYGNYVDYAMDY	516	13	100	11	405	0	0	0	0	ENSMUST00000195359	ENSMUST00000103427	ENSMUST00000194162	15
ERR1467889	heavy	Productive	5	IGHV1-12	IGHJ4	IGHM	AGATCCTATGGTAACTACGTGGACTATGCTATGGACTAC	RSYGNYVDYAMDY	1266	6	10	22	NA	0	0	0	0	ENSMUST00000109711	ENSMUST00000103427	ENSMUST00000177715	15
ERR1467889	heavy	Productive	1	IGHV1-74	IGHJ4	IGHM	GCAAGATCCTATGGTAACTACGTGGACTATGCTATGGACTAC	ARSYGNYVDYAMDY	2070	14	124	19	1931	0	0	0	0	ENSMUST00000196587	ENSMUST00000103427	ENSMUST00000177715	15
ERR1467889	kappa	Productive	3	IGKV10-94	IGKJ4	IGKC	CAGCAGTATAGTAAGCTTCCATTCACG	QQYSKLPFT	10038	590	2414	371	7311	0.375734	384	0.26908	275	ENSMUST00000103330	ENSMUST00000103408	ENSMUST00000103410	15
ERR1467889	kappa	Productive	1	IGKV10-96	IGKJ4	IGKC	CAGCAGTATAGTAAGCTTCCATTCACG	QQYSKLPFT	10814	629	3051	397	7442	0.396282	405	0.272016	278	ENSMUST00000103328	ENSMUST00000103408	ENSMUST00000103410	15
ERR1467889	kappa	Productive	2	IGKV10-95	IGKJ4	IGKC	CAGCAGTATAGTAAGCTTCCATTCACG	QQYSKLPFT	9850	586	2206	378	7330	0.382583	391	0.26908	275	ENSMUST00000103329	ENSMUST00000103408	ENSMUST00000103410	15
ERR1467889	kappa	Productive	3	IGKV10-95	IGKJ4	IGKC	CAGCAGTATAGTAAGCTTCCATTCACG	QQYSKLPFT	10074	598	2402	382	7357	0.386497	395	0.270059	276	ENSMUST00000198735	ENSMUST00000103408	ENSMUST00000103410	15
ERR1467867	heavy	Productive	8	IGHV1-76	IGHJ2	IGHD	GCAAGAGGCTACTATGGTAACTACTCTGACTAC	ARGYYGNYSDY	2822	26	318	44	2467	0	0	0	0	ENSMUST00000197537	ENSMUST00000192746	ENSMUST00000194162	15
ERR1467867	heavy	Productive	6	IGHV1-63	IGHJ2	IGHM	GCAAGAGGCTACTATGGTAACTACTCTGACTAC	ARGYYGNYSDY	4048	31	337	71	3672	0	0	0	0	ENSMUST00000103534	ENSMUST00000192746	ENSMUST00000103426	15
ERR1467867	heavy	Productive	5	IGHV1-77	IGHJ2	IGHD	GCAAGAGGCTACTATGGTAACTACTCTGACTAC	ARGYYGNYSDY	2856	26	351	44	2468	0	0	0	0	ENSMUST00000198777	ENSMUST00000192746	ENSMUST00000194162	15
ERR1467867	heavy	Productive	2	IGHV1-76	IGHJ2	IGHD	GCAAGAGGCTACTATGGTAACTACTCTGACTAC	ARGYYGNYSDY	2822	26	318	44	2467	0	0	0	0	ENSMUST00000169155	ENSMUST00000192746	ENSMUST00000194162	15
ERR1467867	heavy	Productive	4	IGHV1-58	IGHJ2	IGHM	GCAAGAGGCTACTATGGTAACTACTCTGACTAC	ARGYYGNYSDY	4166	33	432	77	3693	0	0	0	0	ENSMUST00000103529	ENSMUST00000192746	ENSMUST00000103426	15
ERR1467867	heavy	Productive	1	IGHV1-77	IGHJ2	IGHM	GCAAGAGGCTACTATGGTAACTACTCTGACTAC	ARGYYGNYSDY	5674	33	401	76	5232	0	0	0	0	ENSMUST00000170551	ENSMUST00000192746	ENSMUST00000177715	15
ERR1467867	heavy	Productive	3	IGHV1-85	IGHJ2	IGHM	GCAAGAGGCTACTATGGTAACTACTCTGACTAC	ARGYYGNYSDY	5722	33	447	76	5234	0	0	0	0	ENSMUST00000103552	ENSMUST00000192746	ENSMUST00000177715	15
ERR1467867	heavy	Productive	7	IGHV1-78	IGHJ2	IGHD	GCAAGAGGCTACTATGGTAACTACTCTGACTAC	ARGYYGNYSDY	2740	24	244	40	2461	0	0	0	0	ENSMUST00000199373	ENSMUST00000192746	ENSMUST00000194162	15
ERR1467867	heavy	Productive	8	IGHV1-78	IGHJ2	IGHM	GCAAGAGGCTACTATGGTAACTACTCTGACTAC	ARGYYGNYSDY	5540	31	289	70	5212	0	0	0	0	ENSMUST00000163670	ENSMUST00000192746	ENSMUST00000177715	15
ERR1467867	kappa	Productive	1	IGKV8-24	IGKJ1	IGKC	CAGCAACATTATAGCACTCCTCGGACG	QQHYSTPRT	11864	830	3768	660	7526	0.210224	658	0.160383	502	ENSMUST00000103384	ENSMUST00000103405	ENSMUST00000103410	15
ERR1467867	kappa	Productive	2	IGKV8-30	IGKJ1	IGKC	CAGCAACATTATAGCACTCCTCGGACG	QQHYSTPRT	10852	790	2904	636	7395	0.202236	633	0.156869	491	ENSMUST00000103378	ENSMUST00000103405	ENSMUST00000103410	15
ERR1467867	kappa	Unproductive - found only V segment	NA	IGKV20-101-2	IGKJ4	IGKC	NA	NA	6428	NA	NA	NA	5972	NA	NA	NA	NA	ENSMUST00000200406	ENSMUST00000103408	ENSMUST00000103410	15
ERR1467881	heavy	Productive	3	IGHV8-11	IGHJ2	IGHM	GCTCGAAGAGAAGTTACTACGGCTACCTTTGACTAC	ARREVTTATFDY	6716	53	681	109	5969	0	0	0	0	ENSMUST00000103536	ENSMUST00000192746	ENSMUST00000177715	15
ERR1467881	heavy	Productive	1	IGHV8-12	IGHJ2	IGHM	GCTCGAAGAGAAGTTACTACGGCTACCTTTGACTAC	ARREVTTATFDY	6746	54	710	110	5969	0	0	0	0	ENSMUST00000199266	ENSMUST00000192746	ENSMUST00000177715	15
ERR1467881	heavy	Productive	3	IGHV8-8	IGHJ2	IGHM	GCTCGAAGAGAAGTTACTACGGCTACCTTTGACTAC	ARREVTTATFDY	6736	54	700	110	5969	0	0	0	0	ENSMUST00000192591	ENSMUST00000192746	ENSMUST00000177715	15
ERR1467881	heavy	Productive	2	IGHV8-12	IGHJ2	IGHG1	GCTCGAAGAGAAGTTACTACGGCTACCTTTGACTAC	ARREVTTATFDY	1064	28	475	45	544	0	0	0	0	ENSMUST00000103540	ENSMUST00000192746	ENSMUST00000103420	15
ERR1467881	heavy	Productive	3	IGHV8-5	IGHJ2	IGHM	GCTCGAAGAGAAGTTACTACGGCTACCTTTGACTAC	ARREVTTATFDY	6736	54	700	110	5969	0	0	0	0	ENSMUST00000194257	ENSMUST00000192746	ENSMUST00000177715	15
ERR1467881	kappa	Unproductive - found only V segment	NA	IGKV4-62	IGKJ5	IGKC	NA	NA	5950	NA	NA	NA	5604	NA	NA	NA	NA	ENSMUST00000177795	ENSMUST00000103409	ENSMUST00000103410	15
ERR1467881	kappa	Unproductive - found only V segment	NA	IGKV4-62	IGKJ5	IGKC	NA	NA	6046	NA	NA	NA	5674	NA	NA	NA	NA	ENSMUST00000177795	ENSMUST00000199459	ENSMUST00000103410	15
ERR1467881	kappa	Productive	1	IGKV10-96	IGKJ1	IGKC	CAACAGGGTAATACGCTTCCGTGGACG	QQGNTLPWT	11600	676	3826	580	7360	0.154857	542	0.0971429	340	ENSMUST00000103328	ENSMUST00000103405	ENSMUST00000103410	15
ERR1467881	kappa	Unproductive - found only V segment	NA	IGKV4-62	IGKJ5	IGKC	NA	NA	5982	NA	NA	NA	5610	NA	NA	NA	NA	ENSMUST00000198345	ENSMUST00000103409	ENSMUST00000103410	15
ERR1467881	kappa	Unproductive - stop codon	NA	IGKV4-57-1	IGKJ5	IGKC	GTCTGGAACAGATTATTCTCTCACAATCAGCAGCATGGAGGCTGAAGATGCTGCCACTTTTTACAGTGGTTACCCCTCACG	VWNRLFSHNQQHGG*RCCHFLQWLPLT	6048	193	319	66	5631	0.00914286	32	0.00828571	29	ENSMUST00000103356	ENSMUST00000103409	ENSMUST00000103410	15
ERR1467881	kappa	Unproductive - found only V segment	NA	IGKV4-78	IGKJ5	IGKC	NA	NA	6400	NA	NA	NA	5738	NA	NA	NA	NA	ENSMUST00000103343	ENSMUST00000103409	ENSMUST00000103410	15
ERR1467881	kappa	Productive	3	IGKV4-62	IGKJ5	IGKC	TGGTTACCCCTCACG	WLPLT	6076	60	342	111	5680	0.022	77	0.0142857	50	ENSMUST00000198345	ENSMUST00000199459	ENSMUST00000103410	15
ERR1467881	kappa	Unproductive - found only V segment	NA	IGKV4-78	IGKJ5	IGKC	NA	NA	6456	NA	NA	NA	5789	NA	NA	NA	NA	ENSMUST00000103343	ENSMUST00000199459	ENSMUST00000103410	15
ERR1467881	kappa	Productive	2	IGKV4-57-1	IGKJ5	IGKC	TGGTTACCCCTCACG	WLPLT	6144	63	385	115	5702	0.0228571	80	0.0148571	52	ENSMUST00000103356	ENSMUST00000199459	ENSMUST00000103410	15
ERR1467865	heavy	Productive	2	IGHV6-5	IGHJ4	IGHG1	ACCAGGCTAGACTATGGTTACGACAACTATGCTATGGACTAC	TRLDYGYDNYAMDY	610	8	51	3	556	0	0	0	0	ENSMUST00000179796	ENSMUST00000103427	ENSMUST00000194304	15
ERR1467865	heavy	Productive	3	IGHV6-5	IGHJ4	IGHD	ACCAGGCTAGACTATGGTTACGACAACTATGCTATGGACTAC	TRLDYGYDNYAMDY	564	15	87	12	466	0	0	0	0	ENSMUST00000193936	ENSMUST00000103427	ENSMUST00000194162	15
ERR1467865	heavy	Productive	1	IGHV6-6	IGHJ4	IGHM	ACCAGGCTAGACTATGGTTACGACAACTATGCTATGGACTAC	TRLDYGYDNYAMDY	1254	10	77	13	1171	0	0	0	0	ENSMUST00000103489	ENSMUST00000103427	ENSMUST00000177715	15
ERR1467865	kappa	Productive	3	IGKV3-10	IGKJ2	IGKC	CAGCAAAATAATGAGGATCCGTACACG	QQNNEDPYT	8512	497	2542	365	5661	0.157689	322	0.108227	221	ENSMUST00000103397	ENSMUST00000198234	ENSMUST00000103410	15
ERR1467865	kappa	Productive	3	IGKV3-7	IGKJ2	IGKC	CAGCAAAATAATGAGGATCCGTACACG	QQNNEDPYT	8636	502	2632	368	5690	0.159158	325	0.109696	224	ENSMUST00000197560	ENSMUST00000198234	ENSMUST00000103410	15
ERR1467865	kappa	Productive	3	IGKV3-3	IGKJ2	IGKC	CAGCAAAATAATGAGGATCCGTACACG	QQNNEDPYT	8372	496	2508	273	5544	0.112145	229	0.108717	222	ENSMUST00000103402	ENSMUST00000103406	ENSMUST00000103410	15
ERR1467865	kappa	Productive	3	IGKV3-12	IGKJ2	IGKC	CAGCAAAATAATGAGGATCCGTACACG	QQNNEDPYT	7950	478	2137	268	5504	0.108227	221	0.105289	215	ENSMUST00000103396	ENSMUST00000103406	ENSMUST00000103410	15
ERR1467865	kappa	Productive	3	IGKV3-10	IGKJ2	IGKC	CAGCAAAATAATGAGGATCCGTACACG	QQNNEDPYT	8324	495	2480	271	5527	0.111655	228	0.108227	221	ENSMUST00000103397	ENSMUST00000103406	ENSMUST00000103410	15
ERR1467865	kappa	Productive	2	IGKV3-5	IGKJ2	IGKC	CAGCAAAATAATGAGGATCCGTACACG	QQNNEDPYT	8776	510	2863	278	5584	0.116552	238	0.113124	231	ENSMUST00000103400	ENSMUST00000103406	ENSMUST00000103410	15
ERR1467865	kappa	Productive	3	IGKV3-7	IGKJ2	IGKC	CAGCAAAATAATGAGGATCCGTACACG	QQNNEDPYT	8448	500	2570	274	5556	0.113124	231	0.109696	224	ENSMUST00000197560	ENSMUST00000103406	ENSMUST00000103410	15
ERR1467865	kappa	Productive	3	IGKV3-12	IGKJ2	IGKC	CAGCAAAATAATGAGGATCCGTACACG	QQNNEDPYT	8124	480	2192	355	5630	0.150833	308	0.105289	215	ENSMUST00000103396	ENSMUST00000198234	ENSMUST00000103410	15
ERR1467865	kappa	Productive	1	IGKV3-5	IGKJ2	IGKC	CAGCAAAATAATGAGGATCCGTACACG	QQNNEDPYT	8974	512	2930	377	5723	0.165034	337	0.113124	231	ENSMUST00000103400	ENSMUST00000198234	ENSMUST00000103410	15
ERR1467865	kappa	Productive	3	IGKV3-3	IGKJ2	IGKC	CAGCAAAATAATGAGGATCCGTACACG	QQNNEDPYT	8558	498	2569	366	5677	0.157689	322	0.108717	222	ENSMUST00000103402	ENSMUST00000198234	ENSMUST00000103410	15
ERR1467876	heavy	Productive	2	IGHV3-1	IGHJ3	IGHD	GCAAGATGGGAAGATATATATGGTTACGGTCCCTGGTCTGACTAC	ARWEDIYGYGPWSDY	196	3	57	3	136	0	0	0	0	ENSMUST00000103478	ENSMUST00000103428	ENSMUST00000194162	15
ERR1467876	heavy	Productive	3	IGHV3-7	IGHJ3	IGHM	GCAAGATGGGAAGATATATATGGTTACGGTCCCTGGTCTGACTAC	ARWEDIYGYGPWSDY	2812	3	67	7	2740	0	0	0	0	ENSMUST00000193370	ENSMUST00000103428	ENSMUST00000177715	15
ERR1467876	heavy	Productive	3	IGHV3-6	IGHJ3	IGHD	GCAAGATGGGAAGATATATATGGTTACGGTCCCTGGTCTGACTAC	ARWEDIYGYGPWSDY	172	3	34	2	136	0	0	0	0	ENSMUST00000195124	ENSMUST00000103428	ENSMUST00000194162	15
ERR1467876	heavy	Productive	1	IGHV3-6	IGHJ3	IGHM	GCAAGATGGGAAGATATATATGGTTACGGTCCCTGGTCTGACTAC	ARWEDIYGYGPWSDY	2812	3	67	7	2740	0	0	0	0	ENSMUST00000103481	ENSMUST00000103428	ENSMUST00000177715	15
ERR1467876	heavy	Unproductive - found only V segment	NA	IGHV3-2	IGHJ3	IGHG1	NA	NA	646	NA	NA	NA	606	NA	NA	NA	NA	ENSMUST00000191842	ENSMUST00000103428	ENSMUST00000194304	15
ERR1467876	kappa	Unproductive - found only V segment	NA	IGKV4-72	IGKJ4	IGKC	NA	NA	3244	NA	NA	NA	3058	NA	NA	NA	NA	ENSMUST00000103346	ENSMUST00000103408	ENSMUST00000103410	15
ERR1467876	kappa	Productive	6	IGKV1-133	IGKJ2	IGKC	TGGCAAGGTACACATTTTCCTCACACG	WQGTHFPHT	4984	232	1257	220	3574	0.0929526	153	0.0479951	79	ENSMUST00000103304	ENSMUST00000198234	ENSMUST00000103410	15
ERR1467876	kappa	Productive	6	IGKV1-133	IGKJ2	IGKC	TGGCAAGGTACACATTTTCCTCACACG	WQGTHFPHT	4838	231	1214	147	3468	0.0492102	81	0.0479951	79	ENSMUST00000103304	ENSMUST00000103406	ENSMUST00000103410	15
ERR1467876	kappa	Productive	1	IGKV1-135	IGKJ2	IGKC	TGGCAAGGTACACATTTTCCTCACACG	WQGTHFPHT	5374	244	1614	227	3601	0.0959903	158	0.0498177	82	ENSMUST00000103303	ENSMUST00000198234	ENSMUST00000103410	15
ERR1467876	kappa	Productive	6	IGKV1-131	IGKJ2	IGKC	TGGCAAGGTACACATTTTCCTCACACG	WQGTHFPHT	4546	214	922	203	3482	0.0856622	141	0.045565	75	ENSMUST00000103306	ENSMUST00000198234	ENSMUST00000103410	15
ERR1467876	kappa	Productive	6	IGKV1-131	IGKJ2	IGKC	TGGCAAGGTACACATTTTCCTCACACG	WQGTHFPHT	4418	213	888	139	3385	0.0467801	77	0.045565	75	ENSMUST00000103306	ENSMUST00000103406	ENSMUST00000103410	15
ERR1467876	kappa	Productive	5	IGKV4-71	IGKJ4	IGKC	GGTCTGGGACCTCTTACTCTCTCACAATCAACAGCATGGAGGCTGAAGATGCTGCCACTTATTACGCAGTGGAGTAGTAACCCATTCACG	GLGPLTLSQSTAWRLKMLPLITQWSSNPFT	3364	129	125	98	3102	0.0340219	56	0.00850547	14	ENSMUST00000196201	ENSMUST00000103408	ENSMUST00000103410	15
ERR1467876	kappa	Productive	2	IGKV4-73	IGKJ4	IGKC	CAGCAGTGGAGTAGTAACCCATTCACG	QQWSSNPFT	3590	79	366	100	3164	0.036452	60	0.009113	15	ENSMUST00000199760	ENSMUST00000103408	ENSMUST00000103410	15
ERR1467876	kappa	Productive	3	IGKV1-135	IGKJ2	IGKC	TGGCAAGGTACACATTTTCCTCACACG	WQGTHFPHT	5224	243	1569	152	3493	0.0510328	84	0.0498177	82	ENSMUST00000103303	ENSMUST00000103406	ENSMUST00000103410	15
ERR1467876	kappa	Productive	4	IGKV4-71	IGKJ4	IGKC	CAGTGGAGTAGTAACCCATTCACG	QWSSNPFT	3350	43	197	98	3098	0.0346294	57	0.009113	15	ENSMUST00000101325	ENSMUST00000103408	ENSMUST00000103410	15
ERR1467876	kappa	Productive	6	IGKV4-68	IGKJ4	IGKC	TCAACAGCATGGAGGCTGAAGATGCTGCCACTTATTACGCAGTGGAGTAGTAACCCATTCACG	STAWRLKMLPLITQWSSNPFT	3354	105	179	98	3098	0.0340219	56	0.00850547	14	ENSMUST00000103350	ENSMUST00000103408	ENSMUST00000103410	15
ERR1467876	kappa	Productive	6	IGKV4-59	IGKJ4	IGKC	TCAACAGCATGGAGGCTGAAGATGCTGCCACTTATTACGCAGTGGAGTAGTAACCCATTCACG	STAWRLKMLPLITQWSSNPFT	3324	101	159	96	3090	0.0321993	53	0.0072904	12	ENSMUST00000103354	ENSMUST00000103408	ENSMUST00000103410	15
ERR1467898	kappa	Productive	1	IGKV8-30	IGKJ4	IGKC	CAGCAATATTATAGCTATCCATTCACG	QQYYSYPFT	6576	562	2298	372	3970	0.388009	343	0.285068	252	ENSMUST00000103378	ENSMUST00000103408	ENSMUST00000103410	15
ERR1467892	heavy	Productive	1	IGHV15-2	IGHJ3	IGHM	GCAAGGGGCTACGGTAGTAGCTACTTGTTTGCTTAC	ARGYGSSYLFAY	1366	9	122	20	1226	0	0	0	0	ENSMUST00000195337	ENSMUST00000103428	ENSMUST00000177715	15
ERR1467892	heavy	Productive	2	IGHV15-2	IGHJ3	IGHG1	GCAAGGGGCTACGGTAGTAGCTACTTGTTTGCTTAC	ARGYGSSYLFAY	542	8	84	14	444	0	0	0	0	ENSMUST00000103497	ENSMUST00000103428	ENSMUST00000103420	15
ERR1467892	kappa	Productive	2	IGKV9-124	IGKJ4	IGKC	CTACAATATGCTAGTTCTCCATTCACG	LQYASSPFT	8110	768	2314	343	5499	0.37992	473	0.290763	362	ENSMUST00000103312	ENSMUST00000103408	ENSMUST00000103410	15
ERR1467892	kappa	Productive	1	IGKV9-120	IGKJ4	IGKC	CTACAATATGCTAGTTCTCCATTCACG	LQYASSPFT	8746	818	2868	359	5572	0.391165	487	0.295582	368	ENSMUST00000103316	ENSMUST00000103408	ENSMUST00000103410	15
ERR1467892	kappa	Productive	3	IGKV9-123	IGKJ4	IGKC	CTACAATATGCTAGTTCTCCATTCACG	LQYASSPFT	7626	722	1948	324	5395	0.367068	457	0.284337	354	ENSMUST00000103313	ENSMUST00000103408	ENSMUST00000103410	15
ERR1467892	kappa	Productive	3	IGKV9-129	IGKJ4	IGKC	CTACAATATGCTAGTTCTCCATTCACG	LQYASSPFT	7702	729	2014	324	5404	0.367871	458	0.285141	355	ENSMUST00000103308	ENSMUST00000103408	ENSMUST00000103410	15
ERR1467892	kappa	Productive	3	IGKV14-130	IGKJ4	IGKC	CTACAATATGCTAGTTCTCCATTCACG	LQYASSPFT	6782	653	1355	293	5156	0.338153	421	0.276305	344	ENSMUST00000196006	ENSMUST00000103408	ENSMUST00000103410	15
ERR1467892	kappa	Productive	3	IGKV9-129	IGKJ4	IGKC	CTACAATATGCTAGTTCTCCATTCACG	LQYASSPFT	7702	729	2014	324	5404	0.367871	458	0.285141	355	ENSMUST00000200578	ENSMUST00000103408	ENSMUST00000103410	15
ERR1467892	kappa	Productive	3	IGKV14-130	IGKJ4	IGKC	CTACAATATGCTAGTTCTCCATTCACG	LQYASSPFT	6782	653	1355	293	5156	0.338153	421	0.276305	344	ENSMUST00000103307	ENSMUST00000103408	ENSMUST00000103410	15
ERR1467892	kappa	Productive	3	IGKV9-124	IGKJ4	IGKC	CTACAATATGCTAGTTCTCCATTCACG	LQYASSPFT	8326	784	2498	344	5529	0.381526	475	0.292369	364	ENSMUST00000196768	ENSMUST00000103408	ENSMUST00000103410	15
ERR1467871	heavy	Unproductive - found only V segment	NA	IGHV2-3	IGHJ3	IGHD	NA	NA	936	NA	NA	NA	641	NA	NA	NA	NA	ENSMUST00000178229	ENSMUST00000103428	ENSMUST00000194162	15
ERR1467871	heavy	Productive	4	IGHV2-6-8	IGHJ3	IGHD	GCCAGAAATGAGGGTGGTTACTACAGGTTTGCTTAC	ARNEGGYYRFAY	1030	23	343	36	653	0	0	0	0	ENSMUST00000192911	ENSMUST00000103428	ENSMUST00000194162	15
ERR1467871	heavy	Productive	4	IGHV2-6-8	IGHJ3	IGHD	GCCAGAAATGAGGGTGGTTACTACAGGTTTGCTTAC	ARNEGGYYRFAY	1030	23	343	36	653	0	0	0	0	ENSMUST00000103455	ENSMUST00000103428	ENSMUST00000194162	15
ERR1467871	heavy	Productive	1	IGHV2-2	IGHJ3	IGHM	GCCAGAAATGAGGGTGGTTACTACAGGTTTGCTTAC	ARNEGGYYRFAY	4898	52	556	52	4297	0	0	0	0	ENSMUST00000103443	ENSMUST00000103428	ENSMUST00000177715	15
ERR1467871	heavy	Productive	4	IGHV2-4	IGHJ3	IGHM	GCCAGAAATGAGGGTGGTTACTACAGGTTTGCTTAC	ARNEGGYYRFAY	4880	52	538	52	4297	0	0	0	0	ENSMUST00000103447	ENSMUST00000103428	ENSMUST00000177715	15
ERR1467871	heavy	Productive	2	IGHV2-5	IGHJ3	IGHD	GCCAGAAATGAGGGTGGTTACTACAGGTTTGCTTAC	ARNEGGYYRFAY	1062	24	374	37	653	0	0	0	0	ENSMUST00000103449	ENSMUST00000103428	ENSMUST00000194162	15
ERR1467871	heavy	Productive	4	IGHV2-6	IGHJ3	IGHD	AGAAATGAGGGTGGTTACTACAGGTTTGCTTAC	RNEGGYYRFAY	934	11	262	30	643	0	0	0	0	ENSMUST00000179657	ENSMUST00000103428	ENSMUST00000194162	15
ERR1467871	heavy	Productive	3	IGHV2-5	IGHJ3	IGHG1	GCCAGAAATGAGGGTGGTTACTACAGGTTTGCTTAC	ARNEGGYYRFAY	1040	18	433	33	574	0	0	0	0	ENSMUST00000195707	ENSMUST00000103428	ENSMUST00000103420	15
ERR1467871	kappa	Productive	3	IGKV3-5	IGKJ1	IGKC	CAGCAAAGTAGGAAGGTTCCTTGGACG	QQSRKVPWT	8622	243	2318	343	6027	0.152122	319	0.0987124	207	ENSMUST00000103400	ENSMUST00000103405	ENSMUST00000103410	15
ERR1467871	kappa	Productive	1	IGKV3-1	IGKJ1	IGKC	CAGCAAAGTAGGAAGGTTCCTTGGACG	QQSRKVPWT	9690	517	3073	362	6333	0.160706	337	0.101097	212	ENSMUST00000103404	ENSMUST00000103405	ENSMUST00000103410	15
ERR1467871	kappa	Productive	3	IGKV3-7	IGKJ1	IGKC	CAGCAAAGTAGGAAGGTTCCTTGGACG	QQSRKVPWT	8892	488	2408	343	6219	0.146876	308	0.09299	195	ENSMUST00000197560	ENSMUST00000103405	ENSMUST00000103410	15
ERR1467871	kappa	Productive	2	IGKV3-10	IGKJ1	IGKC	CAGCAAAGTAGGAAGGTTCCTTGGACG	QQSRKVPWT	8548	243	2269	343	6002	0.152122	319	0.0987124	207	ENSMUST00000196940	ENSMUST00000103405	ENSMUST00000103410	15
ERR1467871	kappa	Productive	3	IGKV3-10	IGKJ1	IGKC	CAGCAAAGTAGGAAGGTTCCTTGGACG	QQSRKVPWT	8482	242	2218	338	5988	0.149738	314	0.0982356	206	ENSMUST00000103397	ENSMUST00000103405	ENSMUST00000103410	15
ERR1467871	kappa	Productive	3	IGKV3-2	IGKJ1	IGKC	CAGCAAAGTAGGAAGGTTCCTTGGACG	QQSRKVPWT	8924	494	2407	346	6246	0.151645	318	0.0958512	201	ENSMUST00000103403	ENSMUST00000103405	ENSMUST00000103410	15
ERR1467871	kappa	Productive	3	IGKV3-4	IGKJ1	IGKC	CAGCAAAGTAGGAAGGTTCCTTGGACG	QQSRKVPWT	8586	246	2279	347	6029	0.154983	325	0.100143	210	ENSMUST00000103401	ENSMUST00000103405	ENSMUST00000103410	15
ERR1467871	kappa	Productive	3	IGKV3-9	IGKJ1	IGKC	CAGCAAAGTAGGAAGGTTCCTTGGACG	QQSRKVPWT	9566	512	2961	360	6324	0.159275	334	0.100143	210	ENSMUST00000103398	ENSMUST00000103405	ENSMUST00000103410	15
ERR1467871	kappa	Productive	3	IGKV3-3	IGKJ1	IGKC	CAGCAAAGTAGGAAGGTTCCTTGGACG	QQSRKVPWT	8916	249	2569	352	6064	0.156891	329	0.101097	212	ENSMUST00000103402	ENSMUST00000103405	ENSMUST00000103410	15
ERR1467895	kappa	Productive	2	IGKV6-32	IGKJ2	IGKC	CAGCAGGATTATAGCTCTTACACG	QQDYSSYT	6564	351	2294	242	4028	0.263819	210	0.257538	205	ENSMUST00000103377	ENSMUST00000103406	ENSMUST00000103410	15
ERR1467895	kappa	Productive	1	IGKV6-32	IGKJ2	IGKC	CAGCAGGATTATAGCTCTTACACG	QQDYSSYT	6770	351	2367	345	4171	0.393216	313	0.257538	205	ENSMUST00000103377	ENSMUST00000198234	ENSMUST00000103410	15
ERR1467868	heavy	Productive	4	IGHV1-12	IGHJ1	IGHD	GCAAGAAGGGACTACGGTAGTAGTCCCCACTACTGGTACTTCGATGTC	ARRDYGSSPHYWYFDV	1852	14	142	15	1696	0	0	0	0	ENSMUST00000195469	ENSMUST00000103430	ENSMUST00000194162	15
ERR1467868	heavy	Productive	2	IGHV1-67	IGHJ1	IGHD	GCAAGAAGGGACTACGGTAGTAGTCCCCACTACTGGTACTTCGATGTC	ARRDYGSSPHYWYFDV	2108	21	360	23	1726	0	0	0	0	ENSMUST00000198646	ENSMUST00000103430	ENSMUST00000194162	15
ERR1467868	heavy	Productive	4	IGHV1-63	IGHJ1	IGHD	GCAAGAAGGGACTACGGTAGTAGTCCCCACTACTGGTACTTCGATGTC	ARRDYGSSPHYWYFDV	1828	15	121	15	1693	0	0	0	0	ENSMUST00000103534	ENSMUST00000103430	ENSMUST00000194162	15
ERR1467868	heavy	Productive	4	IGHV1-64	IGHJ1	IGHD	GCAAGAAGGGACTACGGTAGTAGTCCCCACTACTGGTACTTCGATGTC	ARRDYGSSPHYWYFDV	1860	16	149	15	1697	0	0	0	0	ENSMUST00000103535	ENSMUST00000103430	ENSMUST00000194162	15
ERR1467868	heavy	Productive	4	IGHV1-12	IGHJ1	IGHD	GCAAGAAGGGACTACGGTAGTAGTCCCCACTACTGGTACTTCGATGTC	ARRDYGSSPHYWYFDV	1852	14	142	15	1696	0	0	0	0	ENSMUST00000103500	ENSMUST00000103430	ENSMUST00000194162	15
ERR1467868	heavy	Productive	3	IGHV1-74	IGHJ1	IGHD	GCAAGAAGGGACTACGGTAGTAGTCCCCACTACTGGTACTTCGATGTC	ARRDYGSSPHYWYFDV	1944	18	218	20	1707	0	0	0	0	ENSMUST00000103543	ENSMUST00000103430	ENSMUST00000194162	15
ERR1467868	heavy	Productive	4	IGHV1-74	IGHJ1	IGHD	GCAAGAAGGGACTACGGTAGTAGTCCCCACTACTGGTACTTCGATGTC	ARRDYGSSPHYWYFDV	1944	18	218	20	1707	0	0	0	0	ENSMUST00000196587	ENSMUST00000103430	ENSMUST00000194162	15
ERR1467868	heavy	Productive	1	IGHV1-67	IGHJ1	IGHM	GCAAGAAGGGACTACGGTAGTAGTCCCCACTACTGGTACTTCGATGTC	ARRDYGSSPHYWYFDV	3200	18	286	38	2892	0	0	0	0	ENSMUST00000103538	ENSMUST00000103430	ENSMUST00000177715	15
ERR1467868	kappa	Productive	3	IGKV1-117	IGKJ1	IGKC	TTTCAAGGTTCACATGTTCCGTGGACG	FQGSHVPWT	20954	1062	7631	858	12796	0.172597	810	0.0967398	454	ENSMUST00000103317	ENSMUST00000103405	ENSMUST00000103410	15
ERR1467868	kappa	Productive	4	IGKV1-35	IGKJ1	IGKC	TTTCAAGGTTCACATGTTCCGTGGACG	FQGSHVPWT	14836	826	2840	651	11559	0.130833	614	0.0828894	389	ENSMUST00000103374	ENSMUST00000103405	ENSMUST00000103410	15
ERR1467868	kappa	Productive	2	IGKV1-115	IGKJ1	IGKC	TTTCAAGGTTCACATGTTCCGTGGACG	FQGSHVPWT	18642	1010	5541	817	12588	0.163861	769	0.0941828	442	ENSMUST00000198714	ENSMUST00000103405	ENSMUST00000103410	15
ERR1467868	kappa	Productive	1	IGKV1-110	IGKJ1	IGKC	TTTCAAGGTTCACATGTTCCGTGGACG	FQGSHVPWT	20946	1062	7624	858	12795	0.172597	810	0.0967398	454	ENSMUST00000103321	ENSMUST00000103405	ENSMUST00000103410	15
ERR1467868	kappa	Productive	5	IGKV1-99	IGKJ1	IGKC	TTTCAAGGTTCACATGTTCCGTGGACG	FQGSHVPWT	18036	976	5146	792	12388	0.157895	741	0.092052	432	ENSMUST00000168090	ENSMUST00000103405	ENSMUST00000103410	15
ERR1467868	kappa	Productive	5	IGKV1-99	IGKJ1	IGKC	TTTCAAGGTTCACATGTTCCGTGGACG	FQGSHVPWT	18036	976	5146	792	12388	0.157895	741	0.092052	432	ENSMUST00000103326	ENSMUST00000103405	ENSMUST00000103410	15
ERR1467868	kappa	Productive	5	IGKV1-122	IGKJ1	IGKC	TTTCAAGGTTCACATGTTCCGTGGACG	FQGSHVPWT	19830	1035	6594	845	12718	0.169827	797	0.0950352	446	ENSMUST00000103314	ENSMUST00000103405	ENSMUST00000103410	15
ERR1467868	kappa	Productive	5	IGKV1-35	IGKJ1	IGKC	TTTCAAGGTTCACATGTTCCGTGGACG	FQGSHVPWT	14836	826	2840	651	11559	0.130833	614	0.0828894	389	ENSMUST00000197820	ENSMUST00000103405	ENSMUST00000103410	15
ERR1467886	heavy	Productive	3	IGHV1-34	IGHJ1	IGHG1	GCAAGATCACGGGGTAGTAGCTACGACTGGTACTTCGATGTC	ARSRGSSYDWYFDV	402	4	55	3	344	0	0	0	0	ENSMUST00000103512	ENSMUST00000103430	ENSMUST00000194304	15
ERR1467886	heavy	Productive	6	IGHV1-83	IGHJ1	IGHM	GCAAGATCACGGGGTAGTAGCTACGACTGGTACTTCGATGTC	ARSRGSSYDWYFDV	1532	7	53	8	1473	0	0	0	0	ENSMUST00000199643	ENSMUST00000103430	ENSMUST00000177715	15
ERR1467886	heavy	Productive	6	IGHV1-20	IGHJ1	IGHD	GCAAGATCACGGGGTAGTAGCTACGACTGGTACTTCGATGTC	ARSRGSSYDWYFDV	262	4	43	4	216	0	0	0	0	ENSMUST00000194968	ENSMUST00000103430	ENSMUST00000194162	15
ERR1467886	heavy	Productive	4	IGHV1-22	IGHJ1	IGHD	GCAAGATCACGGGGTAGTAGCTACGACTGGTACTTCGATGTC	ARSRGSSYDWYFDV	264	4	45	4	216	0	0	0	0	ENSMUST00000103507	ENSMUST00000103430	ENSMUST00000194162	15
ERR1467886	heavy	Productive	6	IGHV1-63	IGHJ1	IGHD	GCAAGATCACGGGGTAGTAGCTACGACTGGTACTTCGATGTC	ARSRGSSYDWYFDV	236	1	20	1	216	0	0	0	0	ENSMUST00000103534	ENSMUST00000103430	ENSMUST00000194162	15
ERR1467886	heavy	Productive	6	IGHV1-14	IGHJ1	IGHD	GCAAGATCACGGGGTAGTAGCTACGACTGGTACTTCGATGTC	ARSRGSSYDWYFDV	240	1	24	1	216	0	0	0	0	ENSMUST00000194015	ENSMUST00000103430	ENSMUST00000194162	15
ERR1467886	heavy	Productive	6	IGHV1-37	IGHJ1	IGHD	GCAAGATCACGGGGTAGTAGCTACGACTGGTACTTCGATGTC	ARSRGSSYDWYFDV	262	4	43	4	216	0	0	0	0	ENSMUST00000193950	ENSMUST00000103430	ENSMUST00000194162	15
ERR1467886	heavy	Productive	2	IGHV1-20	IGHJ1	IGHM	GCAAGATCACGGGGTAGTAGCTACGACTGGTACTTCGATGTC	ARSRGSSYDWYFDV	1540	7	59	8	1475	0	0	0	0	ENSMUST00000103506	ENSMUST00000103430	ENSMUST00000177715	15
ERR1467886	heavy	Productive	1	IGHV1-26	IGHJ1	IGHM	GCAAGATCACGGGGTAGTAGCTACGACTGGTACTTCGATGTC	ARSRGSSYDWYFDV	1542	7	61	8	1475	0	0	0	0	ENSMUST00000103510	ENSMUST00000103430	ENSMUST00000177715	15
ERR1467886	heavy	Productive	5	IGHV1-37	IGHJ1	IGHD	GCAAGATCACGGGGTAGTAGCTACGACTGGTACTTCGATGTC	ARSRGSSYDWYFDV	262	4	43	4	216	0	0	0	0	ENSMUST00000103514	ENSMUST00000103430	ENSMUST00000194162	15
ERR1467886	kappa	Productive	3	IGKV9-123	IGKJ2	IGKC	CTACAGTATGATGAGTTTCCTCACACG	LQYDEFPHT	5664	335	763	349	4584	0.324324	276	0.218566	186	ENSMUST00000103313	ENSMUST00000198234	ENSMUST00000103410	15
ERR1467886	kappa	Productive	3	IGKV14-100	IGKJ2	IGKC	CTACAGTATGATGAGTTTCCTCACACG	LQYDEFPHT	6210	346	1222	276	4653	0.239718	204	0.230317	196	ENSMUST00000103325	ENSMUST00000103406	ENSMUST00000103410	15
ERR1467886	kappa	Productive	3	IGKV16-104	IGKJ2	IGKC	CTACAGTATGATGAGTTTCCTCACACG	LQYDEFPHT	5084	321	347	307	4436	0.277321	236	0.204465	174	ENSMUST00000103323	ENSMUST00000198234	ENSMUST00000103410	15
ERR1467886	kappa	Productive	2	IGKV14-111	IGKJ2	IGKC	CTACAGTATGATGAGTTTCCTCACACG	LQYDEFPHT	8472	707	3039	298	5073	0.264395	225	0.253819	216	ENSMUST00000103320	ENSMUST00000103406	ENSMUST00000103410	15
ERR1467886	kappa	Productive	3	IGKV14-126	IGKJ2	IGKC	CTACAGTATGATGAGTTTCCTCACACG	LQYDEFPHT	6318	349	1323	275	4661	0.239718	204	0.231492	197	ENSMUST00000103310	ENSMUST00000103406	ENSMUST00000103410	15
ERR1467886	kappa	Productive	3	IGKV16-104	IGKJ2	IGKC	CTACAGTATGATGAGTTTCCTCACACG	LQYDEFPHT	4970	319	332	250	4334	0.210341	179	0.204465	174	ENSMUST00000103323	ENSMUST00000103406	ENSMUST00000103410	15
ERR1467886	kappa	Productive	3	IGKV14-100	IGKJ2	IGKC	CTACAGTATGATGAGTTTCCTCACACG	LQYDEFPHT	6408	348	1279	375	4800	0.354877	302	0.230317	196	ENSMUST00000103325	ENSMUST00000198234	ENSMUST00000103410	15
ERR1467886	kappa	Productive	1	IGKV14-111	IGKJ2	IGKC	CTACAGTATGATGAGTTTCCTCACACG	LQYDEFPHT	8740	714	3131	432	5256	0.420682	358	0.253819	216	ENSMUST00000103320	ENSMUST00000198234	ENSMUST00000103410	15
ERR1467886	kappa	Productive	3	IGKV9-123	IGKJ2	IGKC	CTACAGTATGATGAGTTTCCTCACACG	LQYDEFPHT	5496	333	721	265	4453	0.226792	193	0.218566	186	ENSMUST00000103313	ENSMUST00000103406	ENSMUST00000103410	15
ERR1467886	kappa	Productive	3	IGKV14-126	IGKJ2	IGKC	CTACAGTATGATGAGTTTCCTCACACG	LQYDEFPHT	6514	351	1379	373	4806	0.353702	301	0.231492	197	ENSMUST00000103310	ENSMUST00000198234	ENSMUST00000103410	15
ERR1467862	heavy	Productive	7	IGHV1-32	IGHJ1	IGHD	GCAAGAAAGGTACCCTGGTACTTCGATGTC	ARKVPWYFDV	188	6	128	4	56	0	0	0	0	ENSMUST00000195149	ENSMUST00000103430	ENSMUST00000194162	15
ERR1467862	heavy	Productive	7	IGHV1-37	IGHJ1	IGHD	GCAAGAAAGGTACCCTGGTACTTCGATGTC	ARKVPWYFDV	168	4	109	3	56	0	0	0	0	ENSMUST00000193950	ENSMUST00000103430	ENSMUST00000194162	15
ERR1467862	heavy	Productive	4	IGHV1-26	IGHJ1	IGHD	GCAAGAAAGGTACCCTGGTACTTCGATGTC	ARKVPWYFDV	190	6	130	4	56	0	0	0	0	ENSMUST00000103510	ENSMUST00000103430	ENSMUST00000194162	15
ERR1467862	heavy	Productive	3	IGHV1-19	IGHJ1	IGHD	GCAAGAAAGGTACCCTGGTACTTCGATGTC	ARKVPWYFDV	188	6	128	4	56	0	0	0	0	ENSMUST00000103505	ENSMUST00000103430	ENSMUST00000194162	15
ERR1467862	heavy	Productive	4	IGHV1-21	IGHJ1	IGHD	AAGGTACCCTGGTACTTCGATGTC	KVPWYFDV	190	6	130	4	56	0	0	0	0	ENSMUST00000194856	ENSMUST00000103430	ENSMUST00000194162	15
ERR1467862	heavy	Productive	1	IGHV1-18	IGHJ1	IGHM	GCAAGAAAGGTACCCTGGTACTTCGATGTC	ARKVPWYFDV	2690	12	210	25	2474	0	0	0	0	ENSMUST00000194350	ENSMUST00000103430	ENSMUST00000177715	15
ERR1467862	heavy	Productive	2	IGHV1-34	IGHJ1	IGHM	GCAAGAAAGGTACCCTGGTACTTCGATGTC	ARKVPWYFDV	2284	12	244	25	2034	0	0	0	0	ENSMUST00000103512	ENSMUST00000103430	ENSMUST00000103426	15
ERR1467862	heavy	Productive	7	IGHV1-19	IGHJ1	IGHD	GCAAGAAAGGTACCCTGGTACTTCGATGTC	ARKVPWYFDV	220	6	160	4	56	0	0	0	0	ENSMUST00000193855	ENSMUST00000103430	ENSMUST00000194162	15
ERR1467862	heavy	Productive	4	IGHV1-22	IGHJ1	IGHD	GCAAGAAAGGTACCCTGGTACTTCGATGTC	ARKVPWYFDV	190	6	130	4	56	0	0	0	0	ENSMUST00000103507	ENSMUST00000103430	ENSMUST00000194162	15
ERR1467862	kappa	Unproductive - found only V segment	NA	IGKV4-71	IGKJ5	IGKC	NA	NA	5664	NA	NA	NA	4583	NA	NA	NA	NA	ENSMUST00000101325	ENSMUST00000199459	ENSMUST00000103410	15
ERR1467862	kappa	Productive	5	IGKV4-71	IGKJ5	IGKC	CAGCAGTGGAGTAGTAACCCACCCACG	QQWSSNPPT	5804	375	947	289	4552	0.103408	176	0.0987074	168	ENSMUST00000101325	ENSMUST00000103409	ENSMUST00000103410	15
ERR1467862	kappa	Productive	1	IGKV4-59	IGKJ5	IGKC	CAGCAGTGGAGTAGTAACCCACCCACG	QQWSSNPPT	6726	422	1608	388	4806	0.159224	271	0.105758	180	ENSMUST00000103354	ENSMUST00000199459	ENSMUST00000103410	15
ERR1467862	kappa	Productive	2	IGKV4-59	IGKJ5	IGKC	CAGCAGTGGAGTAGTAACCCACCCACG	QQWSSNPPT	6564	419	1567	307	4672	0.111633	190	0.105758	180	ENSMUST00000103354	ENSMUST00000103409	ENSMUST00000103410	15
ERR1467862	kappa	Productive	4	IGKV4-68	IGKJ5	IGKC	CAGCAGTGGAGTAGTAACCCACCCACG	QQWSSNPPT	6220	399	1266	299	4637	0.108108	184	0.103408	176	ENSMUST00000103350	ENSMUST00000103409	ENSMUST00000103410	15
ERR1467862	kappa	Productive	3	IGKV4-68	IGKJ5	IGKC	CAGCAGTGGAGTAGTAACCCACCCACG	QQWSSNPPT	6376	402	1304	377	4766	0.153937	262	0.103408	176	ENSMUST00000103350	ENSMUST00000199459	ENSMUST00000103410	15
ERR1467862	kappa	Productive	6	IGKV4-71	IGKJ5	IGKC	CAGCAGTGGAGTAGTAACCCACCCACG	QQWSSNPPT	5874	379	1008	290	4560	0.103995	177	0.0992949	169	ENSMUST00000196201	ENSMUST00000103409	ENSMUST00000103410	15
ERR1467862	kappa	Productive	6	IGKV4-70	IGKJ5	IGKC	CAGCAGTGGAGTAGTAACCCACCCACG	QQWSSNPPT	6176	398	1225	298	4635	0.107521	183	0.10282	175	ENSMUST00000103348	ENSMUST00000103409	ENSMUST00000103410	15
ERR1467862	kappa	Productive	6	IGKV4-71	IGKJ5	IGKC	CAGCAGTGGAGTAGTAACCCACCCACG	QQWSSNPPT	6020	382	1041	363	4684	0.146886	250	0.0992949	169	ENSMUST00000196201	ENSMUST00000199459	ENSMUST00000103410	15
ERR1467862	kappa	Productive	6	IGKV4-70	IGKJ5	IGKC	CAGCAGTGGAGTAGTAACCCACCCACG	QQWSSNPPT	6332	401	1263	376	4764	0.153349	261	0.10282	175	ENSMUST00000103348	ENSMUST00000199459	ENSMUST00000103410	15
ERR1467888	heavy	Productive	2	IGHV9-3	IGHJ4	IGHM	GCTAGATCGGAAAACCCTTACTATGCTATGGACTAC	ARSENPYYAMDY	1966	26	124	41	1812	0	0	0	0	ENSMUST00000103473	ENSMUST00000103427	ENSMUST00000177715	15
ERR1467888	heavy	Productive	1	IGHV9-2	IGHJ4	IGHM	GCTAGATCGGAAAACCCTTACTATGCTATGGACTAC	ARSENPYYAMDY	1974	26	131	41	1813	0	0	0	0	ENSMUST00000103472	ENSMUST00000103427	ENSMUST00000177715	15
ERR1467888	kappa	Productive	4	IGKV8-28	IGKJ1	IGKC	CAGCAATATTATAGCTATCCGTGGACG	QQYYSYPWT	5688	411	1527	290	3915	0.45283	288	0.333333	212	ENSMUST00000197525	ENSMUST00000103405	ENSMUST00000103410	15
ERR1467888	kappa	Productive	4	IGKV6-17	IGKJ1	IGKC	CAGCAATATTATAGCTATCCGTGGACG	QQYYSYPWT	4522	322	638	248	3661	0.372642	237	0.298742	190	ENSMUST00000103391	ENSMUST00000103405	ENSMUST00000103410	15
ERR1467888	kappa	Productive	2	IGKV8-28	IGKJ1	IGKC	CAGCAATATTATAGCTATCCGTGGACG	QQYYSYPWT	5510	403	1379	287	3889	0.444969	283	0.327044	208	ENSMUST00000103380	ENSMUST00000103405	ENSMUST00000103410	15
ERR1467888	kappa	Productive	2	IGKV8-19	IGKJ1	IGKC	CAGCAATATTATAGCTATCCGTGGACG	QQYYSYPWT	5510	403	1379	287	3889	0.444969	283	0.327044	208	ENSMUST00000103389	ENSMUST00000103405	ENSMUST00000103410	15
ERR1467888	kappa	Productive	1	IGKV8-30	IGKJ1	IGKC	CAGCAATATTATAGCTATCCGTGGACG	QQYYSYPWT	5888	421	1706	292	3934	0.455975	290	0.334906	213	ENSMUST00000103378	ENSMUST00000103405	ENSMUST00000103410	15
ERR1467888	kappa	Productive	4	IGKV8-19	IGKJ1	IGKC	CAGCAATATTATAGCTATCCGTGGACG	QQYYSYPWT	5688	411	1527	290	3915	0.45283	288	0.333333	212	ENSMUST00000196599	ENSMUST00000103405	ENSMUST00000103410	15
ERR1467888	kappa	Productive	4	IGKV8-24	IGKJ1	IGKC	CAGCAATATTATAGCTATCCGTGGACG	QQYYSYPWT	5510	403	1379	287	3889	0.444969	283	0.327044	208	ENSMUST00000103384	ENSMUST00000103405	ENSMUST00000103410	15
ERR1467866	kappa	Productive	3	IGKV9-120	IGKJ1	IGKC	GTACAGTATGCTCAGTTTCCGTGGACG	VQYAQFPWT	10676	1262	2292	401	7990	0.149771	588	0.122007	479	ENSMUST00000103316	ENSMUST00000103405	ENSMUST00000103410	15
ERR1467866	kappa	Productive	3	IGKV14-130	IGKJ1	IGKC	GTACAGTATGCTCAGTTTCCGTGGACG	VQYAQFPWT	10812	1257	2377	410	8042	0.152318	598	0.122262	480	ENSMUST00000103307	ENSMUST00000103405	ENSMUST00000103410	15
ERR1467866	kappa	Productive	3	IGKV9-123	IGKJ1	IGKC	GTACAGTATGCTCAGTTTCCGTGGACG	VQYAQFPWT	11406	1340	2813	433	8184	0.156903	616	0.124809	490	ENSMUST00000103313	ENSMUST00000103405	ENSMUST00000103410	15
ERR1467866	kappa	Productive	3	IGKV14-111	IGKJ1	IGKC	GTACAGTATGCTCAGTTTCCGTGGACG	VQYAQFPWT	9274	515	1390	411	7488	0.152318	598	0.122517	481	ENSMUST00000103320	ENSMUST00000103405	ENSMUST00000103410	15
ERR1467866	kappa	Productive	1	IGKV14-100	IGKJ1	IGKC	GTACAGTATGCTCAGTTTCCGTGGACG	VQYAQFPWT	14660	1607	5375	538	8834	0.180336	708	0.133214	523	ENSMUST00000199510	ENSMUST00000103405	ENSMUST00000103410	15
ERR1467866	kappa	Productive	2	IGKV14-100	IGKJ1	IGKC	GTACAGTATGCTCAGTTTCCGTGGACG	VQYAQFPWT	14338	1586	5096	535	8791	0.178808	702	0.13245	520	ENSMUST00000103325	ENSMUST00000103405	ENSMUST00000103410	15
ERR1467866	kappa	Productive	3	IGKV14-130	IGKJ1	IGKC	GTACAGTATGCTCAGTTTCCGTGGACG	VQYAQFPWT	10812	1257	2377	410	8042	0.152318	598	0.122262	480	ENSMUST00000196006	ENSMUST00000103405	ENSMUST00000103410	15
ERR1467866	kappa	Productive	3	IGKV9-124	IGKJ1	IGKC	GTACAGTATGCTCAGTTTCCGTGGACG	VQYAQFPWT	10744	1265	2339	403	8011	0.150535	591	0.122262	480	ENSMUST00000196768	ENSMUST00000103405	ENSMUST00000103410	15
ERR1467866	kappa	Productive	3	IGKV9-124	IGKJ1	IGKC	GTACAGTATGCTCAGTTTCCGTGGACG	VQYAQFPWT	10580	1250	2210	396	7980	0.149261	586	0.121752	478	ENSMUST00000103312	ENSMUST00000103405	ENSMUST00000103410	15
ERR1467882	kappa	Unproductive - found only V segment	NA	IGKV14-111	IGKJ4	IGKC	NA	NA	6762	NA	NA	NA	5995	NA	NA	NA	NA	ENSMUST00000103320	ENSMUST00000103408	ENSMUST00000103410	15
ERR1467882	kappa	Productive	3	IGKV8-30	IGKJ2	IGKC	AAGCAATCTTATAATCTGTACACG	KQSYNLYT	11466	983	3491	880	7286	0.45906	684	0.33557	500	ENSMUST00000103378	ENSMUST00000198234	ENSMUST00000103410	15
ERR1467882	kappa	Productive	3	IGKV8-30	IGKJ2	IGKC	AAGCAATCTTATAATCTGTACACG	KQSYNLYT	11124	981	3378	708	7041	0.344295	513	0.33557	500	ENSMUST00000103378	ENSMUST00000103406	ENSMUST00000103410	15
ERR1467882	kappa	Productive	2	IGKV8-21	IGKJ2	IGKC	AAGCAATCTTATAATCTGTACACG	KQSYNLYT	11876	1014	4044	722	7113	0.35302	526	0.344295	513	ENSMUST00000103387	ENSMUST00000103406	ENSMUST00000103410	15
ERR1467882	kappa	Productive	1	IGKV8-21	IGKJ2	IGKC	AAGCAATCTTATAATCTGTACACG	KQSYNLYT	12236	1016	4166	903	7367	0.473154	705	0.344295	513	ENSMUST00000103387	ENSMUST00000198234	ENSMUST00000103410	15
ERR1467891	heavy	Productive	6	IGHV1-50	IGHJ3	IGHD	GCAAGATCGGGGGATGGTTACTCCTGGTTTGCTTAC	ARSGDGYSWFAY	460	11	121	18	322	0	0	0	0	ENSMUST00000103521	ENSMUST00000103428	ENSMUST00000194162	15
ERR1467891	heavy	Productive	5	IGHV1-52	IGHJ3	IGHD	GCAAGATCGGGGGATGGTTACTCCTGGTTTGCTTAC	ARSGDGYSWFAY	438	9	103	15	321	0	0	0	0	ENSMUST00000103522	ENSMUST00000103428	ENSMUST00000194162	15
ERR1467891	heavy	Productive	4	IGHV1-69	IGHJ3	IGHD	GCAAGATCGGGGGATGGTTACTCCTGGTTTGCTTAC	ARSGDGYSWFAY	440	11	102	17	322	0	0	0	0	ENSMUST00000199933	ENSMUST00000103428	ENSMUST00000194162	15
ERR1467891	heavy	Productive	2	IGHV1-74	IGHJ3	IGHG1	GCAAGATCGGGGGATGGTTACTCCTGGTTTGCTTAC	ARSGDGYSWFAY	760	10	113	15	632	0	0	0	0	ENSMUST00000196587	ENSMUST00000103428	ENSMUST00000103420	15
ERR1467891	heavy	Productive	6	IGHV1-59	IGHJ3	IGHD	GCAAGATCGGGGGATGGTTACTCCTGGTTTGCTTAC	ARSGDGYSWFAY	432	10	94	17	322	0	0	0	0	ENSMUST00000103530	ENSMUST00000103428	ENSMUST00000194162	15
ERR1467891	heavy	Productive	6	IGHV1-59	IGHJ3	IGHD	GCAAGATCGGGGGATGGTTACTCCTGGTTTGCTTAC	ARSGDGYSWFAY	432	10	94	17	322	0	0	0	0	ENSMUST00000195359	ENSMUST00000103428	ENSMUST00000194162	15
ERR1467891	heavy	Productive	6	IGHV1-62-3	IGHJ3	IGHD	GCAAGATCGGGGGATGGTTACTCCTGGTTTGCTTAC	ARSGDGYSWFAY	418	9	82	16	321	0	0	0	0	ENSMUST00000103532	ENSMUST00000103428	ENSMUST00000194162	15
ERR1467891	heavy	Productive	3	IGHV1-74	IGHJ3	IGHG1	GCAAGATCGGGGGATGGTTACTCCTGGTTTGCTTAC	ARSGDGYSWFAY	956	10	110	14	832	0	0	0	0	ENSMUST00000103543	ENSMUST00000103428	ENSMUST00000194304	15
ERR1467891	heavy	Productive	6	IGHV1-61	IGHJ3	IGHD	GCAAGATCGGGGGATGGTTACTCCTGGTTTGCTTAC	ARSGDGYSWFAY	418	8	82	16	321	0	0	0	0	ENSMUST00000103531	ENSMUST00000103428	ENSMUST00000194162	15
ERR1467891	heavy	Productive	1	IGHV1-69	IGHJ3	IGHM	GCAAGATCGGGGGATGGTTACTCCTGGTTTGCTTAC	ARSGDGYSWFAY	2214	13	146	19	2051	0	0	0	0	ENSMUST00000103539	ENSMUST00000103428	ENSMUST00000177715	15
ERR1467891	kappa	Productive	5	IGKV9-123	IGKJ2	IGKC	CTACAATATGCTAGTTCTCCGTACACG	LQYASSPYT	8790	828	2010	471	6347	0.371408	517	0.293822	409	ENSMUST00000103313	ENSMUST00000198234	ENSMUST00000103410	15
ERR1467891	kappa	Productive	1	IGKV9-124	IGKJ2	IGKC	CTACAATATGCTAGTTCTCCGTACACG	LQYASSPYT	9296	887	2415	493	6427	0.387213	539	0.304598	424	ENSMUST00000103312	ENSMUST00000198234	ENSMUST00000103410	15
ERR1467891	kappa	Productive	5	IGKV9-124	IGKJ2	IGKC	CTACAATATGCTAGTTCTCCGTACACG	LQYASSPYT	9296	887	2415	493	6427	0.387213	539	0.304598	424	ENSMUST00000196768	ENSMUST00000198234	ENSMUST00000103410	15
ERR1467891	kappa	Productive	3	IGKV9-124	IGKJ2	IGKC	CTACAATATGCTAGTTCTCCGTACACG	LQYASSPYT	9092	885	2355	391	6268	0.313937	437	0.304598	424	ENSMUST00000103312	ENSMUST00000103406	ENSMUST00000103410	15
ERR1467891	kappa	Productive	5	IGKV9-124	IGKJ2	IGKC	CTACAATATGCTAGTTCTCCGTACACG	LQYASSPYT	9092	885	2355	391	6268	0.313937	437	0.304598	424	ENSMUST00000196768	ENSMUST00000103406	ENSMUST00000103410	15
ERR1467891	kappa	Productive	4	IGKV9-120	IGKJ2	IGKC	CTACAATATGCTAGTTCTCCGTACACG	LQYASSPYT	9520	909	2731	399	6310	0.318966	444	0.309626	431	ENSMUST00000103316	ENSMUST00000103406	ENSMUST00000103410	15
ERR1467891	kappa	Productive	5	IGKV9-129	IGKJ2	IGKC	CTACAATATGCTAGTTCTCCGTACACG	LQYASSPYT	8790	828	2010	471	6347	0.371408	517	0.293822	409	ENSMUST00000200578	ENSMUST00000198234	ENSMUST00000103410	15
ERR1467891	kappa	Productive	5	IGKV9-123	IGKJ2	IGKC	CTACAATATGCTAGTTCTCCGTACACG	LQYASSPYT	8600	826	1957	376	6195	0.303161	422	0.293822	409	ENSMUST00000103313	ENSMUST00000103406	ENSMUST00000103410	15
ERR1467891	kappa	Productive	5	IGKV9-129	IGKJ2	IGKC	CTACAATATGCTAGTTCTCCGTACACG	LQYASSPYT	8790	828	2010	471	6347	0.371408	517	0.293822	409	ENSMUST00000103308	ENSMUST00000198234	ENSMUST00000103410	15
ERR1467891	kappa	Productive	2	IGKV9-120	IGKJ2	IGKC	CTACAATATGCTAGTTCTCCGTACACG	LQYASSPYT	9736	911	2797	507	6475	0.396552	552	0.309626	431	ENSMUST00000103316	ENSMUST00000198234	ENSMUST00000103410	15
ERR1467875	heavy	Productive	5	IGHV5-1	IGHJ4	IGHM	GCAAGACATGCGTATGCTATGGACTAC	ARHAYAMDY	3912	32	272	45	3612	0	0	0	0	ENSMUST00000193324	ENSMUST00000103427	ENSMUST00000177715	15
ERR1467875	heavy	Productive	5	IGHV5-4	IGHJ4	IGHD	GCAAGACATGCGTATGCTATGGACTAC	ARHAYAMDY	1644	24	235	28	1384	0	0	0	0	ENSMUST00000103444	ENSMUST00000103427	ENSMUST00000194162	15
ERR1467875	heavy	Productive	5	IGHV5-15	IGHJ4	IGHD	GCAAGACATGCGTATGCTATGGACTAC	ARHAYAMDY	1552	20	165	22	1368	0	0	0	0	ENSMUST00000103457	ENSMUST00000103427	ENSMUST00000194162	15
ERR1467875	heavy	Productive	2	IGHV5-6	IGHJ4	IGHD	GCAAGACATGCGTATGCTATGGACTAC	ARHAYAMDY	1644	24	235	28	1384	0	0	0	0	ENSMUST00000103446	ENSMUST00000103427	ENSMUST00000194162	15
ERR1467875	heavy	Productive	5	IGHV5-17	IGHJ4	IGHM	GCAAGACATGCGTATGCTATGGACTAC	ARHAYAMDY	3884	31	249	44	3608	0	0	0	0	ENSMUST00000103459	ENSMUST00000103427	ENSMUST00000177715	15
ERR1467875	heavy	Productive	4	IGHV5-9-1	IGHJ4	IGHM	GCAAGACATGCGTATGCTATGGACTAC	ARHAYAMDY	3938	32	298	45	3612	0	0	0	0	ENSMUST00000192264	ENSMUST00000103427	ENSMUST00000177715	15
ERR1467875	heavy	Productive	1	IGHV5-9-1	IGHJ4	IGHM	GCAAGACATGCGTATGCTATGGACTAC	ARHAYAMDY	3924	32	284	45	3612	0	0	0	0	ENSMUST00000103452	ENSMUST00000103427	ENSMUST00000177715	15
ERR1467875	heavy	Productive	5	IGHV5-12-4	IGHJ4	IGHD	GCAAGACATGCGTATGCTATGGACTAC	ARHAYAMDY	1618	24	210	28	1383	0	0	0	0	ENSMUST00000195381	ENSMUST00000103427	ENSMUST00000194162	15
ERR1467875	heavy	Productive	5	IGHV5-9	IGHJ4	IGHM	GCAAGACATGCGTATGCTATGGACTAC	ARHAYAMDY	3912	32	272	45	3612	0	0	0	0	ENSMUST00000103448	ENSMUST00000103427	ENSMUST00000177715	15
ERR1467875	heavy	Productive	2	IGHV5-12	IGHJ4	IGHD	GCAAGACATGCGTATGCTATGGACTAC	ARHAYAMDY	1644	24	235	28	1384	0	0	0	0	ENSMUST00000103450	ENSMUST00000103427	ENSMUST00000194162	15
ERR1467875	kappa	Productive	2	IGKV4-71	IGKJ4	IGKC	CAGCAGTGGAGTAGTTACCCATTCACG	QQWSSYPFT	5086	285	844	254	4053	0.141682	224	0.0942441	149	ENSMUST00000101325	ENSMUST00000103408	ENSMUST00000103410	15
ERR1467875	kappa	Productive	4	IGKV4-72	IGKJ4	IGKC	CAGCAGTGGAGTAGTTACCCATTCACG	QQWSSYPFT	5448	304	1102	272	4149	0.150538	238	0.0967742	153	ENSMUST00000103346	ENSMUST00000103408	ENSMUST00000103410	15
ERR1467875	kappa	Productive	4	IGKV4-57	IGKJ4	IGKC	CAGCAGTGGAGTAGTTACCCATTCACG	QQWSSYPFT	5430	305	1089	272	4144	0.150538	238	0.0967742	153	ENSMUST00000103357	ENSMUST00000103408	ENSMUST00000103410	15
ERR1467875	kappa	Productive	4	IGKV4-71	IGKJ4	IGKC	CAGCAGTGGAGTAGTTACCCATTCACG	QQWSSYPFT	5164	287	904	256	4071	0.142948	226	0.0942441	149	ENSMUST00000196201	ENSMUST00000103408	ENSMUST00000103410	15
ERR1467875	kappa	Productive	4	IGKV4-73	IGKJ4	IGKC	CAGCAGTGGAGTAGTTACCCATTCACG	QQWSSYPFT	5096	290	858	256	4049	0.141682	224	0.0936116	148	ENSMUST00000199760	ENSMUST00000103408	ENSMUST00000103410	15
ERR1467875	kappa	Productive	1	IGKV4-55	IGKJ4	IGKC	CAGCAGTGGAGTAGTTACCCATTCACG	QQWSSYPFT	5804	321	1410	283	4195	0.156863	248	0.0974067	154	ENSMUST00000103359	ENSMUST00000103408	ENSMUST00000103410	15
ERR1467875	kappa	Productive	4	IGKV4-68	IGKJ4	IGKC	CAGCAGTGGAGTAGTTACCCATTCACG	QQWSSYPFT	5136	285	878	255	4069	0.142315	225	0.0942441	149	ENSMUST00000103350	ENSMUST00000103408	ENSMUST00000103410	15
ERR1467875	kappa	Unproductive - found only V segment	NA	IGKV4-61	IGKJ4	IGKC	NA	NA	4880	NA	NA	NA	3993	NA	NA	NA	NA	ENSMUST00000103353	ENSMUST00000103408	ENSMUST00000103410	15
ERR1467875	kappa	Unproductive - found only V segment	NA	IGKV4-61	IGKJ4	IGKC	NA	NA	4990	NA	NA	NA	4020	NA	NA	NA	NA	ENSMUST00000199160	ENSMUST00000103408	ENSMUST00000103410	15
ERR1467875	kappa	Productive	3	IGKV4-59	IGKJ4	IGKC	CAGCAGTGGAGTAGTTACCCATTCACG	QQWSSYPFT	5158	284	891	258	4080	0.144845	229	0.0936116	148	ENSMUST00000103354	ENSMUST00000103408	ENSMUST00000103410	15
ERR1467896	heavy	Productive	5	IGHV1-83	IGHJ4	IGHD	TAC	Y	114	0	0	22	92	0	0	0	0	ENSMUST00000199643	ENSMUST00000103427	ENSMUST00000194162	15
ERR1467896	heavy	Productive	3	IGHV1-12	IGHJ4	IGHM	AGAGAGAGTCCCTATAGGTACGATGCTATGGACTAC	RESPYRYDAMDY	486	8	12	13	NA	0	0	0	0	ENSMUST00000109711	ENSMUST00000103427	ENSMUST00000103426	15
ERR1467896	heavy	Productive	5	IGHV1-27	IGHJ4	IGHD	TAC	Y	102	0	0	10	92	0	0	0	0	ENSMUST00000194473	ENSMUST00000103427	ENSMUST00000194162	15
ERR1467896	heavy	Productive	5	IGHV1-75	IGHJ4	IGHD	TAC	Y	112	1	1	20	92	0	0	0	0	ENSMUST00000103544	ENSMUST00000103427	ENSMUST00000194162	15
ERR1467896	heavy	Productive	5	IGHV1-79	IGHJ4	IGHD	TAC	Y	108	0	5	11	92	0	0	0	0	ENSMUST00000200152	ENSMUST00000103427	ENSMUST00000194162	15
ERR1467896	heavy	Productive	5	IGHV1-55	IGHJ4	IGHD	GCAAGAGAGAGTCCCTATAGGTACGATGCTATGGACTAC	ARESPYRYDAMDY	126	4	27	5	94	0	0	0	0	ENSMUST00000103526	ENSMUST00000103427	ENSMUST00000194162	15
ERR1467896	heavy	Productive	5	IGHV1-54	IGHJ4	IGHD	TAC	Y	110	0	5	13	92	0	0	0	0	ENSMUST00000103525	ENSMUST00000103427	ENSMUST00000194162	15
ERR1467896	heavy	Productive	5	IGHV1-39	IGHJ4	IGHD	GCAAGAGAGAGTCCCTATAGGTACGATGCTATGGACTAC	ARESPYRYDAMDY	108	3	10	4	94	0	0	0	0	ENSMUST00000103515	ENSMUST00000103427	ENSMUST00000194162	15
ERR1467896	heavy	Unproductive - found only V segment	NA	IGHV1-71	IGHJ4	IGHD	NA	NA	112	NA	NA	NA	93	NA	NA	NA	NA	ENSMUST00000196690	ENSMUST00000103427	ENSMUST00000194162	15
ERR1467896	heavy	Unproductive - found only V segment	NA	IGHV1-62-2	IGHJ4	IGHD	NA	NA	112	NA	NA	NA	93	NA	NA	NA	NA	ENSMUST00000163467	ENSMUST00000103427	ENSMUST00000194162	15
ERR1467896	heavy	Productive	5	IGHV1-78	IGHJ4	IGHD	TAC	Y	104	0	0	12	92	0	0	0	0	ENSMUST00000199373	ENSMUST00000103427	ENSMUST00000194162	15
ERR1467896	heavy	Productive	4	IGHV1-77	IGHJ4	IGHD	TAC	Y	112	0	1	19	92	0	0	0	0	ENSMUST00000198777	ENSMUST00000103427	ENSMUST00000194162	15
ERR1467896	heavy	Productive	5	IGHV1-76	IGHJ4	IGHD	TAC	Y	110	0	5	13	92	0	0	0	0	ENSMUST00000169155	ENSMUST00000103427	ENSMUST00000194162	15
ERR1467896	heavy	Productive	5	IGHV1-4	IGHJ4	IGHD	GCAAGAGAGAGTCCCTATAGGTACGATGCTATGGACTAC	ARESPYRYDAMDY	130	5	30	6	94	0	0	0	0	ENSMUST00000103493	ENSMUST00000103427	ENSMUST00000194162	15
ERR1467896	heavy	Unproductive - found only V segment	NA	IGHV1-71	IGHJ4	IGHD	NA	NA	112	NA	NA	NA	93	NA	NA	NA	NA	ENSMUST00000166645	ENSMUST00000103427	ENSMUST00000194162	15
ERR1467896	heavy	Productive	5	IGHV1-81	IGHJ4	IGHD	TAC	Y	116	1	1	24	92	0	0	0	0	ENSMUST00000103548	ENSMUST00000103427	ENSMUST00000194162	15
ERR1467896	heavy	Productive	1	IGHV1-12	IGHJ4	IGHM	GCAAGAGAGAGTCCCTATAGGTACGATGCTATGGACTAC	ARESPYRYDAMDY	808	11	49	17	747	0	0	0	0	ENSMUST00000103500	ENSMUST00000103427	ENSMUST00000103426	15
ERR1467896	heavy	Productive	5	IGHV1-85	IGHJ4	IGHD	TAC	Y	114	1	1	22	92	0	0	0	0	ENSMUST00000103552	ENSMUST00000103427	ENSMUST00000194162	15
ERR1467896	heavy	Productive	5	IGHV1-80	IGHJ4	IGHD	TAC	Y	108	1	1	16	92	0	0	0	0	ENSMUST00000103547	ENSMUST00000103427	ENSMUST00000194162	15
ERR1467896	heavy	Productive	2	IGHV1-12	IGHJ4	IGHD	GCAAGAGAGAGTCCCTATAGGTACGATGCTATGGACTAC	ARESPYRYDAMDY	148	6	46	7	95	0	0	0	0	ENSMUST00000195469	ENSMUST00000103427	ENSMUST00000194162	15
ERR1467896	heavy	Productive	5	IGHV1-56	IGHJ4	IGHD	TAC	Y	114	1	1	22	92	0	0	0	0	ENSMUST00000103527	ENSMUST00000103427	ENSMUST00000194162	15
ERR1467896	heavy	Productive	5	IGHV1-70	IGHJ4	IGHD	GCAAGAGAGAGTCCCTATAGGTACGATGCTATGGACTAC	ARESPYRYDAMDY	124	4	25	5	94	0	0	0	0	ENSMUST00000196509	ENSMUST00000103427	ENSMUST00000194162	15
ERR1467896	heavy	Productive	5	IGHV1-78	IGHJ4	IGHD	TAC	Y	104	0	1	11	92	0	0	0	0	ENSMUST00000163670	ENSMUST00000103427	ENSMUST00000194162	15
ERR1467896	heavy	Productive	5	IGHV1-76	IGHJ4	IGHD	TAC	Y	110	0	5	13	92	0	0	0	0	ENSMUST00000197537	ENSMUST00000103427	ENSMUST00000194162	15
ERR1467896	heavy	Unproductive - found only V segment	NA	IGHV1-84	IGHJ4	IGHD	NA	NA	110	NA	NA	NA	92	NA	NA	NA	NA	ENSMUST00000103551	ENSMUST00000103427	ENSMUST00000194162	15
ERR1467896	heavy	Productive	5	IGHV1-77	IGHJ4	IGHD	TAC	Y	110	0	5	13	92	0	0	0	0	ENSMUST00000170551	ENSMUST00000103427	ENSMUST00000194162	15
ERR1467896	heavy	Unproductive - found only V segment	NA	IGHV1-62-2	IGHJ4	IGHD	NA	NA	112	NA	NA	NA	93	NA	NA	NA	NA	ENSMUST00000194581	ENSMUST00000103427	ENSMUST00000194162	15
ERR1467896	heavy	Productive	5	IGHV1-56	IGHJ4	IGHD	TAC	Y	114	1	1	22	92	0	0	0	0	ENSMUST00000194071	ENSMUST00000103427	ENSMUST00000194162	15
ERR1467896	kappa	Productive	1	IGKV10-96	IGKJ2	IGKC	CAACAGGGTAATACGCTTCCGTACACG	QQGNTLPYT	7862	551	2606	449	4888	0.424615	414	0.309744	302	ENSMUST00000103328	ENSMUST00000198234	ENSMUST00000103410	15
ERR1467896	kappa	Productive	2	IGKV10-96	IGKJ2	IGKC	CAACAGGGTAATACGCTTCCGTACACG	QQGNTLPYT	7648	548	2528	342	4744	0.315897	308	0.309744	302	ENSMUST00000103328	ENSMUST00000103406	ENSMUST00000103410	15
ERR1467878	kappa	Productive	1	IGKV10-96	IGKJ2	IGKC	CAACAGGGTAATACGCTTCCTCCCACG	QQGNTLPPT	10650	661	3896	588	6331	0.176891	470	0.111027	295	ENSMUST00000103328	ENSMUST00000198234	ENSMUST00000103410	15
ERR1467878	kappa	Productive	4	IGKV10-94	IGKJ2	IGKC	CAACAGGGTAATACGCTTCCTCCCACG	QQGNTLPPT	9308	597	2934	401	5960	0.108769	289	0.106135	282	ENSMUST00000103330	ENSMUST00000103406	ENSMUST00000103410	15
ERR1467878	kappa	Productive	2	IGKV10-96	IGKJ2	IGKC	CAACAGGGTAATACGCTTCCTCCCACG	QQGNTLPPT	10314	659	3775	420	6106	0.113662	302	0.111027	295	ENSMUST00000103328	ENSMUST00000103406	ENSMUST00000103410	15
ERR1467878	kappa	Productive	4	IGKV10-95	IGKJ2	IGKC	CAACAGGGTAATACGCTTCCTCCCACG	QQGNTLPPT	9068	601	2674	399	5983	0.108769	289	0.106135	282	ENSMUST00000103329	ENSMUST00000103406	ENSMUST00000103410	15
ERR1467878	kappa	Productive	3	IGKV10-95	IGKJ2	IGKC	CAACAGGGTAATACGCTTCCTCCCACG	QQGNTLPPT	9370	615	2939	403	6016	0.109522	291	0.106887	284	ENSMUST00000198735	ENSMUST00000103406	ENSMUST00000103410	15
ERR1467872	heavy	Productive	3	IGHV6-5	IGHJ4	IGHD	ACCAGGGGGATCTACTATGATTACGAGGGTTATGCTATGGACTAC	TRGIYYDYEGYAMDY	1298	5	69	4	1225	0	0	0	0	ENSMUST00000193936	ENSMUST00000103427	ENSMUST00000194162	15
ERR1467872	heavy	Productive	1	IGHV6-6	IGHJ4	IGHM	ACCAGGGGGATCTACTATGATTACGAGGGTTATGCTATGGACTAC	TRGIYYDYEGYAMDY	2590	6	108	5	2479	0	0	0	0	ENSMUST00000103489	ENSMUST00000103427	ENSMUST00000177715	15
ERR1467872	heavy	Productive	2	IGHV6-5	IGHJ4	IGHD	ACCAGGGGGATCTACTATGATTACGAGGGTTATGCTATGGACTAC	TRGIYYDYEGYAMDY	1286	5	57	4	1225	0	0	0	0	ENSMUST00000179796	ENSMUST00000103427	ENSMUST00000194162	15
ERR1467872	kappa	Productive	3	IGKV4-74	IGKJ1	IGKC	CAGCAGTATCATAGTTACCCGTGGACG	QQYHSYPWT	6378	372	1303	327	4823	0.179888	288	0.12867	206	ENSMUST00000103344	ENSMUST00000103405	ENSMUST00000103410	15
ERR1467872	kappa	Productive	1	IGKV4-61	IGKJ1	IGKC	CAGCAGTATCATAGTTACCCGTGGACG	QQYHSYPWT	6250	364	1191	327	4808	0.180512	289	0.12867	206	ENSMUST00000103353	ENSMUST00000103405	ENSMUST00000103410	15
ERR1467872	kappa	Productive	2	IGKV4-61	IGKJ1	IGKC	CAGCAGTATCATAGTTACCCGTGGACG	QQYHSYPWT	6572	384	1464	336	4852	0.185509	297	0.131168	210	ENSMUST00000199160	ENSMUST00000103405	ENSMUST00000103410	15
ERR1467861	heavy	Productive	1	IGHV2-6-8	IGHJ4	IGHM	GCCAGAGATACAGAACTGGGACTGAACTATGCTATGGACTAC	ARDTELGLNYAMDY	2160	14	38	12	2113	0	0	0	0	ENSMUST00000192911	ENSMUST00000103427	ENSMUST00000177715	15
ERR1467861	heavy	Productive	2	IGHV2-6	IGHJ4	IGHM	AGAGATACAGAACTGGGACTGAACTATGCTATGGACTAC	RDTELGLNYAMDY	2148	8	31	11	2109	0	0	0	0	ENSMUST00000179657	ENSMUST00000103427	ENSMUST00000177715	15
ERR1467861	heavy	Productive	3	IGHV2-9-1	IGHJ4	IGHD	GCCAGAGATACAGAACTGGGACTGAACTATGCTATGGACTAC	ARDTELGLNYAMDY	28	6	24	4	0	0	0	0	0	ENSMUST00000180013	ENSMUST00000103427	ENSMUST00000194162	15
ERR1467861	kappa	Productive	2	IGKV5-43	IGKJ5	IGKC	CAACAGAGTAACAGCTGGCCACTCACG	QQSNSWPLT	7994	373	2545	278	5165	0.0780688	152	0.0734463	143	ENSMUST00000103368	ENSMUST00000103409	ENSMUST00000103410	15
ERR1467861	kappa	Productive	3	IGKV5-45	IGKJ5	IGKC	CAACAGAGTAACAGCTGGCCACTCACG	QQSNSWPLT	7716	349	2184	374	5266	0.126862	247	0.0703647	137	ENSMUST00000103366	ENSMUST00000199459	ENSMUST00000103410	15
ERR1467861	kappa	Productive	1	IGKV5-43	IGKJ5	IGKC	CAACAGAGTAACAGCTGGCCACTCACG	QQSNSWPLT	8212	374	2613	387	5326	0.133539	260	0.0734463	143	ENSMUST00000103368	ENSMUST00000199459	ENSMUST00000103410	15
ERR1467861	kappa	Productive	3	IGKV5-45	IGKJ5	IGKC	CAACAGAGTAACAGCTGGCCACTCACG	QQSNSWPLT	7512	348	2123	272	5112	0.0749872	146	0.0703647	137	ENSMUST00000103366	ENSMUST00000103409	ENSMUST00000103410	15
ERR1467885	heavy	Productive	5	IGHV5-4	IGHJ4	IGHD	GCAAGAGGGGATTACTACGGTAGTAGCTATGCTATGGACTAC	ARGDYYGSSYAMDY	434	23	150	17	267	0	0	0	0	ENSMUST00000103444	ENSMUST00000103427	ENSMUST00000194162	15
ERR1467885	heavy	Productive	5	IGHV5-12	IGHJ4	IGHM	GCAAGAGGGGATTACTACGGTAGTAGCTATGCTATGGACTAC	ARGDYYGSSYAMDY	3480	55	223	67	3214	0	0	0	0	ENSMUST00000103450	ENSMUST00000103427	ENSMUST00000177715	15
ERR1467885	heavy	Unproductive - stop codon	NA	IGHV5-21	IGHJ4	IGHG1	GGTTAGCAAATATAAAATATGATGGGAGTGAAAAATACTATGCAGTGTCTGTGAAGGGCCGATTCACCATCTCCAGAGACAATGCCAAGAACACCCTGTACCTGCAAATGAGCAGTCTGAAGTCTGAGGACACAGCCATGTATTACTATGGACTAC	G*QI*NMMGVKNTMQCL*RADSPSPETMPRTPCTCK*AV*SLRTQPCITMDY	400	5	1	0	394	0	0	0	0	ENSMUST00000191935	ENSMUST00000103427	ENSMUST00000103420	15
ERR1467885	heavy	Productive	5	IGHV5-6	IGHJ4	IGHM	GCAAGAGGGGATTACTACGGTAGTAGCTATGCTATGGACTAC	ARGDYYGSSYAMDY	3492	55	234	67	3215	0	0	0	0	ENSMUST00000103446	ENSMUST00000103427	ENSMUST00000177715	15
ERR1467885	heavy	Productive	3	IGHV5-9-1	IGHJ4	IGHM	GCAAGAGGGGATTACTACGGTAGTAGCTATGCTATGGACTAC	ARGDYYGSSYAMDY	3506	55	247	67	3216	0	0	0	0	ENSMUST00000192264	ENSMUST00000103427	ENSMUST00000177715	15
ERR1467885	heavy	Productive	1	IGHV5-9-1	IGHJ4	IGHM	GCAAGAGGGGATTACTACGGTAGTAGCTATGCTATGGACTAC	ARGDYYGSSYAMDY	3500	55	241	67	3216	0	0	0	0	ENSMUST00000103452	ENSMUST00000103427	ENSMUST00000177715	15
ERR1467885	heavy	Productive	2	IGHV5-12-4	IGHJ4	IGHD	GCAAGAGGGGATTACTACGGTAGTAGCTATGCTATGGACTAC	ARGDYYGSSYAMDY	418	23	135	17	266	0	0	0	0	ENSMUST00000195381	ENSMUST00000103427	ENSMUST00000194162	15
ERR1467885	heavy	Productive	5	IGHV5-15	IGHJ4	IGHD	GCAAGAGGGGATTACTACGGTAGTAGCTATGCTATGGACTAC	ARGDYYGSSYAMDY	358	14	85	9	264	0	0	0	0	ENSMUST00000103457	ENSMUST00000103427	ENSMUST00000194162	15
ERR1467885	heavy	Productive	5	IGHV5-9	IGHJ4	IGHM	GCAAGAGGGGATTACTACGGTAGTAGCTATGCTATGGACTAC	ARGDYYGSSYAMDY	3492	55	234	67	3215	0	0	0	0	ENSMUST00000103448	ENSMUST00000103427	ENSMUST00000177715	15
ERR1467885	heavy	Productive	4	IGHV5-17	IGHJ4	IGHD	GCAAGAGGGGATTACTACGGTAGTAGCTATGCTATGGACTAC	ARGDYYGSSYAMDY	412	22	129	16	267	0	0	0	0	ENSMUST00000103459	ENSMUST00000103427	ENSMUST00000194162	15
ERR1467885	kappa	Productive	3	IGKV6-17	IGKJ5	IGKC	CAGCAACATTATAGCACTCCTCTCACG	QQHYSTPLT	4964	346	1208	235	3508	0.263314	178	0.261834	177	ENSMUST00000103391	ENSMUST00000103409	ENSMUST00000103410	15
ERR1467885	kappa	Productive	3	IGKV6-23	IGKJ5	IGKC	CAGCAACATTATAGCACTCCTCTCACG	QQHYSTPLT	4984	342	1146	302	3594	0.359467	243	0.257396	174	ENSMUST00000103386	ENSMUST00000199459	ENSMUST00000103410	15
ERR1467885	kappa	Productive	3	IGKV6-14	IGKJ5	IGKC	CAGCAACATTATAGCACTCCTCTCACG	QQHYSTPLT	4848	339	1109	234	3494	0.258876	175	0.257396	174	ENSMUST00000103394	ENSMUST00000103409	ENSMUST00000103410	15
ERR1467885	kappa	Unproductive - found only V segment	NA	IGKV4-70	IGKJ2	IGKC	NA	NA	3476	NA	NA	NA	3115	NA	NA	NA	NA	ENSMUST00000103348	ENSMUST00000103406	ENSMUST00000103410	15
ERR1467885	kappa	Productive	3	IGKV6-23	IGKJ5	IGKC	CAGCAACATTATAGCACTCCTCTCACG	QQHYSTPLT	4848	339	1109	234	3494	0.258876	175	0.257396	174	ENSMUST00000103386	ENSMUST00000103409	ENSMUST00000103410	15
ERR1467885	kappa	Productive	1	IGKV6-25	IGKJ5	IGKC	CAGCAACATTATAGCACTCCTCTCACG	QQHYSTPLT	5280	355	1407	307	3622	0.369822	250	0.266272	180	ENSMUST00000103383	ENSMUST00000199459	ENSMUST00000103410	15
ERR1467885	kappa	Productive	2	IGKV6-25	IGKJ5	IGKC	CAGCAACATTATAGCACTCCTCTCACG	QQHYSTPLT	5142	352	1369	238	3521	0.267751	181	0.266272	180	ENSMUST00000103383	ENSMUST00000103409	ENSMUST00000103410	15
ERR1467885	kappa	Productive	3	IGKV6-17	IGKJ5	IGKC	CAGCAACATTATAGCACTCCTCTCACG	QQHYSTPLT	5102	349	1246	304	3609	0.365385	247	0.261834	177	ENSMUST00000103391	ENSMUST00000199459	ENSMUST00000103410	15
ERR1467885	kappa	Unproductive - found only V segment	NA	IGKV4-70	IGKJ2	IGKC	NA	NA	3564	NA	NA	NA	3190	NA	NA	NA	NA	ENSMUST00000103348	ENSMUST00000198234	ENSMUST00000103410	15
ERR1467885	kappa	Productive	3	IGKV6-14	IGKJ5	IGKC	CAGCAACATTATAGCACTCCTCTCACG	QQHYSTPLT	4984	342	1146	302	3594	0.359467	243	0.257396	174	ENSMUST00000103394	ENSMUST00000199459	ENSMUST00000103410	15
ERR1467935	kappa	Productive	2	IGKV12-40	IGKJ4	IGKC	CAACAGCATAATGAATACCCGTACGCG	QQHNEYPYA	5292	318	91	289	4950	0.264249	255	0.227979	220	ENSMUST00000199208	ENSMUST00000103408	ENSMUST00000103410	15
ERR1467935	kappa	Productive	4	IGKV14-100	IGKJ4	IGKC	CAACAGCATAATGAATACCCGTACGCG	QQHNEYPYA	6204	484	578	308	5365	0.27772	268	0.233161	225	ENSMUST00000199510	ENSMUST00000103408	ENSMUST00000103410	15
ERR1467935	kappa	Productive	1	IGKV16-104	IGKJ4	IGKC	CAACAGCATAATGAATACCCGTACGCG	QQHNEYPYA	9376	742	3134	395	5933	0.363731	351	0.262176	253	ENSMUST00000103323	ENSMUST00000103408	ENSMUST00000103410	15
ERR1467935	kappa	Productive	3	IGKV14-111	IGKJ4	IGKC	CAACAGCATAATGAATACCCGTACGCG	QQHNEYPYA	5754	263	333	308	5160	0.27772	268	0.233161	225	ENSMUST00000103320	ENSMUST00000103408	ENSMUST00000103410	15
ERR1467935	kappa	Productive	4	IGKV12-44	IGKJ4	IGKC	CAACAGCATAATGAATACCCGTACGCG	QQHNEYPYA	6020	486	503	308	5253	0.27772	268	0.234197	226	ENSMUST00000103367	ENSMUST00000103408	ENSMUST00000103410	15
ERR1467935	kappa	Productive	4	IGKV14-100	IGKJ4	IGKC	CAACAGCATAATGAATACCCGTACGCG	QQHNEYPYA	6204	484	578	308	5365	0.27772	268	0.233161	225	ENSMUST00000103325	ENSMUST00000103408	ENSMUST00000103410	15
ERR1467907	heavy	Productive	7	IGHV1-83	IGHJ4	IGHD	GCAAGAGGGAGCTCGGGCTACGTCGGGGCTATGGACTAC	ARGSSGYVGAMDY	1782	23	180	25	1579	0	0	0	0	ENSMUST00000199643	ENSMUST00000103427	ENSMUST00000194162	15
ERR1467907	heavy	Productive	7	IGHV1-77	IGHJ4	IGHD	GCAAGAGGGAGCTCGGGCTACGTCGGGGCTATGGACTAC	ARGSSGYVGAMDY	1828	25	219	28	1584	0.00218341	1	0	0	ENSMUST00000198777	ENSMUST00000103427	ENSMUST00000194162	15
ERR1467907	heavy	Productive	6	IGHV1-54	IGHJ4	IGHD	GCAAGAGGGAGCTCGGGCTACGTCGGGGCTATGGACTAC	ARGSSGYVGAMDY	1802	23	200	25	1579	0	0	0	0	ENSMUST00000103525	ENSMUST00000103427	ENSMUST00000194162	15
ERR1467907	heavy	Productive	3	IGHV1-81	IGHJ4	IGHM	GCAAGAGGGAGCTCGGGCTACGTCGGGGCTATGGACTAC	ARGSSGYVGAMDY	2726	24	249	41	2452	0.00218341	1	0	0	ENSMUST00000103548	ENSMUST00000103427	ENSMUST00000103426	15
ERR1467907	heavy	Productive	2	IGHV1-76	IGHJ4	IGHD	GCAAGAGGGAGCTCGGGCTACGTCGGGGCTATGGACTAC	ARGSSGYVGAMDY	1830	25	221	28	1584	0.00218341	1	0	0	ENSMUST00000197537	ENSMUST00000103427	ENSMUST00000194162	15
ERR1467907	heavy	Productive	4	IGHV1-63	IGHJ4	IGHG1	GCAAGAGGGAGCTCGGGCTACGTCGGGGCTATGGACTAC	ARGSSGYVGAMDY	1050	12	188	10	852	0.00218341	1	0	0	ENSMUST00000103534	ENSMUST00000103427	ENSMUST00000194304	15
ERR1467907	heavy	Productive	7	IGHV1-80	IGHJ4	IGHD	GCAAGAGGGAGCTCGGGCTACGTCGGGGCTATGGACTAC	ARGSSGYVGAMDY	1792	23	190	25	1579	0	0	0	0	ENSMUST00000103547	ENSMUST00000103427	ENSMUST00000194162	15
ERR1467907	heavy	Productive	5	IGHV1-56	IGHJ4	IGHG1	GCAAGAGGGAGCTCGGGCTACGTCGGGGCTATGGACTAC	ARGSSGYVGAMDY	674	10	132	8	534	0	0	0	0	ENSMUST00000103527	ENSMUST00000103427	ENSMUST00000103420	15
ERR1467907	heavy	Productive	1	IGHV1-77	IGHJ4	IGHM	GCAAGAGGGAGCTCGGGCTACGTCGGGGCTATGGACTAC	ARGSSGYVGAMDY	3292	24	226	41	3041	0.00218341	1	0	0	ENSMUST00000170551	ENSMUST00000103427	ENSMUST00000177715	15
ERR1467907	heavy	Productive	7	IGHV1-56	IGHJ4	IGHD	GCAAGAGGGAGCTCGGGCTACGTCGGGGCTATGGACTAC	ARGSSGYVGAMDY	1782	23	180	25	1579	0	0	0	0	ENSMUST00000194071	ENSMUST00000103427	ENSMUST00000194162	15
ERR1467907	kappa	Productive	2	IGKV12-40	IGKJ1	IGKC	CAACATTTTTGGGGTACTCCGTGGACG	QHFWGTPWT	19698	1004	6042	932	12991	0.45	927	0.266505	549	ENSMUST00000199208	ENSMUST00000103405	ENSMUST00000103410	15
ERR1467907	kappa	Productive	3	IGKV12-44	IGKJ1	IGKC	CAACATTTTTGGGGTACTCCGTGGACG	QHFWGTPWT	20400	1024	6674	955	13049	0.461165	950	0.270388	557	ENSMUST00000103367	ENSMUST00000103405	ENSMUST00000103410	15
ERR1467907	kappa	Productive	3	IGKV12-41	IGKJ1	IGKC	CAACATTTTTGGGGTACTCCGTGGACG	QHFWGTPWT	18944	986	5421	921	12865	0.443204	913	0.263107	542	ENSMUST00000103369	ENSMUST00000103405	ENSMUST00000103410	15
ERR1467907	kappa	Productive	1	IGKV12-46	IGKJ1	IGKC	CAACATTTTTGGGGTACTCCGTGGACG	QHFWGTPWT	21256	1043	7400	975	13166	0.473301	975	0.276214	569	ENSMUST00000103365	ENSMUST00000103405	ENSMUST00000103410	15
ERR1467926	heavy	Productive	4	IGHV1-69	IGHJ3	IGHM	ACAAGAGTGGATTATTACTACGGTAGTAGCCCCTGGTTTGCTTAC	TRVDYYYGSSPWFAY	4100	22	242	26	3835	0	0	0	0	ENSMUST00000199933	ENSMUST00000103428	ENSMUST00000177715	15
ERR1467926	heavy	Productive	5	IGHV1-52	IGHJ3	IGHD	ACAAGAGTGGATTATTACTACGGTAGTAGCCCCTGGTTTGCTTAC	TRVDYYYGSSPWFAY	1726	17	172	17	1537	0	0	0	0	ENSMUST00000103522	ENSMUST00000103428	ENSMUST00000194162	15
ERR1467926	heavy	Productive	1	IGHV1-52	IGHJ3	IGHM	ACAAGAGTGGATTATTACTACGGTAGTAGCCCCTGGTTTGCTTAC	TRVDYYYGSSPWFAY	4106	24	247	27	3835	0	0	0	0	ENSMUST00000192554	ENSMUST00000103428	ENSMUST00000177715	15
ERR1467926	heavy	Productive	7	IGHV1-50	IGHJ3	IGHM	ACAAGAGTGGATTATTACTACGGTAGTAGCCCCTGGTTTGCTTAC	TRVDYYYGSSPWFAY	2496	20	204	25	2269	0	0	0	0	ENSMUST00000103521	ENSMUST00000103428	ENSMUST00000103426	15
ERR1467926	heavy	Productive	8	IGHV1-59	IGHJ3	IGHD	ACAAGAGTGGATTATTACTACGGTAGTAGCCCCTGGTTTGCTTAC	TRVDYYYGSSPWFAY	1702	16	149	16	1537	0	0	0	0	ENSMUST00000103530	ENSMUST00000103428	ENSMUST00000194162	15
ERR1467926	heavy	Productive	2	IGHV1-64	IGHJ3	IGHM	ACAAGAGTGGATTATTACTACGGTAGTAGCCCCTGGTTTGCTTAC	TRVDYYYGSSPWFAY	4104	23	246	24	3837	0	0	0	0	ENSMUST00000103535	ENSMUST00000103428	ENSMUST00000177715	15
ERR1467926	heavy	Productive	8	IGHV1-59	IGHJ3	IGHM	ACAAGAGTGGATTATTACTACGGTAGTAGCCCCTGGTTTGCTTAC	TRVDYYYGSSPWFAY	4072	22	215	26	3834	0	0	0	0	ENSMUST00000195359	ENSMUST00000103428	ENSMUST00000177715	15
ERR1467926	heavy	Productive	8	IGHV1-61	IGHJ3	IGHD	ACAAGAGTGGATTATTACTACGGTAGTAGCCCCTGGTTTGCTTAC	TRVDYYYGSSPWFAY	1718	17	163	18	1537	0	0	0	0	ENSMUST00000103531	ENSMUST00000103428	ENSMUST00000194162	15
ERR1467926	heavy	Productive	3	IGHV1-74	IGHJ3	IGHD	ACAAGAGTGGATTATTACTACGGTAGTAGCCCCTGGTTTGCTTAC	TRVDYYYGSSPWFAY	1726	17	172	17	1537	0	0	0	0	ENSMUST00000103543	ENSMUST00000103428	ENSMUST00000194162	15
ERR1467926	heavy	Productive	6	IGHV1-69	IGHJ3	IGHM	ACAAGAGTGGATTATTACTACGGTAGTAGCCCCTGGTTTGCTTAC	TRVDYYYGSSPWFAY	4070	21	218	24	3831	0	0	0	0	ENSMUST00000103539	ENSMUST00000103428	ENSMUST00000177715	15
ERR1467926	kappa	Productive	3	IGKV14-100	IGKJ5	IGKC	CTACAGTATGATGAGTTTCCGCTCACG	LQYDEFPLT	14528	674	2481	853	11340	0.302752	594	0.178389	350	ENSMUST00000199510	ENSMUST00000199459	ENSMUST00000103410	15
ERR1467926	kappa	Productive	3	IGKV14-126	IGKJ5	IGKC	CTACAGTATGATGAGTTTCCGCTCACG	LQYDEFPLT	14882	683	3000	645	11135	0.19368	380	0.182467	358	ENSMUST00000103310	ENSMUST00000103409	ENSMUST00000103410	15
ERR1467926	kappa	Productive	3	IGKV14-126	IGKJ5	IGKC	CTACAGTATGATGAGTTTCCGCTCACG	LQYDEFPLT	15364	689	3116	887	11525	0.316004	620	0.182467	358	ENSMUST00000103310	ENSMUST00000199459	ENSMUST00000103410	15
ERR1467926	kappa	Productive	2	IGKV14-111	IGKJ5	IGKC	CTACAGTATGATGAGTTTCCGCTCACG	LQYDEFPLT	20146	1482	7179	721	12144	0.221713	435	0.207951	408	ENSMUST00000103320	ENSMUST00000103409	ENSMUST00000103410	15
ERR1467926	kappa	Productive	1	IGKV14-111	IGKJ5	IGKC	CTACAGTATGATGAGTTTCCGCTCACG	LQYDEFPLT	20740	1498	7351	1019	12598	0.372579	731	0.207951	408	ENSMUST00000103320	ENSMUST00000199459	ENSMUST00000103410	15
ERR1467926	kappa	Productive	3	IGKV14-100	IGKJ5	IGKC	CTACAGTATGATGAGTTTCCGCTCACG	LQYDEFPLT	14076	668	2380	626	10968	0.188073	369	0.178389	350	ENSMUST00000103325	ENSMUST00000103409	ENSMUST00000103410	15
ERR1467926	kappa	Productive	3	IGKV16-104	IGKJ5	IGKC	CTACAGTATGATGAGTTTCCGCTCACG	LQYDEFPLT	12078	597	904	542	10531	0.154434	303	0.149337	293	ENSMUST00000103323	ENSMUST00000103409	ENSMUST00000103410	15
ERR1467926	kappa	Productive	3	IGKV16-104	IGKJ5	IGKC	CTACAGTATGATGAGTTTCCGCTCACG	LQYDEFPLT	12440	603	960	724	10849	0.246177	483	0.149337	293	ENSMUST00000103323	ENSMUST00000199459	ENSMUST00000103410	15
ERR1468037	heavy	Productive	1	IGHV6-4	IGHJ1	IGHM	ACCCGGCTACGGTACTTCGATGTC	TRLRYFDV	2154	9	68	24	2073	0.004	1	0	0	ENSMUST00000177949	ENSMUST00000103430	ENSMUST00000177715	15
ERR1468037	heavy	Productive	3	IGHV6-3	IGHJ1	IGHM	ACCCGGCTACGGTACTTCGATGTC	TRLRYFDV	2178	9	88	26	2075	0.004	1	0	0	ENSMUST00000103486	ENSMUST00000103430	ENSMUST00000177715	15
ERR1468037	heavy	Productive	4	IGHV6-4	IGHJ1	IGHD	ACCCGGCTACGGTACTTCGATGTC	TRLRYFDV	1248	3	49	10	1192	0	0	0	0	ENSMUST00000191918	ENSMUST00000103430	ENSMUST00000194162	15
ERR1468037	heavy	Productive	2	IGHV6-6	IGHJ1	IGHD	ACCCGGCTACGGTACTTCGATGTC	TRLRYFDV	1262	3	62	11	1192	0	0	0	0	ENSMUST00000103489	ENSMUST00000103430	ENSMUST00000194162	15
ERR1468037	kappa	Productive	7	IGKV3-1	IGKJ1	IGKC	CACAGTTGGGAGATTCCGTGGACG	HSWEIPWT	7662	420	2033	267	5481	0.28223	243	0.147503	127	ENSMUST00000103404	ENSMUST00000103405	ENSMUST00000103410	15
ERR1468037	kappa	Productive	3	IGKV3-10	IGKJ1	IGKC	CAGCACAGTTGGGAGATTCCGTGGACG	QHSWEIPWT	8210	468	2456	291	5576	0.308943	266	0.159117	137	ENSMUST00000103397	ENSMUST00000103405	ENSMUST00000103410	15
ERR1468037	kappa	Productive	7	IGKV3-7	IGKJ1	IGKC	CAGCACAGTTGGGAGATTCCGTGGACG	QHSWEIPWT	7508	433	1863	275	5479	0.288037	248	0.147503	127	ENSMUST00000103399	ENSMUST00000103405	ENSMUST00000103410	15
ERR1468037	kappa	Productive	4	IGKV3-12	IGKJ1	IGKC	CAGCACAGTTGGGAGATTCCGTGGACG	QHSWEIPWT	7988	460	2252	288	5558	0.305459	263	0.159117	137	ENSMUST00000103396	ENSMUST00000103405	ENSMUST00000103410	15
ERR1468037	kappa	Productive	1	IGKV3-10	IGKJ1	IGKC	CAGCACAGTTGGGAGATTCCGTGGACG	QHSWEIPWT	8276	471	2515	292	5583	0.310105	267	0.159117	137	ENSMUST00000196940	ENSMUST00000103405	ENSMUST00000103410	15
ERR1468037	kappa	Productive	7	IGKV3-4	IGKJ1	IGKC	CAGCACAGTTGGGAGATTCCGTGGACG	QHSWEIPWT	7674	445	2005	277	5499	0.295006	254	0.152149	131	ENSMUST00000103401	ENSMUST00000103405	ENSMUST00000103410	15
ERR1468037	kappa	Productive	6	IGKV4-68	IGKJ4	IGKC	CAGCAGTGGAGTAGTTCCCCATTCACG	QQWSSSPFT	5142	112	417	81	4673	0.0987224	85	0.0592334	51	ENSMUST00000103350	ENSMUST00000103408	ENSMUST00000103410	15
ERR1468037	kappa	Productive	5	IGKV3-7	IGKJ1	IGKC	CAGCACAGTTGGGAGATTCCGTGGACG	QHSWEIPWT	8014	461	2298	284	5543	0.301974	260	0.155633	134	ENSMUST00000197560	ENSMUST00000103405	ENSMUST00000103410	15
ERR1468037	kappa	Productive	7	IGKV3-3	IGKJ1	IGKC	CAGCACAGTTGGGAGATTCCGTGGACG	QHSWEIPWT	7866	451	2171	281	5524	0.29849	257	0.15331	132	ENSMUST00000103402	ENSMUST00000103405	ENSMUST00000103410	15
ERR1468037	kappa	Productive	2	IGKV4-77	IGKJ4	IGKC	CAGCAGTGGAGTAGTTCCCCATTCACG	QQWSSSPFT	5398	126	605	83	4738	0.102207	88	0.0627178	54	ENSMUST00000199410	ENSMUST00000103408	ENSMUST00000103410	15
ERR1468030	heavy	Productive	4	IGHV1-18	IGHJ4	IGHM	GCAAATATTACGACAGAGTATTACTATGCTATGGACTAC	ANITTEYYYAMDY	4818	66	262	92	4490	0.00178571	1	0	0	ENSMUST00000194350	ENSMUST00000103427	ENSMUST00000177715	15
ERR1468030	heavy	Productive	4	IGHV1-31	IGHJ4	IGHD	GCAAATATTACGACAGAGTATTACTATGCTATGGACTAC	ANITTEYYYAMDY	1246	32	178	34	1034	0	0	0	0	ENSMUST00000103511	ENSMUST00000103427	ENSMUST00000194162	15
ERR1468030	heavy	Productive	4	IGHV1-4	IGHJ4	IGHD	GCAAATATTACGACAGAGTATTACTATGCTATGGACTAC	ANITTEYYYAMDY	1138	25	84	27	1027	0	0	0	0	ENSMUST00000103493	ENSMUST00000103427	ENSMUST00000194162	15
ERR1468030	heavy	Productive	4	IGHV1-19	IGHJ4	IGHM	GCAAATATTACGACAGAGTATTACTATGCTATGGACTAC	ANITTEYYYAMDY	4878	65	321	91	4491	0.00178571	1	0	0	ENSMUST00000193855	ENSMUST00000103427	ENSMUST00000177715	15
ERR1468030	heavy	Productive	3	IGHV1-42	IGHJ4	IGHD	GCAAATATTACGACAGAGTATTACTATGCTATGGACTAC	ANITTEYYYAMDY	1254	32	186	34	1034	0	0	0	0	ENSMUST00000103516	ENSMUST00000103427	ENSMUST00000194162	15
ERR1468030	heavy	Productive	4	IGHV1-19	IGHJ4	IGHD	GCAAATATTACGACAGAGTATTACTATGCTATGGACTAC	ANITTEYYYAMDY	1262	33	193	35	1034	0	0	0	0	ENSMUST00000103505	ENSMUST00000103427	ENSMUST00000194162	15
ERR1468030	heavy	Productive	1	IGHV1-34	IGHJ4	IGHM	GCAAATATTACGACAGAGTATTACTATGCTATGGACTAC	ANITTEYYYAMDY	4900	66	340	92	4494	0.00178571	1	0	0	ENSMUST00000103512	ENSMUST00000103427	ENSMUST00000177715	15
ERR1468030	heavy	Productive	4	IGHV1-25	IGHJ4	IGHD	GCAAATATTACGACAGAGTATTACTATGCTATGGACTAC	ANITTEYYYAMDY	1260	33	191	35	1034	0	0	0	0	ENSMUST00000195638	ENSMUST00000103427	ENSMUST00000194162	15
ERR1468030	heavy	Productive	4	IGHV1-7	IGHJ4	IGHD	GCAAATATTACGACAGAGTATTACTATGCTATGGACTAC	ANITTEYYYAMDY	1130	25	76	27	1027	0	0	0	0	ENSMUST00000103496	ENSMUST00000103427	ENSMUST00000194162	15
ERR1468030	heavy	Productive	4	IGHV1-39	IGHJ4	IGHD	GCAAATATTACGACAGAGTATTACTATGCTATGGACTAC	ANITTEYYYAMDY	1262	33	193	35	1034	0	0	0	0	ENSMUST00000103515	ENSMUST00000103427	ENSMUST00000194162	15
ERR1468030	heavy	Productive	2	IGHV1-26	IGHJ4	IGHM	GCAAATATTACGACAGAGTATTACTATGCTATGGACTAC	ANITTEYYYAMDY	4844	66	287	92	4491	0.00178571	1	0	0	ENSMUST00000103510	ENSMUST00000103427	ENSMUST00000177715	15
ERR1468030	heavy	Productive	4	IGHV1-37	IGHJ4	IGHD	GCAAATATTACGACAGAGTATTACTATGCTATGGACTAC	ANITTEYYYAMDY	1256	32	188	34	1034	0	0	0	0	ENSMUST00000193950	ENSMUST00000103427	ENSMUST00000194162	15
ERR1468030	heavy	Productive	4	IGHV1-22	IGHJ4	IGHM	GCAAATATTACGACAGAGTATTACTATGCTATGGACTAC	ANITTEYYYAMDY	4830	66	274	92	4490	0.00178571	1	0	0	ENSMUST00000103507	ENSMUST00000103427	ENSMUST00000177715	15
ERR1468030	heavy	Productive	4	IGHV1-21	IGHJ4	IGHD	ATTACGACAGAGTATTACTATGCTATGGACTAC	ITTEYYYAMDY	1298	32	229	35	1034	0	0	0	0	ENSMUST00000194856	ENSMUST00000103427	ENSMUST00000194162	15
ERR1468030	heavy	Productive	4	IGHV1-37	IGHJ4	IGHD	GCAAATATTACGACAGAGTATTACTATGCTATGGACTAC	ANITTEYYYAMDY	1256	32	188	34	1034	0	0	0	0	ENSMUST00000103514	ENSMUST00000103427	ENSMUST00000194162	15
ERR1468030	heavy	Productive	4	IGHV1-42	IGHJ4	IGHD	GCAAATATTACGACAGAGTATTACTATGCTATGGACTAC	ANITTEYYYAMDY	1260	33	191	35	1034	0	0	0	0	ENSMUST00000191868	ENSMUST00000103427	ENSMUST00000194162	15
ERR1468030	heavy	Productive	4	IGHV1-31	IGHJ4	IGHD	GCAAATATTACGACAGAGTATTACTATGCTATGGACTAC	ANITTEYYYAMDY	1246	32	178	34	1034	0	0	0	0	ENSMUST00000195735	ENSMUST00000103427	ENSMUST00000194162	15
ERR1468030	kappa	Productive	3	IGKV6-23	IGKJ5	IGKC	CAGCAATATAACAGCTATCCGCTCACG	QQYNSYPLT	17724	1205	5829	1126	11055	0.462783	858	0.288026	534	ENSMUST00000103386	ENSMUST00000199459	ENSMUST00000103410	15
ERR1468030	kappa	Productive	3	IGKV6-23	IGKJ5	IGKC	CAGCAATATAACAGCTATCCGCTCACG	QQYNSYPLT	17118	1202	5642	821	10608	0.300971	558	0.288026	534	ENSMUST00000103386	ENSMUST00000103409	ENSMUST00000103410	15
ERR1468030	kappa	Productive	3	IGKV6-13	IGKJ5	IGKC	CAGCAATATAACAGCTATCCGCTCACG	QQYNSYPLT	16028	1148	4702	790	10489	0.290723	539	0.277778	515	ENSMUST00000103395	ENSMUST00000103409	ENSMUST00000103410	15
ERR1468030	kappa	Productive	2	IGKV6-15	IGKJ5	IGKC	CAGCAATATAACAGCTATCCGCTCACG	QQYNSYPLT	18052	1235	6457	835	10713	0.305825	567	0.29288	543	ENSMUST00000103393	ENSMUST00000103409	ENSMUST00000103410	15
ERR1468030	kappa	Productive	3	IGKV6-13	IGKJ5	IGKC	CAGCAATATAACAGCTATCCGCTCACG	QQYNSYPLT	16618	1151	4881	1087	10928	0.44822	831	0.277778	515	ENSMUST00000103395	ENSMUST00000199459	ENSMUST00000103410	15
ERR1468030	kappa	Productive	1	IGKV6-15	IGKJ5	IGKC	CAGCAATATAACAGCTATCCGCTCACG	QQYNSYPLT	18680	1238	6655	1151	11171	0.473571	878	0.29288	543	ENSMUST00000103393	ENSMUST00000199459	ENSMUST00000103410	15
ERR1467919	heavy	Productive	4	IGHV1-59	IGHJ2	IGHM	GCAAGTGCAGAAGGAATAGTTTTTGACTAC	ASAEGIVFDY	2500	11	130	28	2353	0	0	0	0	ENSMUST00000103530	ENSMUST00000192746	ENSMUST00000177715	15
ERR1467919	heavy	Productive	4	IGHV1-52	IGHJ2	IGHD	GCAAGTGCAGAAGGAATAGTTTTTGACTAC	ASAEGIVFDY	540	7	86	11	444	0	0	0	0	ENSMUST00000103522	ENSMUST00000192746	ENSMUST00000194162	15
ERR1467919	heavy	Productive	2	IGHV1-7	IGHJ2	IGHM	GCAAGTGCAGAAGGAATAGTTTTTGACTAC	ASAEGIVFDY	2304	12	168	29	2118	0	0	0	0	ENSMUST00000103496	ENSMUST00000192746	ENSMUST00000103426	15
ERR1467919	heavy	Productive	3	IGHV1-5	IGHJ2	IGHD	GCAAGTGCAGAAGGAATAGTTTTTGACTAC	ASAEGIVFDY	612	8	157	12	444	0	0	0	0	ENSMUST00000191803	ENSMUST00000192746	ENSMUST00000194162	15
ERR1467919	heavy	Productive	4	IGHV1-50	IGHJ2	IGHD	GCAAGTGCAGAAGGAATAGTTTTTGACTAC	ASAEGIVFDY	540	7	86	11	444	0	0	0	0	ENSMUST00000103521	ENSMUST00000192746	ENSMUST00000194162	15
ERR1467919	heavy	Productive	1	IGHV1-5	IGHJ2	IGHM	GCAAGTGCAGAAGGAATAGTTTTTGACTAC	ASAEGIVFDY	2544	12	168	29	2358	0	0	0	0	ENSMUST00000103494	ENSMUST00000192746	ENSMUST00000177715	15
ERR1467919	heavy	Productive	4	IGHV1-59	IGHJ2	IGHD	GCAAGTGCAGAAGGAATAGTTTTTGACTAC	ASAEGIVFDY	540	7	86	11	444	0	0	0	0	ENSMUST00000195359	ENSMUST00000192746	ENSMUST00000194162	15
ERR1467919	heavy	Productive	4	IGHV1-4	IGHJ2	IGHD	GCAAGTGCAGAAGGAATAGTTTTTGACTAC	ASAEGIVFDY	574	8	119	12	444	0	0	0	0	ENSMUST00000103493	ENSMUST00000192746	ENSMUST00000194162	15
ERR1467919	heavy	Productive	4	IGHV1-52	IGHJ2	IGHD	GCAAGTGCAGAAGGAATAGTTTTTGACTAC	ASAEGIVFDY	540	7	86	11	444	0	0	0	0	ENSMUST00000192554	ENSMUST00000192746	ENSMUST00000194162	15
ERR1467919	kappa	Productive	3	IGKV8-28	IGKJ5	IGKC	CAGAATGATTATAGTTATCCTCTCACG	QNDYSYPLT	9356	674	2860	507	5971	0.23997	317	0.227101	300	ENSMUST00000103380	ENSMUST00000103409	ENSMUST00000103410	15
ERR1467919	kappa	Productive	1	IGKV8-19	IGKJ5	IGKC	CAGAATGATTATAGTTATCCTCTCACG	QNDYSYPLT	10832	731	3907	735	6396	0.408781	540	0.241484	319	ENSMUST00000196599	ENSMUST00000199459	ENSMUST00000103410	15
ERR1467919	kappa	Productive	3	IGKV8-19	IGKJ5	IGKC	CAGAATGATTATAGTTATCCTCTCACG	QNDYSYPLT	9356	674	2860	507	5971	0.23997	317	0.227101	300	ENSMUST00000103389	ENSMUST00000103409	ENSMUST00000103410	15
ERR1467919	kappa	Productive	3	IGKV8-28	IGKJ5	IGKC	CAGAATGATTATAGTTATCCTCTCACG	QNDYSYPLT	10328	703	3463	719	6348	0.396669	524	0.2324	307	ENSMUST00000197525	ENSMUST00000199459	ENSMUST00000103410	15
ERR1467919	kappa	Productive	3	IGKV8-28	IGKJ5	IGKC	CAGAATGATTATAGTTATCCTCTCACG	QNDYSYPLT	9730	677	2960	695	6264	0.381529	504	0.227101	300	ENSMUST00000103380	ENSMUST00000199459	ENSMUST00000103410	15
ERR1467919	kappa	Productive	2	IGKV8-19	IGKJ5	IGKC	CAGAATGATTATAGTTATCCTCTCACG	QNDYSYPLT	10426	728	3791	531	6085	0.25511	337	0.241484	319	ENSMUST00000196599	ENSMUST00000103409	ENSMUST00000103410	15
ERR1467919	kappa	Productive	3	IGKV8-19	IGKJ5	IGKC	CAGAATGATTATAGTTATCCTCTCACG	QNDYSYPLT	9730	677	2960	695	6264	0.381529	504	0.227101	300	ENSMUST00000103389	ENSMUST00000199459	ENSMUST00000103410	15
ERR1467919	kappa	Productive	3	IGKV8-28	IGKJ5	IGKC	CAGAATGATTATAGTTATCCTCTCACG	QNDYSYPLT	9930	700	3351	519	6041	0.246026	325	0.2324	307	ENSMUST00000197525	ENSMUST00000103409	ENSMUST00000103410	15
ERR1467919	lambda	Productive	2	IGLV2	IGLJ1	IGLC2	GCTCTATGGTACAGCAACCATTGGGTG	ALWYSNHWV	3720	381	3013	55	656	0	0	0	0	ENSMUST00000103752	ENSMUST00000199490	ENSMUST00000198182	15
ERR1467919	lambda	Productive	3	IGLV2	IGLJ1	IGLC1	GCTCTATGGTACAGCAACCATTGGGTG	ALWYSNHWV	14532	850	5454	387	8926	0	0	0	0	ENSMUST00000197518	ENSMUST00000199490	ENSMUST00000200568	15
ERR1467919	lambda	Productive	1	IGLV1	IGLJ1	IGLC1	GCTCTATGGTACAGCAACCATTGGGTG	ALWYSNHWV	16760	934	7455	427	9137	0	0	0	0	ENSMUST00000103746	ENSMUST00000199490	ENSMUST00000200568	15
ERR1467921	heavy	Productive	2	IGHV9-3	IGHJ4	IGHM	GCTAGAAGATACTACGGCTACGAAGCTATGGACTAC	ARRYYGYEAMDY	1370	1	7	1	1362	0	0	0	0	ENSMUST00000103473	ENSMUST00000103427	ENSMUST00000177715	15
ERR1467921	heavy	Productive	1	IGHV9-2	IGHJ4	IGHM	GCTAGAAGATACTACGGCTACGAAGCTATGGACTAC	ARRYYGYEAMDY	1378	2	13	2	1363	0	0	0	0	ENSMUST00000103472	ENSMUST00000103427	ENSMUST00000177715	15
ERR1467921	kappa	Productive	2	IGKV1-117	IGKJ1	IGKC	TTTCAAGGTTCACATGTTCCTCCGACG	FQGSHVPPT	7952	337	2581	284	5209	0.278291	241	0.12933	112	ENSMUST00000103317	ENSMUST00000103405	ENSMUST00000103410	15
ERR1467921	kappa	Productive	3	IGKV4-59	IGKJ5	IGKC	AGCAGTGGAGAGCTCACG	SSGELT	4318	26	195	47	4115	0.0554273	48	0.0127021	11	ENSMUST00000103354	ENSMUST00000199459	ENSMUST00000103410	15
ERR1467921	kappa	Productive	5	IGKV1-35	IGKJ1	IGKC	TTTCAAGGTTCACATGTTCCTCCGACG	FQGSHVPPT	5754	255	934	190	4704	0.183603	159	0.0969977	84	ENSMUST00000103374	ENSMUST00000103405	ENSMUST00000103410	15
ERR1467921	kappa	Productive	4	IGKV4-59	IGKJ5	IGKC	AGCAGTGGAGAGCTCACG	SSGELT	4252	26	189	14	4050	0.017321	15	0.0127021	11	ENSMUST00000103354	ENSMUST00000103409	ENSMUST00000103410	15
ERR1467921	kappa	Productive	6	IGKV1-99	IGKJ1	IGKC	TTTCAAGGTTCACATGTTCCTCCGACG	FQGSHVPPT	6928	312	1747	254	5031	0.244804	212	0.118938	103	ENSMUST00000168090	ENSMUST00000103405	ENSMUST00000103410	15
ERR1467921	kappa	Productive	1	IGKV1-110	IGKJ1	IGKC	TTTCAAGGTTCACATGTTCCTCCGACG	FQGSHVPPT	7948	337	2577	284	5209	0.278291	241	0.12933	112	ENSMUST00000103321	ENSMUST00000103405	ENSMUST00000103410	15
ERR1467921	kappa	Productive	6	IGKV1-99	IGKJ1	IGKC	TTTCAAGGTTCACATGTTCCTCCGACG	FQGSHVPPT	6928	312	1747	254	5031	0.244804	212	0.118938	103	ENSMUST00000103326	ENSMUST00000103405	ENSMUST00000103410	15
ERR1467921	kappa	Unproductive - found only V segment	NA	IGKV1-117	IGKJ5	IGKC	NA	NA	7478	NA	NA	NA	5073	NA	NA	NA	NA	ENSMUST00000103317	ENSMUST00000199459	ENSMUST00000103410	15
ERR1467921	kappa	Productive	6	IGKV1-122	IGKJ1	IGKC	TTTCAAGGTTCACATGTTCCTCCGACG	FQGSHVPPT	7588	330	2258	273	5171	0.265589	230	0.127021	110	ENSMUST00000103314	ENSMUST00000103405	ENSMUST00000103410	15
ERR1467921	kappa	Productive	6	IGKV1-35	IGKJ1	IGKC	TTTCAAGGTTCACATGTTCCTCCGACG	FQGSHVPPT	5754	255	934	190	4704	0.183603	159	0.0969977	84	ENSMUST00000197820	ENSMUST00000103405	ENSMUST00000103410	15
ERR1467900	kappa	Productive	2	IGKV5-43	IGKJ2	IGKC	CAACAGAGTAACAGCTGGCCGTACACG	QQSNSWPYT	2688	137	885	87	1708	0.189266	67	0.172316	61	ENSMUST00000103368	ENSMUST00000103406	ENSMUST00000103410	15
ERR1467900	kappa	Productive	3	IGKV5-45	IGKJ2	IGKC	CAACAGAGTAACAGCTGGCCGTACACG	QQSNSWPYT	2536	131	726	111	1727	0.265537	94	0.163842	58	ENSMUST00000103366	ENSMUST00000198234	ENSMUST00000103410	15
ERR1467900	kappa	Productive	3	IGKV5-45	IGKJ2	IGKC	CAACAGAGTAACAGCTGGCCGTACACG	QQSNSWPYT	2476	130	706	81	1681	0.180791	64	0.163842	58	ENSMUST00000103366	ENSMUST00000103406	ENSMUST00000103410	15
ERR1467900	kappa	Productive	1	IGKV5-43	IGKJ2	IGKC	CAACAGAGTAACAGCTGGCCGTACACG	QQSNSWPYT	2758	138	910	122	1759	0.288136	102	0.172316	61	ENSMUST00000103368	ENSMUST00000198234	ENSMUST00000103410	15
ERR1467932	kappa	Productive	3	IGKV1-117	IGKJ2	IGKC	TTTCAAGGTTCACATGTTCCGTACACG	FQGSHVPYT	8374	444	2702	368	5387	0.39381	369	0.282818	265	ENSMUST00000103317	ENSMUST00000198234	ENSMUST00000103410	15
ERR1467932	kappa	Productive	3	IGKV2-137	IGKJ2	IGKC	TTTCAAGGTTCACATGTTCCGTACACG	FQGSHVPYT	6120	333	937	220	4952	0.225187	211	0.217716	204	ENSMUST00000103302	ENSMUST00000103406	ENSMUST00000103410	15
ERR1467932	kappa	Productive	3	IGKV1-99	IGKJ2	IGKC	TTTCAAGGTTCACATGTTCCGTACACG	FQGSHVPYT	7002	402	1595	249	5139	0.265742	249	0.257204	241	ENSMUST00000103326	ENSMUST00000103406	ENSMUST00000103410	15
ERR1467932	kappa	Productive	1	IGKV1-110	IGKJ2	IGKC	TTTCAAGGTTCACATGTTCCGTACACG	FQGSHVPYT	8374	444	2702	368	5387	0.39381	369	0.282818	265	ENSMUST00000103321	ENSMUST00000198234	ENSMUST00000103410	15
ERR1467932	kappa	Productive	3	IGKV1-117	IGKJ2	IGKC	TTTCAAGGTTCACATGTTCCGTACACG	FQGSHVPYT	8180	444	2633	270	5254	0.291355	273	0.282818	265	ENSMUST00000103317	ENSMUST00000103406	ENSMUST00000103410	15
ERR1467932	kappa	Productive	3	IGKV1-122	IGKJ2	IGKC	TTTCAAGGTTCACATGTTCCGTACACG	FQGSHVPYT	7910	436	2269	363	5359	0.386339	362	0.278549	261	ENSMUST00000103314	ENSMUST00000198234	ENSMUST00000103410	15
ERR1467932	kappa	Productive	3	IGKV1-99	IGKJ2	IGKC	TTTCAAGGTTCACATGTTCCGTACACG	FQGSHVPYT	7168	402	1650	333	5258	0.353255	331	0.257204	241	ENSMUST00000103326	ENSMUST00000198234	ENSMUST00000103410	15
ERR1467932	kappa	Productive	2	IGKV1-110	IGKJ2	IGKC	TTTCAAGGTTCACATGTTCCGTACACG	FQGSHVPYT	8180	444	2633	270	5254	0.291355	273	0.282818	265	ENSMUST00000103321	ENSMUST00000103406	ENSMUST00000103410	15
ERR1467932	kappa	Productive	3	IGKV1-122	IGKJ2	IGKC	TTTCAAGGTTCACATGTTCCGTACACG	FQGSHVPYT	7722	436	2203	268	5229	0.287086	269	0.278549	261	ENSMUST00000103314	ENSMUST00000103406	ENSMUST00000103410	15
ERR1467938	heavy	Productive	5	IGHV6-6	IGHJ3	IGHM	TCCTCTTATTACTACGGTAGTAGCACTTTTGCTTAC	SSYYYGSSTFAY	3574	5	147	23	3411	0	0	0	0	ENSMUST00000103489	ENSMUST00000103428	ENSMUST00000177715	15
ERR1467938	heavy	Productive	2	IGHV6-3	IGHJ3	IGHM	TCCTCTTATTACTACGGTAGTAGCACTTTTGCTTAC	SSYYYGSSTFAY	3580	5	153	23	3411	0	0	0	0	ENSMUST00000103486	ENSMUST00000103428	ENSMUST00000177715	15
ERR1467938	heavy	Productive	3	IGHV6-5	IGHJ3	IGHD	TCCTCTTATTACTACGGTAGTAGCACTTTTGCTTAC	SSYYYGSSTFAY	328	4	89	14	226	0	0	0	0	ENSMUST00000193936	ENSMUST00000103428	ENSMUST00000194162	15
ERR1467938	heavy	Productive	1	IGHV6-5	IGHJ3	IGHM	TCCTCTTATTACTACGGTAGTAGCACTTTTGCTTAC	SSYYYGSSTFAY	3570	5	144	23	3410	0	0	0	0	ENSMUST00000179796	ENSMUST00000103428	ENSMUST00000177715	15
ERR1467938	heavy	Productive	5	IGHV6-7	IGHJ3	IGHD	TCCTCTTATTACTACGGTAGTAGCACTTTTGCTTAC	SSYYYGSSTFAY	316	2	81	12	224	0	0	0	0	ENSMUST00000193397	ENSMUST00000103428	ENSMUST00000194162	15
ERR1467938	heavy	Productive	4	IGHV6-4	IGHJ3	IGHD	TCCTCTTATTACTACGGTAGTAGCACTTTTGCTTAC	SSYYYGSSTFAY	326	4	88	14	225	0	0	0	0	ENSMUST00000191918	ENSMUST00000103428	ENSMUST00000194162	15
ERR1467938	kappa	Unproductive - stop codon	NA	IGKV8-30	IGKJ5	IGKC	CAGCAATATTATAGCTAGCTCACG	QQYYS*LT	7260	388	1643	317	5300	0.17218	203	0.162002	191	ENSMUST00000103378	ENSMUST00000103409	ENSMUST00000103410	15
ERR1467938	kappa	Productive	1	IGKV3-7	IGKJ5	IGKC	CAGCACAGTTGGGAGATTCCGCTCACG	QHSWEIPLT	7648	406	1803	380	5494	0.184054	217	0.0856658	101	ENSMUST00000197560	ENSMUST00000103409	ENSMUST00000103410	15
ERR1467938	kappa	Unproductive - stop codon	NA	IGKV8-30	IGKJ5	IGKC	CAGCAATATTATAGCTAGCTCACG	QQYYS*LT	7462	389	1682	419	5476	0.256997	303	0.162002	191	ENSMUST00000103378	ENSMUST00000199459	ENSMUST00000103410	15
ERR1467938	kappa	Productive	2	IGKV3-12	IGKJ5	IGKC	CAGCACAGTTGGGAGATTCCGCTCACG	QHSWEIPLT	7478	410	1654	344	5471	0.186599	220	0.0848176	100	ENSMUST00000103396	ENSMUST00000103409	ENSMUST00000103410	15
ERR1467938	kappa	Productive	3	IGKV3-7	IGKJ5	IGKC	CAGCACAGTTGGGAGATTCCGCTCACG	QHSWEIPLT	7286	398	1495	373	5445	0.180662	213	0.0839695	99	ENSMUST00000103399	ENSMUST00000103409	ENSMUST00000103410	15
ERR1467936	kappa	Productive	2	IGKV4-74	IGKJ1	IGKC	AACCAGTATCATCGTTCCCCACCGACG	NQYHRSPPT	4146	83	564	157	3421	0.252033	124	0.138211	68	ENSMUST00000103344	ENSMUST00000103405	ENSMUST00000103410	15
ERR1467936	kappa	Productive	1	IGKV4-61	IGKJ1	IGKC	AACCAGTATCATCGTTCCCCACCGACG	NQYHRSPPT	3942	81	397	151	3390	0.239837	118	0.134146	66	ENSMUST00000103353	ENSMUST00000103405	ENSMUST00000103410	15
ERR1467936	kappa	Productive	3	IGKV4-61	IGKJ1	IGKC	AACCAGTATCATCGTTCCCCACCGACG	NQYHRSPPT	4044	82	480	153	3407	0.243902	120	0.136179	67	ENSMUST00000199160	ENSMUST00000103405	ENSMUST00000103410	15
ERR1467904	heavy	Productive	1	IGHV3-1	IGHJ3	IGHM	GCAAGATCGGGCCCTCTACTATGGTTCAACGAGGGGTTTGCTTAC	ARSGPLLWFNEGFAY	4898	37	255	60	4593	0	0	0	0	ENSMUST00000103478	ENSMUST00000103428	ENSMUST00000177715	15
ERR1467904	heavy	Productive	2	IGHV3-7	IGHJ3	IGHM	GCAAGATCGGGCCCTCTACTATGGTTCAACGAGGGGTTTGCTTAC	ARSGPLLWFNEGFAY	4136	35	215	58	3873	0	0	0	0	ENSMUST00000193370	ENSMUST00000103428	ENSMUST00000103426	15
ERR1467904	heavy	Unproductive - found only V segment	NA	IGHV3-2	IGHJ3	IGHM	NA	NA	4834	NA	NA	NA	4569	NA	NA	NA	NA	ENSMUST00000191842	ENSMUST00000103428	ENSMUST00000177715	15
ERR1467904	heavy	Productive	4	IGHV3-6	IGHJ3	IGHD	GCAAGATCGGGCCCTCTACTATGGTTCAACGAGGGGTTTGCTTAC	ARSGPLLWFNEGFAY	680	15	109	24	547	0	0	0	0	ENSMUST00000195124	ENSMUST00000103428	ENSMUST00000194162	15
ERR1467904	heavy	Productive	3	IGHV3-6	IGHJ3	IGHD	GCAAGATCGGGCCCTCTACTATGGTTCAACGAGGGGTTTGCTTAC	ARSGPLLWFNEGFAY	680	15	109	24	547	0	0	0	0	ENSMUST00000103481	ENSMUST00000103428	ENSMUST00000194162	15
ERR1467904	lambda	Productive	3	IGLV2	IGLJ3	IGLC2	GCTCTATGGTACAGCACCCATTATGTT	ALWYSTHYV	8114	508	3177	86	4872	0	0	0	0	ENSMUST00000103752	ENSMUST00000200211	ENSMUST00000198182	15
ERR1467904	lambda	Productive	3	IGLV2	IGLJ2	IGLC2	GCTCTATGGTACAGCACCCATTATGTT	ALWYSTHYV	8114	508	3177	86	4872	0	0	0	0	ENSMUST00000103752	ENSMUST00000197969	ENSMUST00000198182	15
ERR1467904	lambda	Productive	5	IGLV1	IGLJ3	IGLC1	GCTCTATGGTACAGCACCCATTATGTT	ALWYSTHYV	1994	250	1677	52	276	0	0	0	0	ENSMUST00000103746	ENSMUST00000200211	ENSMUST00000200568	15
ERR1467904	lambda	Productive	1	IGLV2	IGLJ2	IGLC2	GCTCTATGGTACAGCACCCATTATGTT	ALWYSTHYV	8566	530	3593	88	4906	0	0	0	0	ENSMUST00000197518	ENSMUST00000197969	ENSMUST00000198182	15
ERR1467904	lambda	Productive	1	IGLV2	IGLJ3	IGLC2	GCTCTATGGTACAGCACCCATTATGTT	ALWYSTHYV	8566	530	3593	88	4906	0	0	0	0	ENSMUST00000197518	ENSMUST00000200211	ENSMUST00000198182	15
ERR1467904	lambda	Productive	5	IGLV1	IGLJ2	IGLC1	GCTCTATGGTACAGCACCCATTATGTT	ALWYSTHYV	1994	250	1677	52	276	0	0	0	0	ENSMUST00000103746	ENSMUST00000197969	ENSMUST00000200568	15
ERR1467925	heavy	Productive	3	IGHV2-6-8	IGHJ4	IGHD	GCCAGAGATGGTTACTCGGCTATGGACTAC	ARDGYSAMDY	786	12	46	14	727	0	0	0	0	ENSMUST00000192911	ENSMUST00000103427	ENSMUST00000194162	15
ERR1467925	heavy	Productive	6	IGHV2-9-1	IGHJ4	IGHD	GCCAGAGATGGTTACTCGGCTATGGACTAC	ARDGYSAMDY	770	11	34	12	725	0	0	0	0	ENSMUST00000180013	ENSMUST00000103427	ENSMUST00000194162	15
ERR1467925	heavy	Productive	6	IGHV2-4	IGHJ4	IGHD	GCCAGAGATGGTTACTCGGCTATGGACTAC	ARDGYSAMDY	778	12	40	13	725	0	0	0	0	ENSMUST00000103447	ENSMUST00000103427	ENSMUST00000194162	15
ERR1467925	heavy	Productive	6	IGHV2-2	IGHJ4	IGHD	GCCAGAGATGGTTACTCGGCTATGGACTAC	ARDGYSAMDY	778	12	40	13	725	0	0	0	0	ENSMUST00000103443	ENSMUST00000103427	ENSMUST00000194162	15
ERR1467925	heavy	Productive	6	IGHV2-9	IGHJ4	IGHD	GCCAGAGATGGTTACTCGGCTATGGACTAC	ARDGYSAMDY	788	12	48	14	727	0	0	0	0	ENSMUST00000103451	ENSMUST00000103427	ENSMUST00000194162	15
ERR1467925	heavy	Productive	4	IGHV2-3	IGHJ4	IGHG1	GCCAGAGATGGTTACTCGGCTATGGACTAC	ARDGYSAMDY	520	3	25	5	490	0	0	0	0	ENSMUST00000178229	ENSMUST00000103427	ENSMUST00000194304	15
ERR1467925	heavy	Productive	2	IGHV2-6	IGHJ4	IGHM	AGAGATGGTTACTCGGCTATGGACTAC	RDGYSAMDY	2386	10	48	17	2326	0	0	0	0	ENSMUST00000179657	ENSMUST00000103427	ENSMUST00000103426	15
ERR1467925	heavy	Productive	1	IGHV2-6-8	IGHJ4	IGHM	GCCAGAGATGGTTACTCGGCTATGGACTAC	ARDGYSAMDY	2784	13	54	17	2718	0	0	0	0	ENSMUST00000103455	ENSMUST00000103427	ENSMUST00000177715	15
ERR1467925	heavy	Productive	5	IGHV2-5	IGHJ4	IGHD	GCCAGAGATGGTTACTCGGCTATGGACTAC	ARDGYSAMDY	778	12	40	13	725	0	0	0	0	ENSMUST00000103449	ENSMUST00000103427	ENSMUST00000194162	15
ERR1467925	kappa	Productive	4	IGKV6-13	IGKJ2	IGKC	CAGCAATATAGCAGCTATCCGTACACG	QQYSSYPYT	12236	672	2983	439	8731	0.272346	390	0.263966	378	ENSMUST00000103395	ENSMUST00000103406	ENSMUST00000103410	15
ERR1467925	kappa	Productive	1	IGKV6-23	IGKJ2	IGKC	CAGCAATATAGCAGCTATCCGTACACG	QQYSSYPYT	14198	738	4521	650	9131	0.418994	600	0.28352	406	ENSMUST00000103386	ENSMUST00000198234	ENSMUST00000103410	15
ERR1467925	kappa	Productive	5	IGKV6-13	IGKJ2	IGKC	CAGCAATATAGCAGCTATCCGTACACG	QQYSSYPYT	12592	673	3125	604	8954	0.386173	553	0.264665	379	ENSMUST00000198184	ENSMUST00000198234	ENSMUST00000103410	15
ERR1467925	kappa	Productive	1	IGKV6-23	IGKJ4	IGKC	CAGCAATATAGCAGCTATCCGTACACG	QQYSSYPYT	14198	738	4521	650	9131	0.418994	600	0.28352	406	ENSMUST00000103386	ENSMUST00000103408	ENSMUST00000103410	15
ERR1467925	kappa	Productive	5	IGKV6-14	IGKJ2	IGKC	CAGCAATATAGCAGCTATCCGTACACG	QQYSSYPYT	12266	673	3006	440	8737	0.273045	391	0.264665	379	ENSMUST00000103394	ENSMUST00000103406	ENSMUST00000103410	15
ERR1467925	kappa	Productive	5	IGKV6-13	IGKJ2	IGKC	CAGCAATATAGCAGCTATCCGTACACG	QQYSSYPYT	12266	673	3006	440	8737	0.273045	391	0.264665	379	ENSMUST00000198184	ENSMUST00000103406	ENSMUST00000103410	15
ERR1467925	kappa	Productive	5	IGKV6-14	IGKJ2	IGKC	CAGCAATATAGCAGCTATCCGTACACG	QQYSSYPYT	12592	673	3125	604	8954	0.386173	553	0.264665	379	ENSMUST00000103394	ENSMUST00000198234	ENSMUST00000103410	15
ERR1467925	kappa	Productive	3	IGKV6-23	IGKJ2	IGKC	CAGCAATATAGCAGCTATCCGTACACG	QQYSSYPYT	13834	738	4383	467	8894	0.292598	419	0.28352	406	ENSMUST00000103386	ENSMUST00000103406	ENSMUST00000103410	15
ERR1468034	heavy	Productive	3	IGHV5-15	IGHJ4	IGHD	GCAAGATCGAGGGTGTATGGTAACTACGATGCTATGGACTAC	ARSRVYGNYDAMDY	158	12	139	19	0	0	0	0	0	ENSMUST00000192877	ENSMUST00000103427	ENSMUST00000194162	15
ERR1468034	heavy	Productive	3	IGHV5-4	IGHJ4	IGHD	GCAAGATCGAGGGTGTATGGTAACTACGATGCTATGGACTAC	ARSRVYGNYDAMDY	250	18	225	25	0	0	0	0	0	ENSMUST00000103444	ENSMUST00000103427	ENSMUST00000194162	15
ERR1468034	heavy	Productive	3	IGHV5-15	IGHJ4	IGHD	GCAAGATCGAGGGTGTATGGTAACTACGATGCTATGGACTAC	ARSRVYGNYDAMDY	138	12	119	19	0	0	0	0	0	ENSMUST00000103457	ENSMUST00000103427	ENSMUST00000194162	15
ERR1468034	heavy	Productive	3	IGHV5-6	IGHJ4	IGHD	GCAAGATCGAGGGTGTATGGTAACTACGATGCTATGGACTAC	ARSRVYGNYDAMDY	262	21	234	28	0	0	0	0	0	ENSMUST00000103446	ENSMUST00000103427	ENSMUST00000194162	15
ERR1468034	heavy	Productive	1	IGHV5-17	IGHJ4	IGHM	GCAAGATCGAGGGTGTATGGTAACTACGATGCTATGGACTAC	ARSRVYGNYDAMDY	5538	74	670	126	4788	0.00261097	1	0.00261097	1	ENSMUST00000103459	ENSMUST00000103427	ENSMUST00000177715	15
ERR1468034	heavy	Productive	3	IGHV5-9-1	IGHJ4	IGHM	GCAAGATCGAGGGTGTATGGTAACTACGATGCTATGGACTAC	ARSRVYGNYDAMDY	5246	66	405	120	4766	0.00261097	1	0.00261097	1	ENSMUST00000103452	ENSMUST00000103427	ENSMUST00000177715	15
ERR1468034	heavy	Productive	3	IGHV5-9-1	IGHJ4	IGHD	GCAAGATCGAGGGTGTATGGTAACTACGATGCTATGGACTAC	ARSRVYGNYDAMDY	240	18	215	25	0	0	0	0	0	ENSMUST00000192264	ENSMUST00000103427	ENSMUST00000194162	15
ERR1468034	heavy	Productive	3	IGHV5-9	IGHJ4	IGHD	GCAAGATCGAGGGTGTATGGTAACTACGATGCTATGGACTAC	ARSRVYGNYDAMDY	260	19	235	25	0	0	0	0	0	ENSMUST00000103448	ENSMUST00000103427	ENSMUST00000194162	15
ERR1468034	heavy	Productive	2	IGHV5-12	IGHJ4	IGHM	GCAAGATCGAGGGTGTATGGTAACTACGATGCTATGGACTAC	ARSRVYGNYDAMDY	4284	69	436	123	3770	0.00261097	1	0.00261097	1	ENSMUST00000103450	ENSMUST00000103427	ENSMUST00000103426	15
ERR1468034	kappa	Productive	5	IGKV3-4	IGKJ2	IGKC	CAGCAAAGTAAGGAGGTTCCGTACACG	QQSKEVPYT	6422	292	1199	176	5039	0.186012	125	0.178571	120	ENSMUST00000103401	ENSMUST00000103406	ENSMUST00000103410	15
ERR1468034	kappa	Productive	5	IGKV3-3	IGKJ2	IGKC	CAGCAAAGTAAGGAGGTTCCGTACACG	QQSKEVPYT	6898	318	1471	256	5238	0.308036	207	0.19494	131	ENSMUST00000103402	ENSMUST00000198234	ENSMUST00000103410	15
ERR1468034	kappa	Productive	2	IGKV3-2	IGKJ2	IGKC	CAGCAAAGTAAGGAGGTTCCGTACACG	QQSKEVPYT	7336	328	1933	190	5202	0.21131	142	0.203869	137	ENSMUST00000103403	ENSMUST00000103406	ENSMUST00000103410	15
ERR1468034	kappa	Productive	5	IGKV3-3	IGKJ2	IGKC	CAGCAAAGTAAGGAGGTTCCGTACACG	QQSKEVPYT	6756	317	1426	185	5135	0.202381	136	0.19494	131	ENSMUST00000103402	ENSMUST00000103406	ENSMUST00000103410	15
ERR1468034	kappa	Productive	3	IGKV3-5	IGKJ2	IGKC	CAGCAAAGTAAGGAGGTTCCGTACACG	QQSKEVPYT	6272	171	1072	245	5016	0.290179	195	0.186012	125	ENSMUST00000103400	ENSMUST00000198234	ENSMUST00000103410	15
ERR1468034	kappa	Productive	4	IGKV3-5	IGKJ2	IGKC	CAGCAAAGTAAGGAGGTTCCGTACACG	QQSKEVPYT	6142	171	1033	180	4919	0.193452	130	0.186012	125	ENSMUST00000103400	ENSMUST00000103406	ENSMUST00000103410	15
ERR1468034	kappa	Productive	5	IGKV3-1	IGKJ2	IGKC	CAGCAAAGTAAGGAGGTTCCGTACACG	QQSKEVPYT	6898	318	1471	256	5238	0.308036	207	0.19494	131	ENSMUST00000103404	ENSMUST00000198234	ENSMUST00000103410	15
ERR1468034	kappa	Productive	5	IGKV3-4	IGKJ2	IGKC	CAGCAAAGTAAGGAGGTTCCGTACACG	QQSKEVPYT	6542	293	1233	236	5131	0.275298	185	0.178571	120	ENSMUST00000103401	ENSMUST00000198234	ENSMUST00000103410	15
ERR1468034	kappa	Productive	5	IGKV3-1	IGKJ2	IGKC	CAGCAAAGTAAGGAGGTTCCGTACACG	QQSKEVPYT	6756	317	1426	185	5135	0.202381	136	0.19494	131	ENSMUST00000103404	ENSMUST00000103406	ENSMUST00000103410	15
ERR1468034	kappa	Productive	1	IGKV3-2	IGKJ2	IGKC	CAGCAAAGTAAGGAGGTTCCGTACACG	QQSKEVPYT	7496	329	1987	270	5315	0.330357	222	0.203869	137	ENSMUST00000103403	ENSMUST00000198234	ENSMUST00000103410	15
ERR1467917	heavy	Productive	2	IGHV9-1	IGHJ2	IGHD	GCCCGTCAACCTTACTACGGTAGTAGCAAGTCCTTTGACTAC	ARQPYYGSSKSFDY	1356	9	111	23	1226	0	0	0	0	ENSMUST00000103471	ENSMUST00000192746	ENSMUST00000194162	15
ERR1467917	heavy	Productive	5	IGHV9-3	IGHJ2	IGHM	GCCCGTCAACCTTACTACGGTAGTAGCAAGTCCTTTGACTAC	ARQPYYGSSKSFDY	2208	11	119	31	2069	0	0	0	0	ENSMUST00000103473	ENSMUST00000192746	ENSMUST00000177715	15
ERR1467917	heavy	Productive	5	IGHV9-1	IGHJ2	IGHM	GCCCGTCAACCTTACTACGGTAGTAGCAAGTCCTTTGACTAC	ARQPYYGSSKSFDY	2202	11	113	31	2069	0	0	0	0	ENSMUST00000195884	ENSMUST00000192746	ENSMUST00000177715	15
ERR1467917	heavy	Productive	4	IGHV9-4	IGHJ2	IGHD	GCCCGTCAACCTTACTACGGTAGTAGCAAGTCCTTTGACTAC	ARQPYYGSSKSFDY	1314	8	79	20	1219	0	0	0	0	ENSMUST00000194159	ENSMUST00000192746	ENSMUST00000194162	15
ERR1467917	heavy	Productive	1	IGHV9-2	IGHJ2	IGHM	GCCCGTCAACCTTACTACGGTAGTAGCAAGTCCTTTGACTAC	ARQPYYGSSKSFDY	2216	11	127	31	2069	0	0	0	0	ENSMUST00000103472	ENSMUST00000192746	ENSMUST00000177715	15
ERR1467917	heavy	Productive	3	IGHV9-4	IGHJ2	IGHM	GCCCGTCAACCTTACTACGGTAGTAGCAAGTCCTTTGACTAC	ARQPYYGSSKSFDY	2160	10	81	28	2062	0	0	0	0	ENSMUST00000103482	ENSMUST00000192746	ENSMUST00000177715	15
ERR1467917	kappa	Productive	2	IGKV1-133	IGKJ4	IGKC	TGGCAAGGTACACATTTTCCATTCACG	WQGTHFPFT	1938	67	433	78	1459	0.293333	66	0.151111	34	ENSMUST00000103304	ENSMUST00000103408	ENSMUST00000103410	15
ERR1467917	kappa	Productive	2	IGKV1-132	IGKJ4	IGKC	TGGCAAGGTACACATTTTCCATTCACG	WQGTHFPFT	1906	65	409	77	1453	0.284444	64	0.142222	32	ENSMUST00000103305	ENSMUST00000103408	ENSMUST00000103410	15
ERR1467917	kappa	Productive	1	IGKV1-135	IGKJ4	IGKC	TGGCAAGGTACACATTTTCCATTCACG	WQGTHFPFT	2062	70	546	80	1470	0.302222	68	0.151111	34	ENSMUST00000103303	ENSMUST00000103408	ENSMUST00000103410	15
ERR1467917	kappa	Productive	2	IGKV1-131	IGKJ4	IGKC	TGGCAAGGTACACATTTTCCATTCACG	WQGTHFPFT	1906	65	409	77	1453	0.284444	64	0.142222	32	ENSMUST00000103306	ENSMUST00000103408	ENSMUST00000103410	15
ERR1468033	heavy	Productive	7	IGHV1-19	IGHJ4	IGHD	GCAAGAGCCGGTTATGGTAACTACTATGCTATGGACTAC	ARAGYGNYYAMDY	478	18	119	18	341	0	0	0	0	ENSMUST00000193855	ENSMUST00000103427	ENSMUST00000194162	15
ERR1468033	heavy	Productive	7	IGHV1-26	IGHJ4	IGHD	GCAAGAGCCGGTTATGGTAACTACTATGCTATGGACTAC	ARAGYGNYYAMDY	466	18	107	18	341	0	0	0	0	ENSMUST00000103510	ENSMUST00000103427	ENSMUST00000194162	15
ERR1468033	heavy	Productive	5	IGHV1-25	IGHJ4	IGHD	GCAAGAGCCGGTTATGGTAACTACTATGCTATGGACTAC	ARAGYGNYYAMDY	478	18	119	18	341	0	0	0	0	ENSMUST00000195638	ENSMUST00000103427	ENSMUST00000194162	15
ERR1468033	heavy	Productive	7	IGHV1-34	IGHJ4	IGHD	GCAAGAGCCGGTTATGGTAACTACTATGCTATGGACTAC	ARAGYGNYYAMDY	472	18	113	18	341	0	0	0	0	ENSMUST00000103512	ENSMUST00000103427	ENSMUST00000194162	15
ERR1468033	heavy	Productive	7	IGHV1-36	IGHJ4	IGHD	TAC	Y	432	6	16	86	335	0	0	0	0	ENSMUST00000191862	ENSMUST00000103427	ENSMUST00000194162	15
ERR1468033	heavy	Productive	7	IGHV1-55	IGHJ4	IGHD	TAC	Y	404	0	0	70	334	0	0	0	0	ENSMUST00000103526	ENSMUST00000103427	ENSMUST00000194162	15
ERR1468033	heavy	Productive	7	IGHV1-39	IGHJ4	IGHD	GCAAGAGCCGGTTATGGTAACTACTATGCTATGGACTAC	ARAGYGNYYAMDY	466	18	107	18	341	0	0	0	0	ENSMUST00000103515	ENSMUST00000103427	ENSMUST00000194162	15
ERR1468033	heavy	Productive	7	IGHV1-64	IGHJ4	IGHD	TAC	Y	404	0	0	70	334	0	0	0	0	ENSMUST00000103535	ENSMUST00000103427	ENSMUST00000194162	15
ERR1468033	heavy	Productive	6	IGHV1-42	IGHJ4	IGHD	TAC	Y	442	2	2	107	335	0	0	0	0	ENSMUST00000191868	ENSMUST00000103427	ENSMUST00000194162	15
ERR1468033	heavy	Productive	7	IGHV1-36	IGHJ4	IGHD	TAC	Y	432	6	16	86	335	0	0	0	0	ENSMUST00000103513	ENSMUST00000103427	ENSMUST00000194162	15
ERR1468033	heavy	Productive	7	IGHV1-31	IGHJ4	IGHD	TAC	Y	432	6	16	86	335	0	0	0	0	ENSMUST00000195735	ENSMUST00000103427	ENSMUST00000194162	15
ERR1468033	heavy	Unproductive - found only V segment	NA	IGHV1-21	IGHJ4	IGHM	NA	NA	1416	NA	NA	NA	1284	NA	NA	NA	NA	ENSMUST00000194856	ENSMUST00000103427	ENSMUST00000177715	15
ERR1468033	heavy	Productive	3	IGHV1-31	IGHJ4	IGHM	TAC	Y	1414	8	22	123	1283	0	0	0	0	ENSMUST00000103511	ENSMUST00000103427	ENSMUST00000177715	15
ERR1468033	heavy	Productive	7	IGHV1-18	IGHJ4	IGHD	GCAAGAGCCGGTTATGGTAACTACTATGCTATGGACTAC	ARAGYGNYYAMDY	466	18	107	18	341	0	0	0	0	ENSMUST00000194350	ENSMUST00000103427	ENSMUST00000194162	15
ERR1468033	heavy	Productive	7	IGHV1-67	IGHJ4	IGHD	TAC	Y	420	0	0	85	335	0	0	0	0	ENSMUST00000198646	ENSMUST00000103427	ENSMUST00000194162	15
ERR1468033	heavy	Productive	7	IGHV1-4	IGHJ4	IGHD	TAC	Y	368	5	9	33	331	0	0	0	0	ENSMUST00000103493	ENSMUST00000103427	ENSMUST00000194162	15
ERR1468033	heavy	Productive	7	IGHV1-61	IGHJ4	IGHD	TAC	Y	358	0	0	30	328	0	0	0	0	ENSMUST00000103531	ENSMUST00000103427	ENSMUST00000194162	15
ERR1468033	heavy	Productive	7	IGHV1-69	IGHJ4	IGHD	TAC	Y	404	0	0	70	334	0	0	0	0	ENSMUST00000199933	ENSMUST00000103427	ENSMUST00000194162	15
ERR1468033	heavy	Productive	7	IGHV1-49	IGHJ4	IGHD	TAC	Y	350	0	5	17	328	0	0	0	0	ENSMUST00000192724	ENSMUST00000103427	ENSMUST00000194162	15
ERR1468033	heavy	Productive	7	IGHV1-50	IGHJ4	IGHD	TAC	Y	376	0	0	47	329	0	0	0	0	ENSMUST00000103521	ENSMUST00000103427	ENSMUST00000194162	15
ERR1468033	heavy	Productive	7	IGHV1-43	IGHJ4	IGHD	TAC	Y	432	0	0	97	335	0	0	0	0	ENSMUST00000195417	ENSMUST00000103427	ENSMUST00000194162	15
ERR1468033	heavy	Productive	7	IGHV1-69	IGHJ4	IGHD	TAC	Y	404	0	0	70	334	0	0	0	0	ENSMUST00000103539	ENSMUST00000103427	ENSMUST00000194162	15
ERR1468033	heavy	Productive	7	IGHV1-62-3	IGHJ4	IGHD	TAC	Y	390	0	0	60	330	0	0	0	0	ENSMUST00000103532	ENSMUST00000103427	ENSMUST00000194162	15
ERR1468033	heavy	Productive	7	IGHV1-17-1	IGHJ4	IGHD	TAC	Y	432	0	0	97	335	0	0	0	0	ENSMUST00000194849	ENSMUST00000103427	ENSMUST00000194162	15
ERR1468033	heavy	Productive	1	IGHV1-19	IGHJ4	IGHM	GCAAGAGCCGGTTATGGTAACTACTATGCTATGGACTAC	ARAGYGNYYAMDY	1504	39	152	46	1314	0	0	0	0	ENSMUST00000103505	ENSMUST00000103427	ENSMUST00000177715	15
ERR1468033	heavy	Productive	7	IGHV1-7	IGHJ4	IGHD	TAC	Y	372	4	11	34	331	0	0	0	0	ENSMUST00000103496	ENSMUST00000103427	ENSMUST00000194162	15
ERR1468033	heavy	Productive	7	IGHV1-52	IGHJ4	IGHD	TAC	Y	360	0	0	32	328	0	0	0	0	ENSMUST00000103522	ENSMUST00000103427	ENSMUST00000194162	15
ERR1468033	heavy	Productive	7	IGHV1-14	IGHJ4	IGHD	TAC	Y	404	4	13	61	334	0	0	0	0	ENSMUST00000194015	ENSMUST00000103427	ENSMUST00000194162	15
ERR1468033	heavy	Productive	7	IGHV1-22	IGHJ4	IGHD	GCAAGAGCCGGTTATGGTAACTACTATGCTATGGACTAC	ARAGYGNYYAMDY	466	18	107	18	341	0	0	0	0	ENSMUST00000103507	ENSMUST00000103427	ENSMUST00000194162	15
ERR1468033	heavy	Productive	7	IGHV1-52	IGHJ4	IGHD	TAC	Y	360	0	0	32	328	0	0	0	0	ENSMUST00000192554	ENSMUST00000103427	ENSMUST00000194162	15
ERR1468033	heavy	Productive	7	IGHV1-59	IGHJ4	IGHD	TAC	Y	372	0	0	41	331	0	0	0	0	ENSMUST00000195359	ENSMUST00000103427	ENSMUST00000194162	15
ERR1468033	heavy	Productive	7	IGHV1-59	IGHJ4	IGHD	TAC	Y	372	0	0	41	331	0	0	0	0	ENSMUST00000103530	ENSMUST00000103427	ENSMUST00000194162	15
ERR1468033	heavy	Productive	2	IGHV1-28	IGHJ4	IGHM	GCAAGAGCCGGTTATGGTAACTACTATGCTATGGACTAC	ARAGYGNYYAMDY	1250	39	151	46	1061	0	0	0	0	ENSMUST00000192987	ENSMUST00000103427	ENSMUST00000103426	15
ERR1468033	heavy	Productive	7	IGHV1-49	IGHJ4	IGHD	TAC	Y	350	0	5	17	328	0	0	0	0	ENSMUST00000103519	ENSMUST00000103427	ENSMUST00000194162	15
ERR1468033	heavy	Productive	3	IGHV1-43	IGHJ4	IGHM	TAC	Y	1414	8	22	123	1283	0	0	0	0	ENSMUST00000103517	ENSMUST00000103427	ENSMUST00000177715	15
ERR1468033	heavy	Productive	7	IGHV1-67	IGHJ4	IGHD	TAC	Y	420	1	10	75	335	0	0	0	0	ENSMUST00000103538	ENSMUST00000103427	ENSMUST00000194162	15
ERR1468033	heavy	Productive	7	IGHV1-42	IGHJ4	IGHD	TAC	Y	432	6	16	86	335	0	0	0	0	ENSMUST00000103516	ENSMUST00000103427	ENSMUST00000194162	15
ERR1468033	heavy	Productive	7	IGHV1-66	IGHJ4	IGHD	TAC	Y	378	0	0	49	329	0	0	0	0	ENSMUST00000103537	ENSMUST00000103427	ENSMUST00000194162	15
ERR1468033	heavy	Failed reconstruction - V and J segment do not overlap	1	IGHV1-18	paired with: IGHJ4	NA	AAGGCCACATTGACTGTAGACAAGTCCTCCAGCACAGCCTTCATGCATCTCAACAGCCTGA	NA	NA	NA	NA	NA	NA	NA	NA	NA	NA	ENSMUST00000103504	NA	NA	15
ERR1468033	kappa	Productive	1	IGKV17-127	IGKJ5	IGKC	TTGCAAAGTGATAACATGCCTCTCACG	LQSDNMPLT	7584	502	2477	409	4803	0.383439	301	0.233121	183	ENSMUST00000200586	ENSMUST00000199459	ENSMUST00000103410	15
ERR1468033	kappa	Productive	4	IGKV17-121	IGKJ5	IGKC	TTGCAAAGTGATAACATGCCTCTCACG	LQSDNMPLT	7086	482	2052	392	4740	0.363057	285	0.22293	175	ENSMUST00000197515	ENSMUST00000199459	ENSMUST00000103410	15
ERR1468033	kappa	Productive	4	IGKV17-121	IGKJ5	IGKC	TTGCAAAGTGATAACATGCCTCTCACG	LQSDNMPLT	6746	465	1782	380	4678	0.351592	276	0.216561	170	ENSMUST00000103315	ENSMUST00000199459	ENSMUST00000103410	15
ERR1468033	kappa	Productive	4	IGKV17-127	IGKJ5	IGKC	TTGCAAAGTGATAACATGCCTCTCACG	LQSDNMPLT	6956	477	2069	295	4580	0.244586	192	0.226752	178	ENSMUST00000103309	ENSMUST00000103409	ENSMUST00000103410	15
ERR1468033	kappa	Productive	4	IGKV17-121	IGKJ5	IGKC	TTGCAAAGTGATAACATGCCTCTCACG	LQSDNMPLT	6892	477	1996	294	4591	0.23949	188	0.22293	175	ENSMUST00000197515	ENSMUST00000103409	ENSMUST00000103410	15
ERR1468033	kappa	Productive	4	IGKV17-121	IGKJ5	IGKC	TTGCAAAGTGATAACATGCCTCTCACG	LQSDNMPLT	6560	460	1730	286	4533	0.233121	183	0.216561	170	ENSMUST00000103315	ENSMUST00000103409	ENSMUST00000103410	15
ERR1468033	kappa	Productive	3	IGKV17-127	IGKJ5	IGKC	TTGCAAAGTGATAACATGCCTCTCACG	LQSDNMPLT	7156	482	2128	396	4733	0.371975	292	0.226752	178	ENSMUST00000103309	ENSMUST00000199459	ENSMUST00000103410	15
ERR1468033	kappa	Productive	2	IGKV17-127	IGKJ5	IGKC	TTGCAAAGTGATAACATGCCTCTCACG	LQSDNMPLT	7376	497	2414	304	4646	0.250955	197	0.233121	183	ENSMUST00000200586	ENSMUST00000103409	ENSMUST00000103410	15
ERR1467909	heavy	Productive	1	IGHV3-6	IGHJ4	IGHM	GCCAATACGGTAGTAGCTATTTACTATGCTATGGACTAC	ANTVVAIYYAMDY	1022	8	16	12	998	0	0	0	0	ENSMUST00000103481	ENSMUST00000103427	ENSMUST00000177715	15
ERR1467909	kappa	Productive	1	IGKV6-14	IGKJ2	IGKC	CTGCAACATTGGAATTATCCCACG	LQHWNYPT	4430	184	1227	180	3081	0.306122	135	0.179138	79	ENSMUST00000103394	ENSMUST00000198234	ENSMUST00000103410	15
ERR1467909	kappa	Productive	2	IGKV6-14	IGKJ2	IGKC	CTGCAACATTGGAATTATCCCACG	LQHWNYPT	4330	182	1189	130	3012	0.192744	85	0.179138	79	ENSMUST00000103394	ENSMUST00000103406	ENSMUST00000103410	15
ERR1467903	kappa	Productive	6	IGKV8-28	IGKJ2	IGKC	CAGCAATATTATAGCTATCCGTACACG	QQYYSYPYT	9432	827	2724	592	6185	0.458505	558	0.341002	415	ENSMUST00000197525	ENSMUST00000198234	ENSMUST00000103410	15
ERR1467903	kappa	Productive	5	IGKV8-21	IGKJ2	IGKC	CAGCAATATTATAGCTATCCGTACACG	QQYYSYPYT	9520	831	2804	592	6192	0.459326	559	0.341824	416	ENSMUST00000103387	ENSMUST00000198234	ENSMUST00000103410	15
ERR1467903	kappa	Productive	6	IGKV8-21	IGKJ2	IGKC	CAGCAATATTATAGCTATCCGTACACG	QQYYSYPYT	9260	827	2725	461	5994	0.352506	429	0.341824	416	ENSMUST00000103387	ENSMUST00000103406	ENSMUST00000103410	15
ERR1467903	kappa	Productive	3	IGKV8-30	IGKJ2	IGKC	CAGCAATATTATAGCTATCCGTACACG	QQYYSYPYT	9590	847	3019	467	6024	0.355793	433	0.345111	420	ENSMUST00000103378	ENSMUST00000103406	ENSMUST00000103410	15
ERR1467903	kappa	Productive	2	IGKV8-19	IGKJ2	IGKC	CAGCAATATTATAGCTATCCGTACACG	QQYYSYPYT	9160	811	2488	585	6155	0.452753	551	0.337716	411	ENSMUST00000103389	ENSMUST00000198234	ENSMUST00000103410	15
ERR1467903	kappa	Productive	1	IGKV8-30	IGKJ2	IGKC	CAGCAATATTATAGCTATCCGTACACG	QQYYSYPYT	9858	851	3102	602	6226	0.4659	567	0.345111	420	ENSMUST00000103378	ENSMUST00000198234	ENSMUST00000103410	15
ERR1467903	kappa	Productive	6	IGKV8-28	IGKJ2	IGKC	CAGCAATATTATAGCTATCCGTACACG	QQYYSYPYT	9172	823	2645	461	5987	0.351684	428	0.341002	415	ENSMUST00000197525	ENSMUST00000103406	ENSMUST00000103410	15
ERR1467903	kappa	Productive	4	IGKV8-19	IGKJ2	IGKC	CAGCAATATTATAGCTATCCGTACACG	QQYYSYPYT	8906	807	2412	457	5960	0.348398	424	0.337716	411	ENSMUST00000103389	ENSMUST00000103406	ENSMUST00000103410	15
ERR1467931	kappa	Productive	2	IGKV4-55	IGKJ5	IGKC	CAGCAGTGGAGTAGTTACCCGCTCACG	QQWSSYPLT	6816	407	1821	285	4693	0.263079	176	0.2571	172	ENSMUST00000103359	ENSMUST00000103409	ENSMUST00000103410	15
ERR1467931	kappa	Productive	3	IGKV4-68	IGKJ5	IGKC	CAGCAGTGGAGTAGTTACCCGCTCACG	QQWSSYPLT	5996	367	1178	259	4542	0.234679	157	0.231689	155	ENSMUST00000103350	ENSMUST00000103409	ENSMUST00000103410	15
ERR1467931	kappa	Productive	1	IGKV4-55	IGKJ5	IGKC	CAGCAGTGGAGTAGTTACCCGCTCACG	QQWSSYPLT	7004	408	1879	379	4828	0.403587	270	0.2571	172	ENSMUST00000103359	ENSMUST00000199459	ENSMUST00000103410	15
ERR1467931	kappa	Productive	3	IGKV4-68	IGKJ5	IGKC	CAGCAGTGGAGTAGTTACCCGCTCACG	QQWSSYPLT	6156	368	1222	339	4661	0.35426	237	0.231689	155	ENSMUST00000103350	ENSMUST00000199459	ENSMUST00000103410	15
ERR1467931	kappa	Productive	3	IGKV4-71	IGKJ5	IGKC	CAGCAGTGGAGTAGTTACCCGCTCACG	QQWSSYPLT	6036	368	1211	260	4548	0.236173	158	0.233184	156	ENSMUST00000196201	ENSMUST00000103409	ENSMUST00000103410	15
ERR1467931	kappa	Productive	3	IGKV4-71	IGKJ5	IGKC	CAGCAGTGGAGTAGTTACCCGCTCACG	QQWSSYPLT	6198	369	1256	341	4668	0.35725	239	0.233184	156	ENSMUST00000196201	ENSMUST00000199459	ENSMUST00000103410	15
ERR1467901	kappa	Productive	1	IGKV6-32	IGKJ5	IGKC	CAGCAGGATTATAGCTCTCCGCTCACG	QQDYSSPLT	3272	145	899	167	2251	0.296296	136	0.169935	78	ENSMUST00000103377	ENSMUST00000199459	ENSMUST00000103410	15
ERR1467901	kappa	Unproductive - found only V segment	NA	IGKV3-1	IGKJ1	IGKC	NA	NA	2252	NA	NA	NA	1938	NA	NA	NA	NA	ENSMUST00000103404	ENSMUST00000103405	ENSMUST00000103410	15
ERR1467901	kappa	Unproductive - found only V segment	NA	IGKV3-7	IGKJ1	IGKC	NA	NA	2288	NA	NA	NA	1959	NA	NA	NA	NA	ENSMUST00000197560	ENSMUST00000103405	ENSMUST00000103410	15
ERR1467901	kappa	Unproductive - found only V segment	NA	IGKV3-12	IGKJ1	IGKC	NA	NA	2278	NA	NA	NA	1957	NA	NA	NA	NA	ENSMUST00000103396	ENSMUST00000103405	ENSMUST00000103410	15
ERR1467901	kappa	Unproductive - found only V segment	NA	IGKV3-2	IGKJ1	IGKC	NA	NA	2242	NA	NA	NA	1932	NA	NA	NA	NA	ENSMUST00000103403	ENSMUST00000103405	ENSMUST00000103410	15
ERR1467901	kappa	Unproductive - found only V segment	NA	IGKV3-4	IGKJ1	IGKC	NA	NA	2354	NA	NA	NA	1969	NA	NA	NA	NA	ENSMUST00000103401	ENSMUST00000103405	ENSMUST00000103410	15
ERR1467901	kappa	Productive	2	IGKV6-32	IGKJ5	IGKC	CAGCAGGATTATAGCTCTCCGCTCACG	QQDYSSPLT	3170	145	866	116	2172	0.185185	85	0.169935	78	ENSMUST00000103377	ENSMUST00000103409	ENSMUST00000103410	15
ERR1467901	kappa	Unproductive - found only V segment	NA	IGKV3-9	IGKJ1	IGKC	NA	NA	2252	NA	NA	NA	1945	NA	NA	NA	NA	ENSMUST00000103398	ENSMUST00000103405	ENSMUST00000103410	15
ERR1467901	kappa	Unproductive - found only V segment	NA	IGKV3-3	IGKJ1	IGKC	NA	NA	2366	NA	NA	NA	1963	NA	NA	NA	NA	ENSMUST00000103402	ENSMUST00000103405	ENSMUST00000103410	15
ERR1467901	kappa	Unproductive - found only V segment	NA	IGKV3-7	IGKJ1	IGKC	NA	NA	2254	NA	NA	NA	1954	NA	NA	NA	NA	ENSMUST00000103399	ENSMUST00000103405	ENSMUST00000103410	15
ERR1467939	heavy	Productive	1	IGHV10-1	IGHJ4	IGHM	GTGAGACACCACTATGGTTACGACGGGGATGCTATGGACTAC	VRHHYGYDGDAMDY	3298	41	366	63	2900	0	0	0	0	ENSMUST00000103492	ENSMUST00000103427	ENSMUST00000177715	15
ERR1467939	heavy	Productive	2	IGHV10-3	IGHJ4	IGHM	GTGAGACACCACTATGGTTACGACGGGGATGCTATGGACTAC	VRHHYGYDGDAMDY	3280	41	348	63	2900	0	0	0	0	ENSMUST00000103495	ENSMUST00000103427	ENSMUST00000177715	15
ERR1467939	heavy	Failed reconstruction - V and J segment do not overlap	1	IGHV10-2	paired with: IGHJ4	NA	TGCAAATGAACAATTTGAAAACTGAGGACACAGCCATGTACTCTGCGTTGATACC	NA	NA	NA	NA	NA	NA	NA	NA	NA	NA	ENSMUST00000195182	NA	NA	15
ERR1467939	kappa	Productive	1	IGKV19-93	IGKJ2	IGKC	CTACAGTATGATAATCTGTACACG	LQYDNLYT	5212	455	1590	293	3382	0.418919	248	0.329392	195	ENSMUST00000196863	ENSMUST00000198234	ENSMUST00000103410	15
ERR1467939	kappa	Productive	4	IGKV19-93	IGKJ2	IGKC	CTACAGTATGATAATCTGTACACG	LQYDNLYT	4974	439	1373	286	3367	0.403716	239	0.315878	187	ENSMUST00000183936	ENSMUST00000198234	ENSMUST00000103410	15
ERR1467939	kappa	Productive	2	IGKV19-93	IGKJ2	IGKC	CTACAGTATGATAATCTGTACACG	LQYDNLYT	5124	452	1561	249	3314	0.344595	204	0.329392	195	ENSMUST00000196863	ENSMUST00000103406	ENSMUST00000103410	15
ERR1467939	kappa	Productive	3	IGKV19-93	IGKJ2	IGKC	CTACAGTATGATAATCTGTACACG	LQYDNLYT	4888	436	1345	243	3300	0.331081	196	0.315878	187	ENSMUST00000183936	ENSMUST00000103406	ENSMUST00000103410	15
ERR1467933	heavy	Productive	6	IGHV9-3	IGHJ2	IGHM	GCTAGAAAGGGGTTACTACCTTTTGACTAC	ARKGLLPFDY	3456	15	194	35	3245	0	0	0	0	ENSMUST00000103473	ENSMUST00000192746	ENSMUST00000177715	15
ERR1467933	heavy	Productive	5	IGHV9-1	IGHJ2	IGHM	GCTAGAAAGGGGTTACTACCTTTTGACTAC	ARKGLLPFDY	3454	15	193	34	3245	0	0	0	0	ENSMUST00000195884	ENSMUST00000192746	ENSMUST00000177715	15
ERR1467933	heavy	Productive	4	IGHV9-4	IGHJ2	IGHD	GCTAGAAAGGGGTTACTACCTTTTGACTAC	ARKGLLPFDY	238	6	75	9	156	0	0	0	0	ENSMUST00000103482	ENSMUST00000192746	ENSMUST00000194162	15
ERR1467933	heavy	Productive	3	IGHV9-4	IGHJ2	IGHG1	GCTAGAAAGGGGTTACTACCTTTTGACTAC	ARKGLLPFDY	276	4	76	8	192	0	0	0	0	ENSMUST00000194159	ENSMUST00000192746	ENSMUST00000103420	15
ERR1467933	heavy	Productive	1	IGHV9-1	IGHJ2	IGHM	GCTAGAAAGGGGTTACTACCTTTTGACTAC	ARKGLLPFDY	3450	15	189	34	3245	0	0	0	0	ENSMUST00000103471	ENSMUST00000192746	ENSMUST00000177715	15
ERR1467933	heavy	Productive	2	IGHV9-2	IGHJ2	IGHM	GCTAGAAAGGGGTTACTACCTTTTGACTAC	ARKGLLPFDY	3466	15	204	35	3245	0	0	0	0	ENSMUST00000103472	ENSMUST00000192746	ENSMUST00000177715	15
ERR1467933	kappa	Productive	1	IGKV2-112	IGKJ5	IGKC	ATGCAACATCTAGAATATCCGCTCACG	MQHLEYPLT	5594	400	1664	284	3718	0.329635	208	0.198098	125	ENSMUST00000103318	ENSMUST00000199459	ENSMUST00000103410	15
ERR1467933	kappa	Productive	2	IGKV2-137	IGKJ5	IGKC	ATGCAACATCTAGAATATCCGCTCACG	MQHLEYPLT	6044	412	2073	289	3755	0.337559	213	0.204437	129	ENSMUST00000103302	ENSMUST00000199459	ENSMUST00000103410	15
ERR1467933	kappa	Productive	3	IGKV2-112	IGKJ5	IGKC	ATGCAACATCTAGAATATCCGCTCACG	MQHLEYPLT	5434	396	1621	204	3597	0.204437	129	0.198098	125	ENSMUST00000103318	ENSMUST00000103409	ENSMUST00000103410	15
ERR1467933	kappa	Productive	5	IGKV2-109	IGKJ5	IGKC	ATGCAACATCTAGAATATCCGCTCACG	MQHLEYPLT	5168	384	1284	270	3680	0.310618	196	0.187005	118	ENSMUST00000103322	ENSMUST00000199459	ENSMUST00000103410	15
ERR1467933	kappa	Productive	4	IGKV2-137	IGKJ5	IGKC	ATGCAACATCTAGAATATCCGCTCACG	MQHLEYPLT	5882	408	2029	208	3633	0.210777	133	0.204437	129	ENSMUST00000103302	ENSMUST00000103409	ENSMUST00000103410	15
ERR1467933	kappa	Productive	5	IGKV2-109	IGKJ5	IGKC	ATGCAACATCTAGAATATCCGCTCACG	MQHLEYPLT	5018	380	1246	195	3564	0.193344	122	0.187005	118	ENSMUST00000103322	ENSMUST00000103409	ENSMUST00000103410	15
ERR1468031	heavy	Productive	2	IGHV4-2	IGHJ4	IGHD	GCAAGACCGCCCTTTAATTACTACGGTAGCCAATGGTTGGACTAC	ARPPFNYYGSQWLDY	3920	20	207	23	3691	0.00224215	1	0	0	ENSMUST00000192975	ENSMUST00000103427	ENSMUST00000194162	15
ERR1468031	heavy	Productive	1	IGHV4-1	IGHJ4	IGHD	GCAAGACCGCCCTTTAATTACTACGGTAGCCAATGGTTGGACTAC	ARPPFNYYGSQWLDY	3986	22	266	25	3696	0.00224215	1	0	0	ENSMUST00000103464	ENSMUST00000103427	ENSMUST00000194162	15
ERR1468031	kappa	Productive	3	IGKV8-30	IGKJ4	IGKC	CAGCAATATAGCAGCTATCCCACG	QQYSSYPT	7768	441	1277	454	6180	0.355459	407	0.246288	282	ENSMUST00000103378	ENSMUST00000103408	ENSMUST00000103410	15
ERR1468031	kappa	Productive	3	IGKV6-15	IGKJ4	IGKC	CAGCAATATAGCAGCTATCCCACG	QQYSSYPT	10378	585	3249	551	6772	0.426201	488	0.271616	311	ENSMUST00000103393	ENSMUST00000103408	ENSMUST00000103410	15
ERR1468031	kappa	Productive	1	IGKV6-23	IGKJ4	IGKC	CAGCAATATAGCAGCTATCCCACG	QQYSSYPT	11044	605	3837	560	6847	0.434061	497	0.274236	314	ENSMUST00000103386	ENSMUST00000103408	ENSMUST00000103410	15
ERR1468031	kappa	Productive	2	IGKV6-13	IGKJ4	IGKC	CAGCAATATAGCAGCTATCCCACG	QQYSSYPT	9828	570	2785	538	6689	0.416594	477	0.270742	310	ENSMUST00000103395	ENSMUST00000103408	ENSMUST00000103410	15
ERR1468031	kappa	Productive	3	IGKV6-13	IGKJ4	IGKC	CAGCAATATAGCAGCTATCCCACG	QQYSSYPT	9872	570	2820	540	6698	0.418341	479	0.270742	310	ENSMUST00000198184	ENSMUST00000103408	ENSMUST00000103410	15
ERR1467912	heavy	Productive	4	IGHV8-4	IGHJ3	IGHD	GCTCGGATCTATGGTAACTACGTGTGGTTTGCTTAC	ARIYGNYVWFAY	474	3	27	5	442	0	0	0	0	ENSMUST00000178949	ENSMUST00000103428	ENSMUST00000194162	15
ERR1467912	heavy	Productive	6	IGHV8-9	IGHJ3	IGHD	GCTCGGATCTATGGTAACTACGTGTGGTTTGCTTAC	ARIYGNYVWFAY	478	3	29	7	442	0	0	0	0	ENSMUST00000197803	ENSMUST00000103428	ENSMUST00000194162	15
ERR1467912	heavy	Productive	1	IGHV8-13	IGHJ3	IGHM	GCTCGGATCTATGGTAACTACGTGTGGTTTGCTTAC	ARIYGNYVWFAY	2920	6	52	12	2859	0	0	0	0	ENSMUST00000103542	ENSMUST00000103428	ENSMUST00000177715	15
ERR1467912	heavy	Productive	6	IGHV8-5	IGHJ3	IGHD	GCTCGGATCTATGGTAACTACGTGTGGTTTGCTTAC	ARIYGNYVWFAY	478	3	29	7	442	0	0	0	0	ENSMUST00000194257	ENSMUST00000103428	ENSMUST00000194162	15
ERR1467912	heavy	Productive	6	IGHV8-12	IGHJ3	IGHM	GCTCGGATCTATGGTAACTACGTGTGGTTTGCTTAC	ARIYGNYVWFAY	2920	6	52	12	2859	0	0	0	0	ENSMUST00000199266	ENSMUST00000103428	ENSMUST00000177715	15
ERR1467912	heavy	Productive	1	IGHV8-13	IGHJ3	IGHM	GCTCGGATCTATGGTAACTACGTGTGGTTTGCTTAC	ARIYGNYVWFAY	2920	6	52	12	2859	0	0	0	0	ENSMUST00000164041	ENSMUST00000103428	ENSMUST00000177715	15
ERR1467912	heavy	Productive	6	IGHV8-12	IGHJ3	IGHD	GCTCGGATCTATGGTAACTACGTGTGGTTTGCTTAC	ARIYGNYVWFAY	478	3	29	7	442	0	0	0	0	ENSMUST00000103540	ENSMUST00000103428	ENSMUST00000194162	15
ERR1467912	heavy	Productive	5	IGHV8-11	IGHJ3	IGHM	GCTCGGATCTATGGTAACTACGTGTGGTTTGCTTAC	ARIYGNYVWFAY	2930	7	61	13	2859	0	0	0	0	ENSMUST00000103536	ENSMUST00000103428	ENSMUST00000177715	15
ERR1467912	heavy	Productive	1	IGHV8-9	IGHJ3	IGHM	GCTCGGATCTATGGTAACTACGTGTGGTTTGCTTAC	ARIYGNYVWFAY	2920	6	52	12	2859	0	0	0	0	ENSMUST00000103533	ENSMUST00000103428	ENSMUST00000177715	15
ERR1467912	heavy	Productive	6	IGHV8-8	IGHJ3	IGHM	GCTCGGATCTATGGTAACTACGTGTGGTTTGCTTAC	ARIYGNYVWFAY	2920	6	52	12	2859	0	0	0	0	ENSMUST00000192591	ENSMUST00000103428	ENSMUST00000177715	15
ERR1467912	kappa	Productive	3	IGKV3-5	IGKJ5	IGKC	CAGCAAAGTAATGAGGATCCTCCCACG	QQSNEDPPT	7568	433	2686	296	4568	0.273011	175	0.26053	167	ENSMUST00000103400	ENSMUST00000103409	ENSMUST00000103410	15
ERR1467912	kappa	Productive	1	IGKV3-5	IGKJ5	IGKC	CAGCAAAGTAATGAGGATCCTCCCACG	QQSNEDPPT	7776	434	2744	400	4729	0.433697	278	0.26053	167	ENSMUST00000103400	ENSMUST00000199459	ENSMUST00000103410	15
ERR1467912	kappa	Productive	4	IGKV3-3	IGKJ5	IGKC	CAGCAAAGTAATGAGGATCCTCCCACG	QQSNEDPPT	7176	420	2345	288	4527	0.265211	170	0.25273	162	ENSMUST00000103402	ENSMUST00000103409	ENSMUST00000103410	15
ERR1467912	kappa	Productive	4	IGKV3-9	IGKJ5	IGKC	CAGCAAAGTAATGAGGATCCTCCCACG	QQSNEDPPT	6542	393	1830	270	4428	0.24025	154	0.229329	147	ENSMUST00000103398	ENSMUST00000103409	ENSMUST00000103410	15
ERR1467912	kappa	Productive	4	IGKV3-3	IGKJ5	IGKC	CAGCAAAGTAATGAGGATCCTCCCACG	QQSNEDPPT	7384	421	2403	392	4688	0.425897	273	0.25273	162	ENSMUST00000103402	ENSMUST00000199459	ENSMUST00000103410	15
ERR1467912	kappa	Productive	4	IGKV3-9	IGKJ5	IGKC	CAGCAAAGTAATGAGGATCCTCCCACG	QQSNEDPPT	6736	394	1881	367	4581	0.390016	250	0.229329	147	ENSMUST00000103398	ENSMUST00000199459	ENSMUST00000103410	15
ERR1467912	kappa	Productive	4	IGKV3-4	IGKJ5	IGKC	CAGCAAAGTAATGAGGATCCTCCCACG	QQSNEDPPT	7132	411	2181	387	4661	0.419657	269	0.24961	160	ENSMUST00000103401	ENSMUST00000199459	ENSMUST00000103410	15
ERR1467912	kappa	Productive	4	IGKV3-10	IGKJ5	IGKC	CAGCAAAGTAATGAGGATCCTCCCACG	QQSNEDPPT	7148	416	2324	287	4521	0.263651	169	0.25117	161	ENSMUST00000103397	ENSMUST00000103409	ENSMUST00000103410	15
ERR1467912	kappa	Productive	4	IGKV3-4	IGKJ5	IGKC	CAGCAAAGTAATGAGGATCCTCCCACG	QQSNEDPPT	6928	410	2125	285	4502	0.26209	168	0.24961	160	ENSMUST00000103401	ENSMUST00000103409	ENSMUST00000103410	15
ERR1467912	kappa	Productive	2	IGKV3-10	IGKJ5	IGKC	CAGCAAAGTAATGAGGATCCTCCCACG	QQSNEDPPT	7406	427	2540	294	4556	0.271451	174	0.25897	166	ENSMUST00000196940	ENSMUST00000103409	ENSMUST00000103410	15
ERR1467918	heavy	Productive	1	IGHV3-6	IGHJ2	IGHM	GCAAGAGAACGGCCCGTTGAGGACTACTTTGACTAC	ARERPVEDYFDY	2502	16	151	31	2332	0	0	0	0	ENSMUST00000195124	ENSMUST00000192746	ENSMUST00000177715	15
ERR1467918	heavy	Productive	6	IGHV3-4	IGHJ2	IGHD	GCAAGAGAACGGCCCGTTGAGGACTACTTTGACTAC	ARERPVEDYFDY	1518	20	102	16	1402	0	0	0	0	ENSMUST00000193408	ENSMUST00000192746	ENSMUST00000194162	15
ERR1467918	heavy	Productive	5	IGHV3-5	IGHJ2	IGHG1	GCAAGAGAACGGCCCGTTGAGGACTACTTTGACTAC	ARERPVEDYFDY	156	4	64	4	88	0	0	0	0	ENSMUST00000103479	ENSMUST00000192746	ENSMUST00000194304	15
ERR1467918	heavy	Productive	3	IGHV3-6	IGHJ2	IGHM	GACTAC	DY	2460	22	110	47	2322	0	0	0	0	ENSMUST00000103481	ENSMUST00000192746	ENSMUST00000177715	15
ERR1467918	heavy	Productive	4	IGHV3-5	IGHJ2	IGHD	GCAAGAGAACGGCCCGTTGAGGACTACTTTGACTAC	ARERPVEDYFDY	1526	21	107	18	1403	0	0	0	0	ENSMUST00000195619	ENSMUST00000192746	ENSMUST00000194162	15
ERR1467918	heavy	Unproductive - stop codon	NA	IGHV3-2	IGHJ2	IGHD	CACTGGCTACTCCATCACCAGTGGTTATTACTGGAACTGGATCCGGCAGTTTCCAGGAAACAAACTGGAATGGATGGGCTACATAAGCTACGACGGTAGCAATAAACTACAACCCATCTCTCAAAAATCGAATCTCCATCACTCGTGACACATCTAAGAACCAGTTTTTCCTGAAGTTGAATTCTGTGACTACTGAGGACACAGCTACATATTACTGCAAGAGAACGGCCCGTTGAGGACTACTTTGACTAC	HWLLHHQWLLLELDPAVSRKQTGMDGLHKLRR*Q*TTTHLSKIESPSLVTHLRTSFS*S*IL*LLRTQLHITARERPVEDYFDY	1512	91	32	18	1391	0	0	0	0	ENSMUST00000191842	ENSMUST00000192746	ENSMUST00000194162	15
ERR1467918	heavy	Productive	2	IGHV3-1	IGHJ2	IGHD	GCAAGAGAACGGCCCGTTGAGGACTACTTTGACTAC	ARERPVEDYFDY	1556	23	135	19	1404	0	0	0	0	ENSMUST00000103478	ENSMUST00000192746	ENSMUST00000194162	15
ERR1467918	heavy	Failed reconstruction - V and J segment do not overlap	1	IGHV10-3	paired with: IGHJ4	NA	GCAAATGAACAACCTGAAAACTGAGGACACAGCCATGTATTACTGTGTGAGCCATTCATTACTACGGCTACGGGGGG	NA	NA	NA	NA	NA	NA	NA	NA	NA	NA	ENSMUST00000103495	NA	NA	15
ERR1467918	heavy	Failed reconstruction - V and J segment do not overlap	2	IGHV10-1	paired with: IGHJ4	NA	GCAAATGAACAACTTGAAAACTGAGGACACAGCCATGTATTACTGTGTGAGCCATTCATTACTACGACGG	NA	NA	NA	NA	NA	NA	NA	NA	NA	NA	ENSMUST00000103492	NA	NA	15
ERR1467918	kappa	Productive	1	IGKV6-29	IGKJ4	IGKC	GGACAGAGTTACAGCTATCCATTCACG	GQSYSYPFT	20074	1419	8077	964	11283	0.414537	941	0.27489	624	ENSMUST00000197371	ENSMUST00000103408	ENSMUST00000103410	15
ERR1467918	kappa	Productive	3	IGKV6-29	IGKJ4	IGKC	GGACAGAGTTACAGCTATCCATTCACG	GQSYSYPFT	17634	1329	5929	918	11013	0.39163	889	0.264758	601	ENSMUST00000103379	ENSMUST00000103408	ENSMUST00000103410	15
ERR1467918	kappa	Productive	1	IGKV6-20	IGKJ4	IGKC	GGACAGAGTTACAGCTATCCATTCACG	GQSYSYPFT	20074	1419	8077	964	11283	0.414537	941	0.27489	624	ENSMUST00000103388	ENSMUST00000103408	ENSMUST00000103410	15
ERR1467918	kappa	Productive	4	IGKV7-33	IGKJ4	IGKC	GGACAGAGTTACAGCTATCCATTCACG	GQSYSYPFT	13992	1090	2962	807	10402	0.344934	783	0.246256	559	ENSMUST00000197429	ENSMUST00000103408	ENSMUST00000103410	15
ERR1467918	kappa	Productive	4	IGKV7-33	IGKJ4	IGKC	GGACAGAGTTACAGCTATCCATTCACG	GQSYSYPFT	13992	1090	2962	807	10402	0.344934	783	0.246256	559	ENSMUST00000103376	ENSMUST00000103408	ENSMUST00000103410	15
ERR1467918	kappa	Unproductive - found only V segment	NA	IGKV3-10	IGKJ5	IGKC	NA	NA	8270	NA	NA	NA	7998	NA	NA	NA	NA	ENSMUST00000103397	ENSMUST00000199459	ENSMUST00000103410	15
ERR1467918	kappa	Unproductive - found only V segment	NA	IGKV3-10	IGKJ5	IGKC	NA	NA	8268	NA	NA	NA	7993	NA	NA	NA	NA	ENSMUST00000196940	ENSMUST00000103409	ENSMUST00000103410	15
ERR1467920	heavy	Unproductive - found only V segment	NA	IGHV3-4	IGHJ3	IGHM	NA	NA	1476	NA	NA	NA	1391	NA	NA	NA	NA	ENSMUST00000193408	ENSMUST00000103428	ENSMUST00000103426	15
ERR1467920	heavy	Productive	3	IGHV3-3	IGHJ3	IGHD	GCAAGAGAGGAAGATTACTACGGTAGTAGCTTGTTTGCTTAC	AREEDYYGSSLFAY	238	12	61	11	166	0	0	0	0	ENSMUST00000103476	ENSMUST00000103428	ENSMUST00000194162	15
ERR1467920	heavy	Productive	2	IGHV3-6	IGHJ3	IGHM	GCAAGAGAGGAAGATTACTACGGTAGTAGCTTGTTTGCTTAC	AREEDYYGSSLFAY	2100	15	97	16	1990	0	0	0	0	ENSMUST00000195124	ENSMUST00000103428	ENSMUST00000177715	15
ERR1467920	heavy	Productive	4	IGHV3-6	IGHJ3	IGHD	GCAAGAGAGGAAGATTACTACGGTAGTAGCTTGTTTGCTTAC	AREEDYYGSSLFAY	238	12	61	11	166	0	0	0	0	ENSMUST00000103481	ENSMUST00000103428	ENSMUST00000194162	15
ERR1467920	heavy	Productive	1	IGHV3-1	IGHJ3	IGHM	GCAAGAGAGGAAGATTACTACGGTAGTAGCTTGTTTGCTTAC	AREEDYYGSSLFAY	2122	17	113	18	1994	0	0	0	0	ENSMUST00000103478	ENSMUST00000103428	ENSMUST00000177715	15
ERR1467920	heavy	Productive	4	IGHV3-3	IGHJ3	IGHD	GCAAGAGAGGAAGATTACTACGGTAGTAGCTTGTTTGCTTAC	AREEDYYGSSLFAY	246	13	68	12	166	0	0	0	0	ENSMUST00000191693	ENSMUST00000103428	ENSMUST00000194162	15
ERR1467920	heavy	Unproductive - found only V segment	NA	IGHV3-2	IGHJ3	IGHM	NA	NA	2092	NA	NA	NA	1988	NA	NA	NA	NA	ENSMUST00000191842	ENSMUST00000103428	ENSMUST00000177715	15
ERR1467920	kappa	Productive	1	IGKV12-46	IGKJ1	IGKC	CAACATTTTTGGGGTACTCCGTGGACG	QHFWGTPWT	11234	551	3751	530	7091	0.440292	542	0.264013	325	ENSMUST00000103365	ENSMUST00000103405	ENSMUST00000103410	15
ERR1467920	kappa	Productive	2	IGKV12-41	IGKJ1	IGKC	CAACATTTTTGGGGTACTCCGTGGACG	QHFWGTPWT	10016	515	2713	499	6934	0.411048	506	0.248578	306	ENSMUST00000103369	ENSMUST00000103405	ENSMUST00000103410	15
ERR1467927	heavy	Productive	2	IGHV9-2	IGHJ3	IGHD	GCAAGACCTACTATGATTACGACCTGGTTTGCTTAC	ARPTMITTWFAY	1244	6	77	17	1150	0	0	0	0	ENSMUST00000103472	ENSMUST00000103428	ENSMUST00000194162	15
ERR1467927	heavy	Productive	3	IGHV9-3	IGHJ3	IGHM	GCAAGACCTACTATGATTACGACCTGGTTTGCTTAC	ARPTMITTWFAY	3738	8	96	19	3623	0	0	0	0	ENSMUST00000103473	ENSMUST00000103428	ENSMUST00000177715	15
ERR1467927	heavy	Productive	4	IGHV9-1	IGHJ3	IGHM	GCAAGACCTACTATGATTACGACCTGGTTTGCTTAC	ARPTMITTWFAY	3726	8	87	18	3621	0	0	0	0	ENSMUST00000195884	ENSMUST00000103428	ENSMUST00000177715	15
ERR1467927	heavy	Productive	1	IGHV9-1	IGHJ3	IGHM	GCAAGACCTACTATGATTACGACCTGGTTTGCTTAC	ARPTMITTWFAY	3726	8	87	18	3621	0	0	0	0	ENSMUST00000103471	ENSMUST00000103428	ENSMUST00000177715	15
ERR1467927	kappa	Productive	3	IGKV4-71	IGKJ4	IGKC	CAGCAGTGGAGTAGTAACCCACCCATCACG	QQWSSNPPIT	7642	518	1680	361	5631	0.394575	320	0.247842	201	ENSMUST00000101325	ENSMUST00000103408	ENSMUST00000103410	15
ERR1467927	kappa	Productive	2	IGKV4-72	IGKJ4	IGKC	CAGCAGTGGAGTAGTAACCCACCCATCACG	QQWSSNPPIT	8330	556	2234	378	5754	0.410604	333	0.25524	207	ENSMUST00000103346	ENSMUST00000103408	ENSMUST00000103410	15
ERR1467927	kappa	Productive	3	IGKV4-71	IGKJ4	IGKC	CAGCAGTGGAGTAGTAACCCACCCATCACG	QQWSSNPPIT	7736	524	1758	364	5644	0.397041	322	0.250308	203	ENSMUST00000196201	ENSMUST00000103408	ENSMUST00000103410	15
ERR1467927	kappa	Productive	3	IGKV4-73	IGKJ4	IGKC	CAGCAGTGGAGTAGTAACCCACCCATCACG	QQWSSNPPIT	7466	510	1560	354	5575	0.387176	314	0.247842	201	ENSMUST00000199760	ENSMUST00000103408	ENSMUST00000103410	15
ERR1467927	kappa	Productive	3	IGKV4-55	IGKJ4	IGKC	CAGCAGTGGAGTAGTAACCCACCCATCACG	QQWSSNPPIT	7884	537	1872	368	5675	0.399507	324	0.251541	204	ENSMUST00000103359	ENSMUST00000103408	ENSMUST00000103410	15
ERR1467927	kappa	Productive	3	IGKV4-68	IGKJ4	IGKC	CAGCAGTGGAGTAGTAACCCACCCATCACG	QQWSSNPPIT	8252	552	2163	376	5749	0.409371	332	0.254007	206	ENSMUST00000103350	ENSMUST00000103408	ENSMUST00000103410	15
ERR1467927	kappa	Productive	1	IGKV4-59	IGKJ4	IGKC	CAGCAGTGGAGTAGTAACCCACCCATCACG	QQWSSNPPIT	8744	576	2579	384	5819	0.420469	341	0.261406	212	ENSMUST00000103354	ENSMUST00000103408	ENSMUST00000103410	15
ERR1467915	heavy	Productive	3	IGHV1-67	IGHJ4	IGHD	GCTCTTATGATTACGACGAGAGGCTATGCTATGGACTAC	ALMITTRGYAMDY	276	6	38	6	232	0	0	0	0	ENSMUST00000198646	ENSMUST00000103427	ENSMUST00000194162	15
ERR1467915	heavy	Productive	1	IGHV1-67	IGHJ4	IGHM	GCTCTTATGATTACGACGAGAGGCTATGCTATGGACTAC	ALMITTRGYAMDY	2892	17	69	31	2804	0	0	0	0	ENSMUST00000103538	ENSMUST00000103427	ENSMUST00000177715	15
ERR1467915	heavy	Productive	2	IGHV14-2	IGHJ4	IGHD	ATGGACTAC	MDY	276	5	37	7	233	0	0	0	0	ENSMUST00000103467	ENSMUST00000103427	ENSMUST00000194162	15
ERR1467915	kappa	Productive	2	IGKV4-55	IGKJ5	IGKC	CAGCAGTGGAGTAGTTACCCACCCATCACG	QQWSSYPPIT	7444	462	2042	317	5003	0.251799	210	0.243405	203	ENSMUST00000103359	ENSMUST00000103409	ENSMUST00000103410	15
ERR1467915	kappa	Productive	4	IGKV4-68	IGKJ5	IGKC	CAGCAGTGGAGTAGTTACCCACCCATCACG	QQWSSYPPIT	6558	404	1322	280	4877	0.215827	180	0.207434	173	ENSMUST00000103350	ENSMUST00000103409	ENSMUST00000103410	15
ERR1467915	kappa	Productive	1	IGKV4-55	IGKJ5	IGKC	CAGCAGTGGAGTAGTTACCCACCCATCACG	QQWSSYPPIT	7698	465	2108	444	5200	0.402878	336	0.243405	203	ENSMUST00000103359	ENSMUST00000199459	ENSMUST00000103410	15
ERR1467915	kappa	Productive	4	IGKV4-68	IGKJ5	IGKC	CAGCAGTGGAGTAGTTACCCACCCATCACG	QQWSSYPPIT	6782	407	1373	392	5058	0.348921	291	0.207434	173	ENSMUST00000103350	ENSMUST00000199459	ENSMUST00000103410	15
ERR1467915	kappa	Productive	4	IGKV4-71	IGKJ5	IGKC	CAGCAGTGGAGTAGTTACCCACCCATCACG	QQWSSYPPIT	6624	407	1385	281	4879	0.215827	180	0.207434	173	ENSMUST00000196201	ENSMUST00000103409	ENSMUST00000103410	15
ERR1467915	kappa	Productive	4	IGKV4-56	IGKJ5	IGKC	ATCACG	IT	6674	277	1667	312	4874	0.2494	208	0.241007	201	ENSMUST00000198436	ENSMUST00000103409	ENSMUST00000103410	15
ERR1467915	kappa	Productive	4	IGKV4-71	IGKJ5	IGKC	CAGCAGTGGAGTAGTTACCCACCCATCACG	QQWSSYPPIT	6844	410	1434	391	5058	0.346523	289	0.207434	173	ENSMUST00000196201	ENSMUST00000199459	ENSMUST00000103410	15
ERR1467915	kappa	Productive	3	IGKV4-56	IGKJ5	IGKC	ATCACG	IT	6908	277	1724	429	5061	0.388489	324	0.241007	201	ENSMUST00000198436	ENSMUST00000199459	ENSMUST00000103410	15
ERR1468036	heavy	Productive	3	IGHV5-1	IGHJ3	IGHG1	GCAAGACATTACTACGGCTGGTTTGCTTAC	ARHYYGWFAY	1560	28	326	50	1184	0	0	0	0	ENSMUST00000193324	ENSMUST00000103428	ENSMUST00000194304	15
ERR1468036	heavy	Productive	5	IGHV5-15	IGHJ3	IGHD	GCAAGACATTACTACGGCTGGTTTGCTTAC	ARHYYGWFAY	2370	36	253	35	2083	0	0	0	0	ENSMUST00000103457	ENSMUST00000103428	ENSMUST00000194162	15
ERR1468036	heavy	Productive	4	IGHV5-9-1	IGHJ3	IGHM	GCAAGACATTACTACGGCTGGTTTGCTTAC	ARHYYGWFAY	5322	70	564	86	4682	0	0	0	0	ENSMUST00000192264	ENSMUST00000103428	ENSMUST00000177715	15
ERR1468036	heavy	Productive	6	IGHV5-12	IGHJ3	IGHM	GCAAGACATTACTACGGCTGGTTTGCTTAC	ARHYYGWFAY	5288	69	533	85	4680	0	0	0	0	ENSMUST00000103450	ENSMUST00000103428	ENSMUST00000177715	15
ERR1468036	heavy	Productive	1	IGHV5-9-1	IGHJ3	IGHM	GCAAGACATTACTACGGCTGGTTTGCTTAC	ARHYYGWFAY	5310	70	553	86	4681	0	0	0	0	ENSMUST00000103452	ENSMUST00000103428	ENSMUST00000177715	15
ERR1468036	heavy	Productive	6	IGHV5-17	IGHJ3	IGHD	GCAAGACATTACTACGGCTGGTTTGCTTAC	ARHYYGWFAY	2510	46	356	56	2099	0	0	0	0	ENSMUST00000103459	ENSMUST00000103428	ENSMUST00000194162	15
ERR1468036	heavy	Productive	6	IGHV5-6	IGHJ3	IGHM	GCAAGACATTACTACGGCTGGTTTGCTTAC	ARHYYGWFAY	5288	69	533	85	4680	0	0	0	0	ENSMUST00000103446	ENSMUST00000103428	ENSMUST00000177715	15
ERR1468036	heavy	Productive	6	IGHV5-4	IGHJ3	IGHM	GCAAGACATTACTACGGCTGGTTTGCTTAC	ARHYYGWFAY	5288	69	533	85	4680	0	0	0	0	ENSMUST00000103444	ENSMUST00000103428	ENSMUST00000177715	15
ERR1468036	heavy	Productive	6	IGHV5-9	IGHJ3	IGHM	GCAAGACATTACTACGGCTGGTTTGCTTAC	ARHYYGWFAY	5288	69	533	85	4680	0	0	0	0	ENSMUST00000103448	ENSMUST00000103428	ENSMUST00000177715	15
ERR1468036	heavy	Productive	2	IGHV5-12-4	IGHJ3	IGHD	GCAAGACATTACTACGGCTGGTTTGCTTAC	ARHYYGWFAY	2512	47	349	60	2104	0	0	0	0	ENSMUST00000195381	ENSMUST00000103428	ENSMUST00000194162	15
ERR1468036	kappa	Unproductive - stop codon	NA	IGKV4-91	IGKJ5	IGKC	ACGTAGGGTAGTAGTATACCACGCACG	T*GSSIPRT	8360	458	1965	694	5853	0.50444	568	0.372114	419	ENSMUST00000103333	ENSMUST00000199459	ENSMUST00000103410	15
ERR1468036	kappa	Unproductive - stop codon	NA	IGKV4-91	IGKJ5	IGKC	ACGTAGGGTAGTAGTATACCACGCACG	T*GSSIPRT	8082	458	1885	554	5644	0.381883	430	0.372114	419	ENSMUST00000103333	ENSMUST00000103409	ENSMUST00000103410	15
ERR1468036	lambda	Unproductive - found only V segment	NA	IGLV2	IGLJ1	IGLC1	NA	NA	2476	NA	NA	NA	1600	NA	NA	NA	NA	ENSMUST00000197518	ENSMUST00000199490	ENSMUST00000200568	15
ERR1468036	lambda	Unproductive - found only V segment	NA	IGLV2	IGLJ1	IGLC1	NA	NA	2476	NA	NA	NA	1600	NA	NA	NA	NA	ENSMUST00000103752	ENSMUST00000199490	ENSMUST00000200568	15
ERR1468036	lambda	Unproductive - found only V segment	NA	IGLV1	IGLJ1	IGLC1	NA	NA	2830	NA	NA	NA	1622	NA	NA	NA	NA	ENSMUST00000103746	ENSMUST00000199490	ENSMUST00000200568	15
ERR1467934	heavy	Productive	1	IGHV2-3	IGHJ4	IGHM	GCCTACTATAGGTACTCCTATGCTATGGACTAC	AYYRYSYAMDY	974	8	43	5	926	0	0	0	0	ENSMUST00000178229	ENSMUST00000103427	ENSMUST00000177715	15
ERR1467934	kappa	Productive	2	IGKV4-71	IGKJ5	IGKC	CAACAGTGGAGTAGTAACCCACCCACG	QQWSSNPPT	3668	46	157	58	3450	0.05	35	0.05	35	ENSMUST00000101325	ENSMUST00000103409	ENSMUST00000103410	15
ERR1467934	kappa	Productive	3	IGKV4-73	IGKJ5	IGKC	CAACAGTGGAGTAGTAACCCACCCACG	QQWSSNPPT	3776	68	227	61	3485	0.0557143	39	0.0557143	39	ENSMUST00000199760	ENSMUST00000103409	ENSMUST00000103410	15
ERR1467934	kappa	Unproductive - stop codon	NA	IGKV4-59	IGKJ5	IGKC	TAACAGTGGAGTAGTAACCCACCCACG	*QWSSNPPT	3692	45	161	71	3471	0.07	49	0.05	35	ENSMUST00000103354	ENSMUST00000199459	ENSMUST00000103410	15
ERR1467934	kappa	Productive	4	IGKV4-59	IGKJ5	IGKC	CAACAGTGGAGTAGTAACCCACCCACG	QQWSSNPPT	3700	62	174	57	3466	0.05	35	0.05	35	ENSMUST00000103354	ENSMUST00000103409	ENSMUST00000103410	15
ERR1467934	kappa	Unproductive - stop codon	NA	IGKV4-73	IGKJ5	IGKC	TAACAGTGGAGTAGTAACCCACCCACG	*QWSSNPPT	3780	51	220	81	3496	0.0842857	59	0.0557143	39	ENSMUST00000199760	ENSMUST00000199459	ENSMUST00000103410	15
ERR1467934	kappa	Productive	4	IGKV4-68	IGKJ5	IGKC	CAACAGTGGAGTAGTAACCCACCCACG	QQWSSNPPT	3708	63	179	58	3468	0.05	35	0.05	35	ENSMUST00000103350	ENSMUST00000103409	ENSMUST00000103410	15
ERR1467934	kappa	Productive	1	IGKV15-103	IGKJ1	IGKC	CAACAGGGTCAAAGTTATCCGTGGACG	QQGQSYPWT	5976	318	1694	212	4130	0.252857	177	0.157143	110	ENSMUST00000103324	ENSMUST00000103405	ENSMUST00000103410	15
ERR1467934	kappa	Unproductive - stop codon	NA	IGKV4-68	IGKJ5	IGKC	TAACAGTGGAGTAGTAACCCACCCACG	*QWSSNPPT	3704	46	168	74	3475	0.0728571	51	0.05	35	ENSMUST00000103350	ENSMUST00000199459	ENSMUST00000103410	15
ERR1467934	kappa	Productive	4	IGKV4-71	IGKJ5	IGKC	CAACAGTGGAGTAGTAACCCACCCACG	QQWSSNPPT	3708	63	179	58	3468	0.05	35	0.05	35	ENSMUST00000196201	ENSMUST00000103409	ENSMUST00000103410	15
ERR1467934	kappa	Unproductive - stop codon	NA	IGKV4-71	IGKJ5	IGKC	TAACAGTGGAGTAGTAACCCACCCACG	*QWSSNPPT	3702	46	167	73	3474	0.0714286	50	0.05	35	ENSMUST00000196201	ENSMUST00000199459	ENSMUST00000103410	15
ERR1467906	kappa	Productive	2	IGKV3-5	IGKJ1	IGKC	CAGCACAGTTGGGAGATTCCGTGGACG	QHSWEIPWT	7740	514	2787	296	4746	0.401538	261	0.252308	164	ENSMUST00000103400	ENSMUST00000103405	ENSMUST00000103410	15
ERR1467906	kappa	Productive	6	IGKV3-1	IGKJ1	IGKC	CACAGTTGGGAGATTCCGTGGACG	HSWEIPWT	6956	465	2131	279	4644	0.381538	248	0.246154	160	ENSMUST00000103404	ENSMUST00000103405	ENSMUST00000103410	15
ERR1467906	kappa	Productive	5	IGKV3-10	IGKJ1	IGKC	CAGCACAGTTGGGAGATTCCGTGGACG	QHSWEIPWT	7608	511	2675	293	4728	0.398462	259	0.250769	163	ENSMUST00000103397	ENSMUST00000103405	ENSMUST00000103410	15
ERR1467906	kappa	Productive	3	IGKV3-12	IGKJ1	IGKC	CAGCACAGTTGGGAGATTCCGTGGACG	QHSWEIPWT	7342	500	2426	291	4712	0.396923	258	0.249231	162	ENSMUST00000103396	ENSMUST00000103405	ENSMUST00000103410	15
ERR1467906	kappa	Productive	1	IGKV3-10	IGKJ1	IGKC	CAGCACAGTTGGGAGATTCCGTGGACG	QHSWEIPWT	7684	512	2736	296	4741	0.401538	261	0.252308	164	ENSMUST00000196940	ENSMUST00000103405	ENSMUST00000103410	15
ERR1467906	kappa	Productive	6	IGKV3-4	IGKJ1	IGKC	CAGCACAGTTGGGAGATTCCGTGGACG	QHSWEIPWT	7038	490	2173	281	4664	0.383077	249	0.244615	159	ENSMUST00000103401	ENSMUST00000103405	ENSMUST00000103410	15
ERR1467906	kappa	Productive	4	IGKV3-7	IGKJ1	IGKC	CAGCACAGTTGGGAGATTCCGTGGACG	QHSWEIPWT	7356	501	2447	289	4702	0.390769	254	0.250769	163	ENSMUST00000197560	ENSMUST00000103405	ENSMUST00000103410	15
ERR1467906	kappa	Productive	6	IGKV3-3	IGKJ1	IGKC	CAGCACAGTTGGGAGATTCCGTGGACG	QHSWEIPWT	7204	498	2317	285	4683	0.386154	251	0.247692	161	ENSMUST00000103402	ENSMUST00000103405	ENSMUST00000103410	15
ERR1467906	kappa	Productive	6	IGKV3-7	IGKJ1	IGKC	CAGCACAGTTGGGAGATTCCGTGGACG	QHSWEIPWT	6812	482	1978	279	4634	0.38	247	0.243077	158	ENSMUST00000103399	ENSMUST00000103405	ENSMUST00000103410	15
ERR1467902	kappa	Productive	2	IGKV12-46	IGKJ1	IGKC	CAACATTTTTGGAGTACTCCGTGGACG	QHFWSTPWT	5484	231	1061	230	4258	0.330409	226	0.201754	138	ENSMUST00000103365	ENSMUST00000103405	ENSMUST00000103410	15
ERR1467902	kappa	Productive	1	IGKV12-41	IGKJ1	IGKC	CAACATTTTTGGAGTACTCCGTGGACG	QHFWSTPWT	5634	237	1185	237	4281	0.345029	236	0.209064	143	ENSMUST00000103369	ENSMUST00000103405	ENSMUST00000103410	15
ERR1467908	heavy	Productive	3	IGHV2-6-8	IGHJ4	IGHD	GCCAAACAGACCTACTTAGAGGCTATGGACTAC	AKQTYLEAMDY	444	5	57	7	381	0	0	0	0	ENSMUST00000103455	ENSMUST00000103427	ENSMUST00000194162	15
ERR1467908	heavy	Productive	1	IGHV2-3	IGHJ4	IGHM	GCCAAACAGACCTACTTAGAGGCTATGGACTAC	AKQTYLEAMDY	2734	17	158	23	2561	0	0	0	0	ENSMUST00000178229	ENSMUST00000103427	ENSMUST00000177715	15
ERR1467908	heavy	Productive	3	IGHV2-9	IGHJ4	IGHD	GCCAAACAGACCTACTTAGAGGCTATGGACTAC	AKQTYLEAMDY	448	5	61	7	381	0	0	0	0	ENSMUST00000103451	ENSMUST00000103427	ENSMUST00000194162	15
ERR1467908	heavy	Productive	2	IGHV2-6	IGHJ4	IGHD	AAACAGACCTACTTAGAGGCTATGGACTAC	KQTYLEAMDY	442	2	55	7	381	0	0	0	0	ENSMUST00000179657	ENSMUST00000103427	ENSMUST00000194162	15
ERR1467908	heavy	Productive	3	IGHV2-9-1	IGHJ4	IGHD	GCCAAACAGACCTACTTAGAGGCTATGGACTAC	AKQTYLEAMDY	446	5	59	7	381	0	0	0	0	ENSMUST00000180013	ENSMUST00000103427	ENSMUST00000194162	15
ERR1467908	kappa	Productive	2	IGKV12-40	IGKJ1	IGKC	CAACATCATTATGGTACTCCGTGGACG	QHHYGTPWT	9110	784	2269	575	6350	0.41472	586	0.324133	458	ENSMUST00000199208	ENSMUST00000103405	ENSMUST00000103410	15
ERR1467908	kappa	Unproductive - found only V segment	NA	IGKV1-88	IGKJ4	IGKC	NA	NA	6168	NA	NA	NA	5349	NA	NA	NA	NA	ENSMUST00000103336	ENSMUST00000103408	ENSMUST00000103410	15
ERR1467908	kappa	Productive	1	IGKV12-44	IGKJ1	IGKC	CAACATCATTATGGTACTCCGTGGACG	QHHYGTPWT	9922	832	2961	598	6455	0.432413	611	0.334041	472	ENSMUST00000103367	ENSMUST00000103405	ENSMUST00000103410	15
ERR1467908	kappa	Productive	3	IGKV12-41	IGKJ1	IGKC	CAACATCATTATGGTACTCCGTGGACG	QHHYGTPWT	9052	780	2219	578	6340	0.417551	590	0.325548	460	ENSMUST00000103369	ENSMUST00000103405	ENSMUST00000103410	15
ERR1467908	kappa	Productive	3	IGKV12-46	IGKJ1	IGKC	CAACATCATTATGGTACTCCGTGGACG	QHHYGTPWT	9638	813	2725	591	6413	0.426044	602	0.329795	466	ENSMUST00000103365	ENSMUST00000103405	ENSMUST00000103410	15
ERR1467930	heavy	Productive	1	IGHV1-77	IGHJ4	IGHM	GCAAGAAGCTACTATGATTACCACTATGCTATGGACTAC	ARSYYDYHYAMDY	1054	15	25	19	1013	0	0	0	0	ENSMUST00000170551	ENSMUST00000103427	ENSMUST00000177715	15
ERR1467930	heavy	Productive	4	IGHV1-77	IGHJ4	IGHM	GCAAGAAGCTACTATGATTACCACTATGCTATGGACTAC	ARSYYDYHYAMDY	1058	15	28	19	1014	0	0	0	0	ENSMUST00000198777	ENSMUST00000103427	ENSMUST00000177715	15
ERR1467930	heavy	Productive	2	IGHV1-75	IGHJ4	IGHM	GCAAGAAGCTACTATGATTACCACTATGCTATGGACTAC	ARSYYDYHYAMDY	1064	15	34	19	1014	0	0	0	0	ENSMUST00000103544	ENSMUST00000103427	ENSMUST00000177715	15
ERR1467930	heavy	Productive	6	IGHV1-76	IGHJ4	IGHD	GCAAGAAGCTACTATGATTACCACTATGCTATGGACTAC	ARSYYDYHYAMDY	40	3	16	6	18	0	0	0	0	ENSMUST00000197537	ENSMUST00000103427	ENSMUST00000194162	15
ERR1467930	heavy	Productive	6	IGHV1-12	IGHJ4	IGHM	AGAAGCTACTATGATTACCACTATGCTATGGACTAC	RSYYDYHYAMDY	654	10	6	17	NA	0	0	0	0	ENSMUST00000109711	ENSMUST00000103427	ENSMUST00000177715	15
ERR1467930	heavy	Productive	5	IGHV1-84	IGHJ4	IGHD	AGCTACTATGATTACCACTATGCTATGGACTAC	SYYDYHYAMDY	48	3	24	6	18	0	0	0	0	ENSMUST00000103551	ENSMUST00000103427	ENSMUST00000194162	15
ERR1467930	heavy	Productive	6	IGHV1-12	IGHJ4	IGHD	GCAAGAAGCTACTATGATTACCACTATGCTATGGACTAC	ARSYYDYHYAMDY	28	2	6	4	18	0	0	0	0	ENSMUST00000195469	ENSMUST00000103427	ENSMUST00000194162	15
ERR1467930	heavy	Productive	6	IGHV1-58	IGHJ4	IGHD	GCAAGAAGCTACTATGATTACCACTATGCTATGGACTAC	ARSYYDYHYAMDY	34	2	11	5	18	0	0	0	0	ENSMUST00000103529	ENSMUST00000103427	ENSMUST00000194162	15
ERR1467930	heavy	Productive	3	IGHV1-85	IGHJ4	IGHM	GCAAGAAGCTACTATGATTACCACTATGCTATGGACTAC	ARSYYDYHYAMDY	1062	15	32	19	1014	0	0	0	0	ENSMUST00000103552	ENSMUST00000103427	ENSMUST00000177715	15
ERR1467930	kappa	Productive	2	IGKV3-5	IGKJ1	IGKC	CAGCAAAGTAAGGAGGTTCCGTGGACG	QQSKEVPWT	5800	136	1327	253	4303	0.349565	201	0.196522	113	ENSMUST00000103400	ENSMUST00000103405	ENSMUST00000103410	15
ERR1467930	kappa	Productive	2	IGKV3-1	IGKJ1	IGKC	CAGCAAAGTAAGGAGGTTCCGTGGACG	QQSKEVPWT	6446	312	1710	266	4565	0.368696	212	0.194783	112	ENSMUST00000103404	ENSMUST00000103405	ENSMUST00000103410	15
ERR1467930	kappa	Productive	2	IGKV3-10	IGKJ1	IGKC	CAGCAAAGTAAGGAGGTTCCGTGGACG	QQSKEVPWT	5864	135	1336	256	4359	0.354783	204	0.194783	112	ENSMUST00000103397	ENSMUST00000103405	ENSMUST00000103410	15
ERR1467930	kappa	Productive	1	IGKV3-2	IGKJ1	IGKC	CAGCAAAGTAAGGAGGTTCCGTGGACG	QQSKEVPWT	7080	326	2259	282	4642	0.4	230	0.208696	120	ENSMUST00000103403	ENSMUST00000103405	ENSMUST00000103410	15
ERR1467930	kappa	Productive	2	IGKV3-10	IGKJ1	IGKC	CAGCAAAGTAAGGAGGTTCCGTGGACG	QQSKEVPWT	5986	136	1437	258	4379	0.358261	206	0.196522	113	ENSMUST00000196940	ENSMUST00000103405	ENSMUST00000103410	15
ERR1467930	kappa	Productive	2	IGKV3-9	IGKJ1	IGKC	CAGCAAAGTAAGGAGGTTCCGTGGACG	QQSKEVPWT	6116	304	1449	253	4500	0.347826	200	0.191304	110	ENSMUST00000103398	ENSMUST00000103405	ENSMUST00000103410	15
ERR1467930	kappa	Productive	2	IGKV3-4	IGKJ1	IGKC	CAGCAAAGTAAGGAGGTTCCGTGGACG	QQSKEVPWT	6050	298	1444	244	4446	0.33913	195	0.184348	106	ENSMUST00000103401	ENSMUST00000103405	ENSMUST00000103410	15
ERR1467930	kappa	Productive	2	IGKV3-3	IGKJ1	IGKC	CAGCAAAGTAAGGAGGTTCCGTGGACG	QQSKEVPWT	6446	312	1710	266	4565	0.368696	212	0.194783	112	ENSMUST00000103402	ENSMUST00000103405	ENSMUST00000103410	15
ERR1468038	heavy	Productive	2	IGHV5-9-1	IGHJ3	IGHD	GCAAGAGGAGGGGCGGTATTACCGAGAGCCTGGTTTGCTTAC	ARGGAVLPRAWFAY	1388	50	597	68	724	0	0	0	0	ENSMUST00000103452	ENSMUST00000103428	ENSMUST00000194162	15
ERR1468038	heavy	Productive	4	IGHV5-12	IGHJ3	IGHM	GCAAGAGGAGGGGCGGTATTACCGAGAGCCTGGTTTGCTTAC	ARGGAVLPRAWFAY	8868	96	934	128	7826	0	0	0	0	ENSMUST00000103450	ENSMUST00000103428	ENSMUST00000177715	15
ERR1468038	heavy	Productive	3	IGHV5-9	IGHJ3	IGHG1	GCAAGAGGAGGGGCGGTATTACCGAGAGCCTGGTTTGCTTAC	ARGGAVLPRAWFAY	1068	48	616	66	386	0	0	0	0	ENSMUST00000103448	ENSMUST00000103428	ENSMUST00000194304	15
ERR1468038	heavy	Productive	4	IGHV5-9-1	IGHJ3	IGHD	GCAAGAGGAGGGGCGGTATTACCGAGAGCCTGGTTTGCTTAC	ARGGAVLPRAWFAY	1464	50	672	69	724	0	0	0	0	ENSMUST00000192264	ENSMUST00000103428	ENSMUST00000194162	15
ERR1468038	heavy	Productive	4	IGHV5-6	IGHJ3	IGHM	GCAAGAGGAGGGGCGGTATTACCGAGAGCCTGGTTTGCTTAC	ARGGAVLPRAWFAY	8890	97	951	129	7830	0	0	0	0	ENSMUST00000103446	ENSMUST00000103428	ENSMUST00000177715	15
ERR1468038	heavy	Productive	1	IGHV5-4	IGHJ3	IGHM	GCAAGAGGAGGGGCGGTATTACCGAGAGCCTGGTTTGCTTAC	ARGGAVLPRAWFAY	9320	102	1354	137	7849	0	0	0	0	ENSMUST00000103444	ENSMUST00000103428	ENSMUST00000177715	15
ERR1468038	heavy	Productive	4	IGHV5-17	IGHJ3	IGHM	GCAAGAGGAGGGGCGGTATTACCGAGAGCCTGGTTTGCTTAC	ARGGAVLPRAWFAY	8882	97	943	129	7830	0	0	0	0	ENSMUST00000103459	ENSMUST00000103428	ENSMUST00000177715	15
ERR1468038	kappa	Productive	3	IGKV6-13	IGKJ1	IGKC	CAGCAATATAACAGCTATCCGTGGACG	QQYNSYPWT	9394	375	2397	495	6571	0.3736	467	0.2736	342	ENSMUST00000103395	ENSMUST00000103405	ENSMUST00000103410	15
ERR1468038	kappa	Productive	1	IGKV6-15	IGKJ1	IGKC	CAGCAATATAACAGCTATCCGTGGACG	QQYNSYPWT	10530	389	3379	514	6712	0.392	490	0.284	355	ENSMUST00000103393	ENSMUST00000103405	ENSMUST00000103410	15
ERR1468038	kappa	Productive	3	IGKV6-13	IGKJ1	IGKC	CAGCAATATAACAGCTATCCGTGGACG	QQYNSYPWT	9710	381	2662	503	6617	0.3816	477	0.2784	348	ENSMUST00000198184	ENSMUST00000103405	ENSMUST00000103410	15
ERR1468038	kappa	Productive	2	IGKV8-30	IGKJ1	IGKC	CAGCAATATAACAGCTATCCGTGGACG	QQYNSYPWT	7890	522	1330	418	6181	0.3096	387	0.2464	308	ENSMUST00000103378	ENSMUST00000103405	ENSMUST00000103410	15
ERR1468038	kappa	Productive	3	IGKV6-23	IGKJ1	IGKC	CAGCAATATAACAGCTATCCGTGGACG	QQYNSYPWT	9912	381	2843	504	6637	0.3808	476	0.2776	347	ENSMUST00000103386	ENSMUST00000103405	ENSMUST00000103410	15
ERR1468032	heavy	Productive	3	IGHV6-5	IGHJ4	IGHG1	ACCGGGATCCTCTACCATTACTATGCTATGGACTAC	TGILYHYYAMDY	696	15	122	8	566	0	0	0	0	ENSMUST00000179796	ENSMUST00000103427	ENSMUST00000194304	15
ERR1468032	heavy	Productive	4	IGHV6-5	IGHJ4	IGHD	ACCGGGATCCTCTACCATTACTATGCTATGGACTAC	TGILYHYYAMDY	434	18	147	12	275	0	0	0	0	ENSMUST00000193936	ENSMUST00000103427	ENSMUST00000194162	15
ERR1468032	heavy	Productive	5	IGHV6-7	IGHJ4	IGHD	ACCGGGATCCTCTACCATTACTATGCTATGGACTAC	TGILYHYYAMDY	400	14	115	10	275	0	0	0	0	ENSMUST00000193397	ENSMUST00000103427	ENSMUST00000194162	15
ERR1468032	heavy	Productive	2	IGHV6-6	IGHJ4	IGHM	ACCGGGATCCTCTACCATTACTATGCTATGGACTAC	TGILYHYYAMDY	3058	75	304	106	2683	0	0	0	0	ENSMUST00000103489	ENSMUST00000103427	ENSMUST00000103426	15
ERR1468032	heavy	Productive	1	IGHV6-3	IGHJ4	IGHM	ACCGGGATCCTCTACCATTACTATGCTATGGACTAC	TGILYHYYAMDY	3920	70	246	99	3610	0	0	0	0	ENSMUST00000103486	ENSMUST00000103427	ENSMUST00000177715	15
ERR1468032	kappa	Productive	2	IGKV4-55	IGKJ5	IGKC	CAGCAGTGGAGTAGTTACCCGCTCACG	QQWSSYPLT	6056	368	1862	280	3903	0.25	163	0.243865	159	ENSMUST00000103359	ENSMUST00000103409	ENSMUST00000103410	15
ERR1468032	kappa	Productive	3	IGKV4-68	IGKJ5	IGKC	CAGCAGTGGAGTAGTTACCCGCTCACG	QQWSSYPLT	5190	311	1220	244	3714	0.210123	137	0.205521	134	ENSMUST00000103350	ENSMUST00000103409	ENSMUST00000103410	15
ERR1468032	kappa	Productive	1	IGKV4-55	IGKJ5	IGKC	CAGCAGTGGAGTAGTTACCCGCTCACG	QQWSSYPLT	6250	369	1918	377	4048	0.398773	260	0.243865	159	ENSMUST00000103359	ENSMUST00000199459	ENSMUST00000103410	15
ERR1468032	kappa	Productive	3	IGKV4-68	IGKJ5	IGKC	CAGCAGTGGAGTAGTTACCCGCTCACG	QQWSSYPLT	5344	312	1256	321	3838	0.328221	214	0.205521	134	ENSMUST00000103350	ENSMUST00000199459	ENSMUST00000103410	15
ERR1468032	kappa	Productive	3	IGKV4-71	IGKJ5	IGKC	CAGCAGTGGAGTAGTTACCCGCTCACG	QQWSSYPLT	5266	314	1277	247	3731	0.21319	139	0.210123	137	ENSMUST00000196201	ENSMUST00000103409	ENSMUST00000103410	15
ERR1468032	kappa	Productive	3	IGKV4-71	IGKJ5	IGKC	CAGCAGTGGAGTAGTTACCCGCTCACG	QQWSSYPLT	5424	315	1315	326	3856	0.334356	218	0.210123	137	ENSMUST00000196201	ENSMUST00000199459	ENSMUST00000103410	15
ERR1467924	heavy	Productive	4	IGHV1-19	IGHJ4	IGHD	GCAAGAGAGGGCTACTATGCTATGGACTAC	AREGYYAMDY	1824	12	64	11	1750	0	0	0	0	ENSMUST00000193855	ENSMUST00000103427	ENSMUST00000194162	15
ERR1467924	heavy	Productive	3	IGHV1-26	IGHJ4	IGHD	GCAAGAGAGGGCTACTATGCTATGGACTAC	AREGYYAMDY	1818	12	59	11	1749	0	0	0	0	ENSMUST00000103510	ENSMUST00000103427	ENSMUST00000194162	15
ERR1467924	heavy	Unproductive - found only V segment	NA	IGHV1-25	IGHJ4	IGHD	NA	NA	1794	NA	NA	NA	NA	NA	NA	NA	NA	ENSMUST00000195638	ENSMUST00000103427	ENSMUST00000194162	15
ERR1467924	heavy	Unproductive - found only V segment	NA	IGHV1-67	IGHJ4	IGHM	NA	NA	2840	NA	NA	NA	NA	NA	NA	NA	NA	ENSMUST00000103538	ENSMUST00000103427	ENSMUST00000177715	15
ERR1467924	heavy	Productive	2	IGHV1-34	IGHJ4	IGHD	GCAAGAGAGGGCTACTATGCTATGGACTAC	AREGYYAMDY	1824	12	64	11	1750	0	0	0	0	ENSMUST00000103512	ENSMUST00000103427	ENSMUST00000194162	15
ERR1467924	heavy	Unproductive - found only V segment	NA	IGHV1-36	IGHJ4	IGHD	NA	NA	1794	NA	NA	NA	NA	NA	NA	NA	NA	ENSMUST00000191862	ENSMUST00000103427	ENSMUST00000194162	15
ERR1467924	heavy	Unproductive - found only V segment	NA	IGHV1-55	IGHJ4	IGHD	NA	NA	1774	NA	NA	NA	NA	NA	NA	NA	NA	ENSMUST00000103526	ENSMUST00000103427	ENSMUST00000194162	15
ERR1467924	heavy	Unproductive - found only V segment	NA	IGHV1-39	IGHJ4	IGHD	NA	NA	1766	NA	NA	NA	NA	NA	NA	NA	NA	ENSMUST00000103515	ENSMUST00000103427	ENSMUST00000194162	15
ERR1467924	heavy	Productive	4	IGHV1-37	IGHJ4	IGHD	GCAAGAGAGGGCTACTATGCTATGGACTAC	AREGYYAMDY	1808	12	49	11	1749	0	0	0	0	ENSMUST00000193950	ENSMUST00000103427	ENSMUST00000194162	15
ERR1467924	heavy	Unproductive - found only V segment	NA	IGHV1-42	IGHJ4	IGHM	NA	NA	2856	NA	NA	NA	NA	NA	NA	NA	NA	ENSMUST00000103516	ENSMUST00000103427	ENSMUST00000177715	15
ERR1467924	heavy	Unproductive - found only V segment	NA	IGHV1-64	IGHJ4	IGHD	NA	NA	1758	NA	NA	NA	NA	NA	NA	NA	NA	ENSMUST00000103535	ENSMUST00000103427	ENSMUST00000194162	15
ERR1467924	heavy	Unproductive - found only V segment	NA	IGHV1-21	IGHJ4	IGHD	NA	NA	1788	NA	NA	NA	NA	NA	NA	NA	NA	ENSMUST00000194856	ENSMUST00000103427	ENSMUST00000194162	15
ERR1467924	heavy	Productive	4	IGHV1-37	IGHJ4	IGHD	GCAAGAGAGGGCTACTATGCTATGGACTAC	AREGYYAMDY	1808	12	49	11	1749	0	0	0	0	ENSMUST00000103514	ENSMUST00000103427	ENSMUST00000194162	15
ERR1467924	heavy	Unproductive - found only V segment	NA	IGHV1-42	IGHJ4	IGHD	NA	NA	1794	NA	NA	NA	NA	NA	NA	NA	NA	ENSMUST00000191868	ENSMUST00000103427	ENSMUST00000194162	15
ERR1467924	heavy	Unproductive - found only V segment	NA	IGHV1-36	IGHJ4	IGHD	NA	NA	1794	NA	NA	NA	NA	NA	NA	NA	NA	ENSMUST00000103513	ENSMUST00000103427	ENSMUST00000194162	15
ERR1467924	heavy	Unproductive - found only V segment	NA	IGHV1-31	IGHJ4	IGHD	NA	NA	1784	NA	NA	NA	NA	NA	NA	NA	NA	ENSMUST00000195735	ENSMUST00000103427	ENSMUST00000194162	15
ERR1467924	heavy	Unproductive - found only V segment	NA	IGHV1-31	IGHJ4	IGHM	NA	NA	2852	NA	NA	NA	NA	NA	NA	NA	NA	ENSMUST00000103511	ENSMUST00000103427	ENSMUST00000177715	15
ERR1467924	heavy	Productive	4	IGHV1-18	IGHJ4	IGHD	GCAAGAGAGGGCTACTATGCTATGGACTAC	AREGYYAMDY	1800	12	43	11	1747	0	0	0	0	ENSMUST00000194350	ENSMUST00000103427	ENSMUST00000194162	15
ERR1467924	heavy	Unproductive - found only V segment	NA	IGHV1-67	IGHJ4	IGHD	NA	NA	1768	NA	NA	NA	NA	NA	NA	NA	NA	ENSMUST00000198646	ENSMUST00000103427	ENSMUST00000194162	15
ERR1467924	heavy	Productive	1	IGHV1-19	IGHJ4	IGHM	GCAAGAGAGGGCTACTATGCTATGGACTAC	AREGYYAMDY	1614	5	47	10	1562	0	0	0	0	ENSMUST00000103505	ENSMUST00000103427	ENSMUST00000103426	15
ERR1467924	heavy	Unproductive - found only V segment	NA	IGHV1-4	IGHJ4	IGHD	NA	NA	1748	NA	NA	NA	NA	NA	NA	NA	NA	ENSMUST00000103493	ENSMUST00000103427	ENSMUST00000194162	15
ERR1467924	heavy	Unproductive - found only V segment	NA	IGHV1-61	IGHJ4	IGHD	NA	NA	1756	NA	NA	NA	NA	NA	NA	NA	NA	ENSMUST00000103531	ENSMUST00000103427	ENSMUST00000194162	15
ERR1467924	heavy	Unproductive - found only V segment	NA	IGHV1-69	IGHJ4	IGHD	NA	NA	1774	NA	NA	NA	NA	NA	NA	NA	NA	ENSMUST00000199933	ENSMUST00000103427	ENSMUST00000194162	15
ERR1467924	heavy	Unproductive - found only V segment	NA	IGHV1-49	IGHJ4	IGHD	NA	NA	1748	NA	NA	NA	NA	NA	NA	NA	NA	ENSMUST00000192724	ENSMUST00000103427	ENSMUST00000194162	15
ERR1467924	heavy	Unproductive - found only V segment	NA	IGHV1-50	IGHJ4	IGHD	NA	NA	1764	NA	NA	NA	NA	NA	NA	NA	NA	ENSMUST00000103521	ENSMUST00000103427	ENSMUST00000194162	15
ERR1467924	heavy	Unproductive - found only V segment	NA	IGHV1-43	IGHJ4	IGHD	NA	NA	1786	NA	NA	NA	NA	NA	NA	NA	NA	ENSMUST00000195417	ENSMUST00000103427	ENSMUST00000194162	15
ERR1467924	heavy	Unproductive - found only V segment	NA	IGHV1-43	IGHJ4	IGHD	NA	NA	1786	NA	NA	NA	NA	NA	NA	NA	NA	ENSMUST00000103517	ENSMUST00000103427	ENSMUST00000194162	15
ERR1467924	heavy	Unproductive - found only V segment	NA	IGHV1-62-3	IGHJ4	IGHD	NA	NA	1750	NA	NA	NA	NA	NA	NA	NA	NA	ENSMUST00000103532	ENSMUST00000103427	ENSMUST00000194162	15
ERR1467924	heavy	Unproductive - found only V segment	NA	IGHV1-17-1	IGHJ4	IGHD	NA	NA	1772	NA	NA	NA	NA	NA	NA	NA	NA	ENSMUST00000194849	ENSMUST00000103427	ENSMUST00000194162	15
ERR1467924	heavy	Unproductive - found only V segment	NA	IGHV1-69	IGHJ4	IGHD	NA	NA	1774	NA	NA	NA	NA	NA	NA	NA	NA	ENSMUST00000103539	ENSMUST00000103427	ENSMUST00000194162	15
ERR1467924	heavy	Unproductive - found only V segment	NA	IGHV1-7	IGHJ4	IGHD	NA	NA	1754	NA	NA	NA	NA	NA	NA	NA	NA	ENSMUST00000103496	ENSMUST00000103427	ENSMUST00000194162	15
ERR1467924	heavy	Unproductive - found only V segment	NA	IGHV1-14	IGHJ4	IGHD	NA	NA	1752	NA	NA	NA	NA	NA	NA	NA	NA	ENSMUST00000194015	ENSMUST00000103427	ENSMUST00000194162	15
ERR1467924	heavy	Unproductive - found only V segment	NA	IGHV1-22	IGHJ4	IGHD	NA	NA	1794	NA	NA	NA	NA	NA	NA	NA	NA	ENSMUST00000103507	ENSMUST00000103427	ENSMUST00000194162	15
ERR1467924	heavy	Unproductive - found only V segment	NA	IGHV1-52	IGHJ4	IGHD	NA	NA	1752	NA	NA	NA	NA	NA	NA	NA	NA	ENSMUST00000192554	ENSMUST00000103427	ENSMUST00000194162	15
ERR1467924	heavy	Unproductive - found only V segment	NA	IGHV1-59	IGHJ4	IGHD	NA	NA	1752	NA	NA	NA	NA	NA	NA	NA	NA	ENSMUST00000195359	ENSMUST00000103427	ENSMUST00000194162	15
ERR1467924	heavy	Unproductive - found only V segment	NA	IGHV1-59	IGHJ4	IGHD	NA	NA	1752	NA	NA	NA	NA	NA	NA	NA	NA	ENSMUST00000103530	ENSMUST00000103427	ENSMUST00000194162	15
ERR1467924	heavy	Unproductive - found only V segment	NA	IGHV1-52	IGHJ4	IGHD	NA	NA	1752	NA	NA	NA	NA	NA	NA	NA	NA	ENSMUST00000103522	ENSMUST00000103427	ENSMUST00000194162	15
ERR1467924	heavy	Unproductive - found only V segment	NA	IGHV1-49	IGHJ4	IGHM	NA	NA	2828	NA	NA	NA	NA	NA	NA	NA	NA	ENSMUST00000103519	ENSMUST00000103427	ENSMUST00000177715	15
ERR1467924	heavy	Unproductive - found only V segment	NA	IGHV1-66	IGHJ4	IGHD	NA	NA	1750	NA	NA	NA	NA	NA	NA	NA	NA	ENSMUST00000103537	ENSMUST00000103427	ENSMUST00000194162	15
ERR1467924	heavy	Failed reconstruction - V and J segment do not overlap	1	paired with: IGHV8-2	IGHJ2	NA	AGCTACTACTTTGACTACTGGGGCCAAGGCACCACTCTCACAGTCTCCTCAG	NA	NA	NA	NA	NA	NA	NA	NA	NA	NA	NA	ENSMUST00000192746	NA	15
ERR1467924	heavy	Failed reconstruction - V and J segment do not overlap	2	IGHV8-2	paired with: IGHJ2	NA	CAGTGTGGACACTGCAGATTCTACCACATACTACTGTGCTTGGAGAGTTA	NA	NA	NA	NA	NA	NA	NA	NA	NA	NA	ENSMUST00000195037	NA	NA	15
ERR1467924	kappa	Productive	2	IGKV4-58	IGKJ4	IGKC	CAACAGTACAGTGGTTACCCACTCACG	QQYSGYPLT	6362	204	984	302	5152	0.321127	228	0.226761	161	ENSMUST00000103355	ENSMUST00000103408	ENSMUST00000103410	15
ERR1467924	kappa	Productive	1	IGKV4-57-1	IGKJ4	IGKC	CAACAGTACAGTGGTTACCCACTCACG	QQYSGYPLT	6878	205	1429	311	5221	0.411268	292	0.228169	162	ENSMUST00000103356	ENSMUST00000103408	ENSMUST00000103410	15
ERR1467924	kappa	Productive	4	IGKV4-62	IGKJ4	IGKC	CAACAGTACAGTGGTTACCCACTCACG	QQYSGYPLT	6380	204	1013	304	5142	0.325352	231	0.226761	161	ENSMUST00000198345	ENSMUST00000103408	ENSMUST00000103410	15
ERR1467924	kappa	Productive	3	IGKV4-62	IGKJ4	IGKC	CAACAGTACAGTGGTTACCCACTCACG	QQYSGYPLT	6230	204	884	300	5121	0.319718	227	0.226761	161	ENSMUST00000177795	ENSMUST00000103408	ENSMUST00000103410	15
ERR1467924	kappa	Productive	4	IGKV4-58	IGKJ4	IGKC	CAACAGTACAGTGGTTACCCACTCACG	QQYSGYPLT	6528	204	1129	306	5173	0.326761	232	0.226761	161	ENSMUST00000197448	ENSMUST00000103408	ENSMUST00000103410	15
ERR1468035	heavy	Productive	2	IGHV1-69	IGHJ2	IGHM	ACAAGAGGGTATGGTAACTACTACTTTGACTAC	TRGYGNYYFDY	2364	21	137	26	2216	0	0	0	0	ENSMUST00000199933	ENSMUST00000192746	ENSMUST00000177715	15
ERR1468035	heavy	Productive	6	IGHV1-59	IGHJ2	IGHM	ACAAGAGGGTATGGTAACTACTACTTTGACTAC	TRGYGNYYFDY	2358	21	131	26	2216	0	0	0	0	ENSMUST00000103530	ENSMUST00000192746	ENSMUST00000177715	15
ERR1468035	heavy	Productive	6	IGHV1-55	IGHJ2	IGHM	ACAAGAGGGTATGGTAACTACTACTTTGACTAC	TRGYGNYYFDY	1804	20	98	24	1696	0	0	0	0	ENSMUST00000103526	ENSMUST00000192746	ENSMUST00000103426	15
ERR1468035	heavy	Productive	4	IGHV1-74	IGHJ2	IGHE	ACAAGAGGGTATGGTAACTACTACTTTGACTAC	TRGYGNYYFDY	414	11	103	4	308	0	0	0	0	ENSMUST00000196587	ENSMUST00000192746	ENSMUST00000137336	15
ERR1468035	heavy	Productive	1	IGHV1-69	IGHJ2	IGHM	ACAAGAGGGTATGGTAACTACTACTTTGACTAC	TRGYGNYYFDY	2364	21	137	26	2216	0	0	0	0	ENSMUST00000103539	ENSMUST00000192746	ENSMUST00000177715	15
ERR1468035	heavy	Productive	3	IGHV1-74	IGHJ2	IGHM	ACAAGAGGGTATGGTAACTACTACTTTGACTAC	TRGYGNYYFDY	1864	21	149	27	1703	0	0	0	0	ENSMUST00000103543	ENSMUST00000192746	ENSMUST00000103426	15
ERR1468035	heavy	Productive	5	IGHV1-59	IGHJ2	IGHD	ACAAGAGGGTATGGTAACTACTACTTTGACTAC	TRGYGNYYFDY	276	10	82	2	192	0	0	0	0	ENSMUST00000195359	ENSMUST00000192746	ENSMUST00000194162	15
ERR1468035	heavy	Productive	6	IGHV1-50	IGHJ2	IGHE	ACAAGAGGGTATGGTAACTACTACTTTGACTAC	TRGYGNYYFDY	406	11	95	4	308	0	0	0	0	ENSMUST00000103521	ENSMUST00000192746	ENSMUST00000137336	15
ERR1468035	kappa	Productive	1	IGKV6-17	IGKJ1	IGKC	CAGCAACATTATAGTACTCCTCGGACG	QQHYSTPRT	6138	310	1161	315	4701	0.324401	230	0.229901	163	ENSMUST00000103391	ENSMUST00000103405	ENSMUST00000103410	15
ERR1468035	kappa	Productive	3	IGKV6-25	IGKJ1	IGKC	CAGCAACATTATAGTACTCCTCGGACG	QQHYSTPRT	5914	299	962	310	4682	0.318759	226	0.228491	162	ENSMUST00000103383	ENSMUST00000103405	ENSMUST00000103410	15
ERR1468035	kappa	Productive	2	IGKV6-14	IGKJ1	IGKC	CAGCAACATTATAGTACTCCTCGGACG	QQHYSTPRT	5754	290	845	231	4663	0.29055	206	0.22426	159	ENSMUST00000103394	ENSMUST00000103405	ENSMUST00000103410	15
ERR1468035	kappa	Productive	3	IGKV6-32	IGKJ1	IGKC	CAGCAACATTATAGTACTCCTCGGACG	QQHYSTPRT	5660	278	756	240	4645	0.307475	218	0.220028	156	ENSMUST00000103377	ENSMUST00000103405	ENSMUST00000103410	15
ERR1467916	heavy	Productive	6	IGHV5-15	IGHJ4	IGHD	CATTACTACGGTAGTAGAGATGCTATGGACTAC	HYYGSRDAMDY	1918	29	224	48	1650	0	0	0	0	ENSMUST00000192877	ENSMUST00000103427	ENSMUST00000194162	15
ERR1467916	heavy	Productive	5	IGHV5-6	IGHJ4	IGHM	CATTACTACGGTAGTAGAGATGCTATGGACTAC	HYYGSRDAMDY	3790	33	458	80	3283	0	0	0	0	ENSMUST00000103446	ENSMUST00000103427	ENSMUST00000177715	15
ERR1467916	heavy	Productive	1	IGHV5-4	IGHJ4	IGHM	CATTACTACGGTAGTAGAGATGCTATGGACTAC	HYYGSRDAMDY	3938	33	597	81	3291	0	0	0	0	ENSMUST00000103444	ENSMUST00000103427	ENSMUST00000177715	15
ERR1467916	heavy	Productive	6	IGHV5-15	IGHJ4	IGHD	CATTACTACGGTAGTAGAGATGCTATGGACTAC	HYYGSRDAMDY	1906	29	213	47	1650	0	0	0	0	ENSMUST00000103457	ENSMUST00000103427	ENSMUST00000194162	15
ERR1467916	heavy	Productive	2	IGHV5-9-1	IGHJ4	IGHD	CATTACTACGGTAGTAGAGATGCTATGGACTAC	HYYGSRDAMDY	2186	37	449	58	1683	0	0	0	0	ENSMUST00000103452	ENSMUST00000103427	ENSMUST00000194162	15
ERR1467916	heavy	Productive	4	IGHV5-17	IGHJ4	IGHD	CATTACTACGGTAGTAGAGATGCTATGGACTAC	HYYGSRDAMDY	2122	36	393	57	1676	0	0	0	0	ENSMUST00000103459	ENSMUST00000103427	ENSMUST00000194162	15
ERR1467916	heavy	Productive	3	IGHV5-12	IGHJ4	IGHG1	CATTACTACGGTAGTAGAGATGCTATGGACTAC	HYYGSRDAMDY	516	13	393	23	100	0	0	0	0	ENSMUST00000103450	ENSMUST00000103427	ENSMUST00000103420	15
ERR1467916	heavy	Productive	6	IGHV5-9	IGHJ4	IGHM	CATTACTACGGTAGTAGAGATGCTATGGACTAC	HYYGSRDAMDY	3790	33	458	80	3283	0	0	0	0	ENSMUST00000103448	ENSMUST00000103427	ENSMUST00000177715	15
ERR1467916	heavy	Productive	6	IGHV5-1	IGHJ4	IGHD	CATTACTACGGTAGTAGAGATGCTATGGACTAC	HYYGSRDAMDY	2186	37	449	58	1683	0	0	0	0	ENSMUST00000193324	ENSMUST00000103427	ENSMUST00000194162	15
ERR1467916	heavy	Productive	6	IGHV5-9-1	IGHJ4	IGHD	CATTACTACGGTAGTAGAGATGCTATGGACTAC	HYYGSRDAMDY	2208	37	470	59	1683	0	0	0	0	ENSMUST00000192264	ENSMUST00000103427	ENSMUST00000194162	15
ERR1467916	kappa	Productive	5	IGKV1-117	IGKJ5	IGKC	ATGCAACATCTAGAATATCCGCTCACG	MQHLEYPLT	5204	440	1051	253	3890	0.198187	153	0.189119	146	ENSMUST00000103317	ENSMUST00000103409	ENSMUST00000103410	15
ERR1467916	kappa	Productive	1	IGKV2-137	IGKJ5	IGKC	ATGCAACATCTAGAATATCCGCTCACG	MQHLEYPLT	7292	555	2628	413	4365	0.389896	301	0.229275	177	ENSMUST00000103302	ENSMUST00000199459	ENSMUST00000103410	15
ERR1467916	kappa	Productive	4	IGKV2-109	IGKJ5	IGKC	ATGCAACATCTAGAATATCCGCTCACG	MQHLEYPLT	6136	510	1769	282	4074	0.224093	173	0.212435	164	ENSMUST00000103322	ENSMUST00000103409	ENSMUST00000103410	15
ERR1467916	kappa	Productive	2	IGKV2-137	IGKJ5	IGKC	ATGCAACATCTAGAATATCCGCTCACG	MQHLEYPLT	7062	548	2561	298	4189	0.240933	186	0.229275	177	ENSMUST00000103302	ENSMUST00000103409	ENSMUST00000103410	15
ERR1467916	kappa	Productive	3	IGKV2-109	IGKJ5	IGKC	ATGCAACATCTAGAATATCCGCTCACG	MQHLEYPLT	6354	517	1830	391	4244	0.365285	282	0.212435	164	ENSMUST00000103322	ENSMUST00000199459	ENSMUST00000103410	15
ERR1467937	kappa	Productive	6	IGKV4-68	IGKJ2	IGKC	CAAAAGTGGAGTAGTAACCCACCCACG	QKWSSNPPT	3102	104	615	126	2362	0.21875	84	0.213542	82	ENSMUST00000103350	ENSMUST00000103406	ENSMUST00000103410	15
ERR1467937	kappa	Productive	6	IGKV4-71	IGKJ2	IGKC	CAAAAGTGGAGTAGTAACCCACCCACG	QKWSSNPPT	3030	101	532	158	2379	0.302083	116	0.203125	78	ENSMUST00000196201	ENSMUST00000198234	ENSMUST00000103410	15
ERR1467937	kappa	Productive	6	IGKV4-71	IGKJ2	IGKC	CAAAAGTGGAGTAGTAACCCACCCACG	QKWSSNPPT	2958	101	507	122	2330	0.208333	80	0.203125	78	ENSMUST00000196201	ENSMUST00000103406	ENSMUST00000103410	15
ERR1467937	kappa	Productive	4	IGKV4-71	IGKJ2	IGKC	CAAAAGTGGAGTAGTAACCCACCCACG	QKWSSNPPT	2924	98	480	119	2326	0.203125	78	0.197917	76	ENSMUST00000101325	ENSMUST00000103406	ENSMUST00000103410	15
ERR1467937	kappa	Productive	5	IGKV4-59	IGKJ2	IGKC	CAAAAGTGGAGTAGTAACCCACCCACG	QKWSSNPPT	3090	105	601	127	2363	0.21875	84	0.213542	82	ENSMUST00000103354	ENSMUST00000103406	ENSMUST00000103410	15
ERR1467937	kappa	Productive	2	IGKV4-71	IGKJ2	IGKC	CAAAAGTGGAGTAGTAACCCACCCACG	QKWSSNPPT	2996	98	505	155	2375	0.296875	114	0.197917	76	ENSMUST00000101325	ENSMUST00000198234	ENSMUST00000103410	15
ERR1467937	kappa	Productive	6	IGKV4-59	IGKJ2	IGKC	CAAAAGTGGAGTAGTAACCCACCCACG	QKWSSNPPT	3178	105	634	171	2420	0.333333	128	0.213542	82	ENSMUST00000103354	ENSMUST00000198234	ENSMUST00000103410	15
ERR1467937	kappa	Productive	1	IGKV4-72	IGKJ2	IGKC	CAAAAGTGGAGTAGTAACCCACCCACG	QKWSSNPPT	3414	105	842	172	2448	0.335938	129	0.213542	82	ENSMUST00000103346	ENSMUST00000198234	ENSMUST00000103410	15
ERR1467937	kappa	Productive	6	IGKV4-68	IGKJ2	IGKC	CAAAAGTGGAGTAGTAACCCACCCACG	QKWSSNPPT	3190	104	648	170	2419	0.333333	128	0.213542	82	ENSMUST00000103350	ENSMUST00000198234	ENSMUST00000103410	15
ERR1467937	kappa	Productive	3	IGKV4-72	IGKJ2	IGKC	CAAAAGTGGAGTAGTAACCCACCCACG	QKWSSNPPT	3326	105	809	128	2390	0.221354	85	0.213542	82	ENSMUST00000103346	ENSMUST00000103406	ENSMUST00000103410	15
ERR1467905	heavy	Productive	2	IGHV1-62-2	IGHJ1	IGHD	TACTTCGATGTC	YFDV	450	1	1	1	448	0	0	0	0	ENSMUST00000163467	ENSMUST00000103430	ENSMUST00000194162	15
ERR1467905	heavy	Productive	4	IGHV1-56	IGHJ1	IGHD	GCAAGACGTCACTATGATTACCCCTGGTACTTCGATGTC	ARRHYDYPWYFDV	450	1	1	1	448	0	0	0	0	ENSMUST00000103527	ENSMUST00000103430	ENSMUST00000194162	15
ERR1467905	heavy	Productive	4	IGHV1-58	IGHJ1	IGHD	GCAAGACGTCACTATGATTACCCCTGGTACTTCGATGTC	ARRHYDYPWYFDV	450	1	1	1	448	0	0	0	0	ENSMUST00000103529	ENSMUST00000103430	ENSMUST00000194162	15
ERR1467905	heavy	Productive	4	IGHV1-62-2	IGHJ1	IGHD	TACTTCGATGTC	YFDV	450	1	1	1	448	0	0	0	0	ENSMUST00000194581	ENSMUST00000103430	ENSMUST00000194162	15
ERR1467905	heavy	Productive	2	IGHV1-71	IGHJ1	IGHD	TACTTCGATGTC	YFDV	450	1	1	1	448	0	0	0	0	ENSMUST00000166645	ENSMUST00000103430	ENSMUST00000194162	15
ERR1467905	heavy	Productive	4	IGHV1-12	IGHJ1	IGHD	GCAAGACGTCACTATGATTACCCCTGGTACTTCGATGTC	ARRHYDYPWYFDV	450	1	1	1	448	0	0	0	0	ENSMUST00000103500	ENSMUST00000103430	ENSMUST00000194162	15
ERR1467905	heavy	Productive	4	IGHV1-71	IGHJ1	IGHD	TACTTCGATGTC	YFDV	450	1	1	1	448	0	0	0	0	ENSMUST00000196690	ENSMUST00000103430	ENSMUST00000194162	15
ERR1467905	heavy	Productive	4	IGHV1-76	IGHJ1	IGHD	GCAAGACGTCACTATGATTACCCCTGGTACTTCGATGTC	ARRHYDYPWYFDV	450	1	1	1	448	0	0	0	0	ENSMUST00000169155	ENSMUST00000103430	ENSMUST00000194162	15
ERR1467905	heavy	Productive	1	IGHV1-12	IGHJ1	IGHM	AGACGTCACTATGATTACCCCTGGTACTTCGATGTC	RRHYDYPWYFDV	1224	3	6	8	NA	0	0	0	0	ENSMUST00000109711	ENSMUST00000103430	ENSMUST00000177715	15
ERR1467905	heavy	Productive	4	IGHV1-76	IGHJ1	IGHD	GCAAGACGTCACTATGATTACCCCTGGTACTTCGATGTC	ARRHYDYPWYFDV	450	1	1	1	448	0	0	0	0	ENSMUST00000197537	ENSMUST00000103430	ENSMUST00000194162	15
ERR1467905	heavy	Productive	4	IGHV1-56	IGHJ1	IGHD	GCAAGACGTCACTATGATTACCCCTGGTACTTCGATGTC	ARRHYDYPWYFDV	450	1	1	1	448	0	0	0	0	ENSMUST00000194071	ENSMUST00000103430	ENSMUST00000194162	15
ERR1467905	kappa	Productive	5	IGKV4-60	IGKJ5	IGKC	ACGCTCACG	TLT	4938	40	442	79	4428	0.0142276	14	0.0111789	11	ENSMUST00000200639	ENSMUST00000103409	ENSMUST00000103410	15
ERR1467905	kappa	Productive	3	IGKV1-117	IGKJ2	IGKC	TTTCAAGGTTCACATGTTCCGTACACG	FQGSHVPYT	7632	334	2199	321	5208	0.287602	283	0.180894	178	ENSMUST00000103317	ENSMUST00000198234	ENSMUST00000103410	15
ERR1467905	kappa	Unproductive - found only V segment	NA	IGKV4-77	IGKJ5	IGKC	NA	NA	5370	NA	NA	NA	4536	NA	NA	NA	NA	ENSMUST00000199410	ENSMUST00000103409	ENSMUST00000103410	15
ERR1467905	kappa	Unproductive - found only V segment	NA	IGKV4-77	IGKJ5	IGKC	NA	NA	5494	NA	NA	NA	4633	NA	NA	NA	NA	ENSMUST00000199410	ENSMUST00000199459	ENSMUST00000103410	15
ERR1467905	kappa	Unproductive - found only V segment	NA	IGKV4-60	IGKJ5	IGKC	NA	NA	5066	NA	NA	NA	4526	NA	NA	NA	NA	ENSMUST00000200639	ENSMUST00000199459	ENSMUST00000103410	15
ERR1467905	kappa	Productive	1	IGKV1-110	IGKJ2	IGKC	TTTCAAGGTTCACATGTTCCGTACACG	FQGSHVPYT	7630	334	2197	321	5208	0.287602	283	0.180894	178	ENSMUST00000103321	ENSMUST00000198234	ENSMUST00000103410	15
ERR1467905	kappa	Unproductive - found only V segment	NA	IGKV4-68	IGKJ5	IGKC	NA	NA	5108	NA	NA	NA	4479	NA	NA	NA	NA	ENSMUST00000103350	ENSMUST00000103409	ENSMUST00000103410	15
ERR1467905	kappa	Productive	4	IGKV1-117	IGKJ2	IGKC	TTTCAAGGTTCACATGTTCCGTACACG	FQGSHVPYT	7432	333	2130	221	5068	0.185976	183	0.180894	178	ENSMUST00000103317	ENSMUST00000103406	ENSMUST00000103410	15
ERR1467905	kappa	Unproductive - found only V segment	NA	IGKV4-68	IGKJ5	IGKC	NA	NA	5226	NA	NA	NA	4572	NA	NA	NA	NA	ENSMUST00000103350	ENSMUST00000199459	ENSMUST00000103410	15
ERR1467905	kappa	Productive	2	IGKV1-110	IGKJ2	IGKC	TTTCAAGGTTCACATGTTCCGTACACG	FQGSHVPYT	7430	333	2128	221	5068	0.185976	183	0.180894	178	ENSMUST00000103321	ENSMUST00000103406	ENSMUST00000103410	15
ERR1467954	heavy	Productive	3	IGHV1-67	IGHJ4	IGHD	GCAAGATACTATGATGCTATGGACTAC	ARYYDAMDY	70	6	15	4	51	0	0	0	0	ENSMUST00000198646	ENSMUST00000103427	ENSMUST00000192250	15
ERR1467954	heavy	Productive	2	IGHV1-63	IGHJ4	IGHD	GCAAGATACTATGATGCTATGGACTAC	ARYYDAMDY	96	5	5	3	88	0	0	0	0	ENSMUST00000103534	ENSMUST00000103427	ENSMUST00000194162	15
ERR1467954	heavy	Productive	1	IGHV1-67	IGHJ4	IGHM	GCAAGATACTATGATGCTATGGACTAC	ARYYDAMDY	1198	13	22	15	1163	0	0	0	0	ENSMUST00000103538	ENSMUST00000103427	ENSMUST00000177715	15
ERR1467954	kappa	Productive	3	IGKV1-132	IGKJ2	IGKC	TGGCAAGGTACACATTTTCCGTACACG	WQGTHFPYT	3918	215	1022	132	2749	0.264059	108	0.254279	104	ENSMUST00000103305	ENSMUST00000103406	ENSMUST00000103410	15
ERR1467954	kappa	Productive	3	IGKV1-133	IGKJ2	IGKC	TGGCAAGGTACACATTTTCCGTACACG	WQGTHFPYT	4210	222	1226	193	2839	0.410758	168	0.264059	108	ENSMUST00000103304	ENSMUST00000198234	ENSMUST00000103410	15
ERR1467954	kappa	Productive	3	IGKV1-133	IGKJ2	IGKC	TGGCAAGGTACACATTTTCCGTACACG	WQGTHFPYT	4096	220	1189	136	2756	0.273839	112	0.264059	108	ENSMUST00000103304	ENSMUST00000103406	ENSMUST00000103410	15
ERR1467954	kappa	Productive	1	IGKV1-135	IGKJ2	IGKC	TGGCAAGGTACACATTTTCCGTACACG	WQGTHFPYT	4528	229	1530	201	2847	0.420538	172	0.268949	110	ENSMUST00000103303	ENSMUST00000198234	ENSMUST00000103410	15
ERR1467954	kappa	Productive	3	IGKV1-131	IGKJ2	IGKC	TGGCAAGGTACACATTTTCCGTACACG	WQGTHFPYT	3814	195	909	164	2781	0.337408	138	0.212714	87	ENSMUST00000103306	ENSMUST00000198234	ENSMUST00000103410	15
ERR1467954	kappa	Productive	3	IGKV1-131	IGKJ2	IGKC	TGGCAAGGTACACATTTTCCGTACACG	WQGTHFPYT	3716	193	880	115	2707	0.220049	90	0.212714	87	ENSMUST00000103306	ENSMUST00000103406	ENSMUST00000103410	15
ERR1467954	kappa	Productive	2	IGKV1-135	IGKJ2	IGKC	TGGCAAGGTACACATTTTCCGTACACG	WQGTHFPYT	4410	227	1491	142	2762	0.278729	114	0.268949	110	ENSMUST00000103303	ENSMUST00000103406	ENSMUST00000103410	15
ERR1467954	kappa	Productive	3	IGKV1-122	IGKJ2	IGKC	TGGCAAGGTACACATTTTCCGTACACG	WQGTHFPYT	3374	172	600	104	2661	0.188264	77	0.180929	74	ENSMUST00000103314	ENSMUST00000103406	ENSMUST00000103410	15
ERR1467954	kappa	Productive	3	IGKV1-132	IGKJ2	IGKC	TGGCAAGGTACACATTTTCCGTACACG	WQGTHFPYT	4030	217	1058	188	2831	0.398533	163	0.254279	104	ENSMUST00000103305	ENSMUST00000198234	ENSMUST00000103410	15
ERR1467966	heavy	Productive	4	IGHV8-5	IGHJ2	IGHD	GCTCGCATCTACTATGGTTACGACGGGGGCCACTACTTTGACTAC	ARIYYGYDGGHYFDY	222	4	40	5	177	0	0	0	0	ENSMUST00000194257	ENSMUST00000192746	ENSMUST00000194162	15
ERR1467966	heavy	Unproductive - found only V segment	NA	IGHV8-13	IGHJ2	IGHD	NA	NA	214	NA	NA	NA	176	NA	NA	NA	NA	ENSMUST00000103542	ENSMUST00000192746	ENSMUST00000194162	15
ERR1467966	heavy	Productive	4	IGHV8-8	IGHJ2	IGHD	GCTCGCATCTACTATGGTTACGACGGGGGCCACTACTTTGACTAC	ARIYYGYDGGHYFDY	222	4	40	5	177	0	0	0	0	ENSMUST00000192591	ENSMUST00000192746	ENSMUST00000194162	15
ERR1467966	heavy	Unproductive - found only V segment	NA	IGHV8-6	IGHJ2	IGHD	NA	NA	214	NA	NA	NA	176	NA	NA	NA	NA	ENSMUST00000193145	ENSMUST00000192746	ENSMUST00000194162	15
ERR1467966	heavy	Unproductive - found only V segment	NA	IGHV8-13	IGHJ2	IGHM	NA	NA	2844	NA	NA	NA	2782	NA	NA	NA	NA	ENSMUST00000164041	ENSMUST00000192746	ENSMUST00000177715	15
ERR1467966	heavy	Productive	3	IGHV8-11	IGHJ2	IGHM	GCTCGCATCTACTATGGTTACGACGGGGGCCACTACTTTGACTAC	ARIYYGYDGGHYFDY	2854	11	62	17	2782	0.0030581	1	0.0030581	1	ENSMUST00000103536	ENSMUST00000192746	ENSMUST00000177715	15
ERR1467966	heavy	Productive	1	IGHV8-6	IGHJ2	IGHM	TACGACGGGGGCCACTACTTTGACTAC	YDGGHYFDY	2844	9	52	17	2782	0	0	0	0	ENSMUST00000103524	ENSMUST00000192746	ENSMUST00000177715	15
ERR1467966	heavy	Productive	2	IGHV8-12	IGHJ2	IGHM	GCTCGCATCTACTATGGTTACGACGGGGGCCACTACTTTGACTAC	ARIYYGYDGGHYFDY	2072	11	60	17	2002	0.0030581	1	0.0030581	1	ENSMUST00000199266	ENSMUST00000192746	ENSMUST00000103426	15
ERR1467966	kappa	Productive	3	IGKV4-73	IGKJ2	IGKC	CAGCAGTTTACTAGTTCCCCGTACACG	QQFTSSPYT	6262	359	1309	254	4686	0.220172	179	0.218942	178	ENSMUST00000199760	ENSMUST00000103406	ENSMUST00000103410	15
ERR1467966	kappa	Productive	3	IGKV4-73	IGKJ2	IGKC	CAGCAGTTTACTAGTTCCCCGTACACG	QQFTSSPYT	6390	360	1354	318	4775	0.298893	243	0.218942	178	ENSMUST00000199760	ENSMUST00000198234	ENSMUST00000103410	15
ERR1467966	kappa	Productive	1	IGKV4-50	IGKJ2	IGKC	CAGCAGTTTACTAGTTCCCCGTACACG	QQFTSSPYT	7342	405	2079	360	4969	0.348093	283	0.249692	203	ENSMUST00000103363	ENSMUST00000198234	ENSMUST00000103410	15
ERR1467966	kappa	Productive	2	IGKV4-50	IGKJ2	IGKC	CAGCAGTTTACTAGTTCCCCGTACACG	QQFTSSPYT	7186	404	2020	282	4865	0.252153	205	0.249692	203	ENSMUST00000103363	ENSMUST00000103406	ENSMUST00000103410	15
ERR1467947	heavy	Productive	2	IGHV7-2	IGHJ4	IGHM	GCAAGAGATGGGGGCTTCGACTACTATGGTAACCCCTATGCTGTGGACTAC	ARDGGFDYYGNPYAVDY	1464	2	40	9	1420	0	0	0	0	ENSMUST00000103462	ENSMUST00000103427	ENSMUST00000177715	15
ERR1467947	heavy	Productive	2	IGHV7-2	IGHJ4	IGHM	GCAAGAGATGGGGGCTTCGACTACTATGGTAACCCCTATGCTGTGGACTAC	ARDGGFDYYGNPYAVDY	1468	2	44	9	1420	0	0	0	0	ENSMUST00000193133	ENSMUST00000103427	ENSMUST00000177715	15
ERR1467947	heavy	Productive	1	IGHV7-3	IGHJ4	IGHM	GCAAGAGATGGGGGCTTCGACTACTATGGTAACCCCTATGCTGTGGACTAC	ARDGGFDYYGNPYAVDY	1476	3	51	9	1421	0	0	0	0	ENSMUST00000103461	ENSMUST00000103427	ENSMUST00000177715	15
ERR1467947	kappa	Unproductive - found only V segment	NA	IGKV19-93	IGKJ1	IGKC	NA	NA	2372	NA	NA	NA	2108	NA	NA	NA	NA	ENSMUST00000183936	ENSMUST00000103405	ENSMUST00000103410	15
ERR1467947	kappa	Productive	2	IGKV12-38	IGKJ1	IGKC	AAACAGGCTTATGACGTTCCGTGGACG	KQAYDVPWT	3734	182	1082	160	2561	0.316594	145	0.155022	71	ENSMUST00000103371	ENSMUST00000103405	ENSMUST00000103410	15
ERR1467947	kappa	Unproductive - found only V segment	NA	IGKV19-93	IGKJ1	IGKC	NA	NA	2390	NA	NA	NA	2110	NA	NA	NA	NA	ENSMUST00000196863	ENSMUST00000103405	ENSMUST00000103410	15
ERR1467947	kappa	Productive	1	IGKV12-38	IGKJ1	IGKC	AAACAGGCTTATGACGTTCCGTGGACG	KQAYDVPWT	3832	185	1169	161	2572	0.320961	147	0.157205	72	ENSMUST00000198880	ENSMUST00000103405	ENSMUST00000103410	15
ERR1467947	kappa	Failed reconstruction - V and J segment do not overlap	1	IGKV12-47	paired with: IGKJ1	NA	CCTGAAGATCTTGCAACTTATTTCTGTAAACAGGATTATT	NA	NA	NA	NA	NA	NA	NA	NA	NA	NA	ENSMUST00000196961	NA	NA	15
ERR1467975	heavy	Productive	2	IGHV5-4	IGHJ2	IGHM	GCAAGAGAGGGGTTGGGTTATTACTACGGTAGTAGCTCATACTACTTTGACTAC	AREGLGYYYGSSSYYFDY	2836	25	465	65	2333	0	0	0	0	ENSMUST00000103444	ENSMUST00000192746	ENSMUST00000103426	15
ERR1467975	heavy	Productive	5	IGHV5-1	IGHJ2	IGHD	GCAAGAGAGGGGTTGGGTTATTACTACGGTAGTAGCTCATACTACTTTGACTAC	AREGLGYYYGSSSYYFDY	1004	18	254	30	723	0	0	0	0	ENSMUST00000193324	ENSMUST00000192746	ENSMUST00000194162	15
ERR1467975	heavy	Productive	6	IGHV5-9-1	IGHJ2	IGHD	GCAAGAGAGGGGTTGGGTTATTACTACGGTAGTAGCTCATACTACTTTGACTAC	AREGLGYYYGSSSYYFDY	1036	19	285	31	723	0	0	0	0	ENSMUST00000192264	ENSMUST00000192746	ENSMUST00000194162	15
ERR1467975	heavy	Productive	3	IGHV5-9-1	IGHJ2	IGHD	GCAAGAGAGGGGTTGGGTTATTACTACGGTAGTAGCTCATACTACTTTGACTAC	AREGLGYYYGSSSYYFDY	1002	18	252	30	723	0	0	0	0	ENSMUST00000103452	ENSMUST00000192746	ENSMUST00000194162	15
ERR1467975	heavy	Productive	1	IGHV5-6	IGHJ2	IGHM	GCAAGAGAGGGGTTGGGTTATTACTACGGTAGTAGCTCATACTACTTTGACTAC	AREGLGYYYGSSSYYFDY	3518	24	374	64	3107	0	0	0	0	ENSMUST00000103446	ENSMUST00000192746	ENSMUST00000177715	15
ERR1467975	heavy	Productive	6	IGHV5-9	IGHJ2	IGHM	GCAAGAGAGGGGTTGGGTTATTACTACGGTAGTAGCTCATACTACTTTGACTAC	AREGLGYYYGSSSYYFDY	3510	24	366	64	3107	0	0	0	0	ENSMUST00000103448	ENSMUST00000192746	ENSMUST00000177715	15
ERR1467975	heavy	Productive	4	IGHV5-12	IGHJ2	IGHG1	GCAAGAGAGGGGTTGGGTTATTACTACGGTAGTAGCTCATACTACTTTGACTAC	AREGLGYYYGSSSYYFDY	630	15	285	23	322	0	0	0	0	ENSMUST00000103450	ENSMUST00000192746	ENSMUST00000194304	15
ERR1467975	heavy	Productive	6	IGHV5-17	IGHJ2	IGHD	GCAAGAGAGGGGTTGGGTTATTACTACGGTAGTAGCTCATACTACTTTGACTAC	AREGLGYYYGSSSYYFDY	954	15	210	26	721	0	0	0	0	ENSMUST00000103459	ENSMUST00000192746	ENSMUST00000194162	15
ERR1467975	kappa	Productive	1	IGKV4-91	IGKJ2	IGKC	CAGCAGGGTAGTAGTATACCACGCACG	QQGSSIPRT	13762	1425	4394	1065	8483	0.538869	915	0.426973	725	ENSMUST00000103333	ENSMUST00000198234	ENSMUST00000103410	15
ERR1467975	kappa	Productive	2	IGKV4-91	IGKJ2	IGKC	CAGCAGGGTAGTAGTATACCACGCACG	QQGSSIPRT	13402	1422	4281	885	8219	0.433451	736	0.426973	725	ENSMUST00000103333	ENSMUST00000103406	ENSMUST00000103410	15
ERR1467972	heavy	Productive	3	IGHV3-1	IGHJ3	IGHD	GCAAGAGAGGCCTACTATAGGTACGACGGCCCTTTTGCTTAC	AREAYYRYDGPFAY	454	11	85	14	355	0	0	0	0	ENSMUST00000103478	ENSMUST00000103428	ENSMUST00000194162	15
ERR1467972	heavy	Unproductive - stop codon	NA	IGHV3-2	IGHJ3	IGHD	CACTGGCTACTCCATCACCAGTGGTTATTACTGGAACTGGATCCGGCAGTTTCCAGGAAACAAACTGGAATGGATGGGCTACATAAGCTACGACGGTAGCAATAAACTACAACCCATCTCTCAAAAATCGAATCTCCATCACTCGTGACACATCTAAGAACCAGTTTTTCCTGAAGTTGAATTCTGTGACTACTGAGGACACAGCTACATATTACTGCAAGAGAGGCCTACTATAGGTACGACGGCCCTTTTGCTTAC	HWLLHHQWLLLELDPAVSRKQTGMDGLHKLRR*Q*TTTHLSKIESPSLVTHLRTSFS*S*IL*LLRTQLHITAREAYYRYDGPFAY	442	72	23	14	353	0	0	0	0	ENSMUST00000191842	ENSMUST00000103428	ENSMUST00000194162	15
ERR1467972	heavy	Productive	1	IGHV3-6	IGHJ3	IGHM	GCAAGAGAGGCCTACTATAGGTACGACGGCCCTTTTGCTTAC	AREAYYRYDGPFAY	2900	14	141	14	2747	0.00619195	2	0.00309598	1	ENSMUST00000195124	ENSMUST00000103428	ENSMUST00000177715	15
ERR1467972	heavy	Productive	2	IGHV3-6	IGHJ3	IGHD	GCAAGAGAGGCCTACTATAGGTACGACGGCCCTTTTGCTTAC	AREAYYRYDGPFAY	472	11	103	14	355	0	0	0	0	ENSMUST00000103481	ENSMUST00000103428	ENSMUST00000194162	15
ERR1467972	kappa	Productive	1	IGKV6-32	IGKJ1	IGKC	CAGCAGGATTATAGCTCTCCTTGGACG	QQDYSSPWT	8012	291	2705	426	4966	0.428428	428	0.275275	275	ENSMUST00000103377	ENSMUST00000103405	ENSMUST00000103410	15
ERR1467978	kappa	Productive	1	IGKV4-91	IGKJ4	IGKC	CAGCAGGGTAGTAGTATACCATTCACG	QQGSSIPFT	8016	721	2353	535	5226	0.483936	482	0.378514	377	ENSMUST00000103333	ENSMUST00000103408	ENSMUST00000103410	15
ERR1467940	heavy	Productive	6	IGHV1-7	IGHJ1	IGHD	ACAAGAGGTTTATTAAGGGACCGGAACTTCGATGTC	TRGLLRDRNFDV	678	10	130	11	538	0	0	0	0	ENSMUST00000103496	ENSMUST00000103430	ENSMUST00000194162	15
ERR1467940	heavy	Productive	2	IGHV1-5	IGHJ1	IGHM	ACAAGAGGTTTATTAAGGGACCGGAACTTCGATGTC	TRGLLRDRNFDV	2560	13	208	36	2337	0	0	0	0	ENSMUST00000103494	ENSMUST00000103430	ENSMUST00000177715	15
ERR1467940	heavy	Productive	1	IGHV1-5	IGHJ1	IGHM	ACAAGAGGTTTATTAAGGGACCGGAACTTCGATGTC	TRGLLRDRNFDV	2662	14	301	39	2344	0	0	0	0	ENSMUST00000191803	ENSMUST00000103430	ENSMUST00000177715	15
ERR1467940	heavy	Productive	5	IGHV1-55	IGHJ1	IGHD	ACAAGAGGTTTATTAAGGGACCGGAACTTCGATGTC	TRGLLRDRNFDV	628	5	87	7	536	0	0	0	0	ENSMUST00000103526	ENSMUST00000103430	ENSMUST00000194162	15
ERR1467940	heavy	Productive	6	IGHV1-4	IGHJ1	IGHM	ACAAGAGGTTTATTAAGGGACCGGAACTTCGATGTC	TRGLLRDRNFDV	2532	12	186	33	2332	0	0	0	0	ENSMUST00000103493	ENSMUST00000103430	ENSMUST00000177715	15
ERR1467940	heavy	Productive	3	IGHV1-59	IGHJ1	IGHD	ACAAGAGGTTTATTAAGGGACCGGAACTTCGATGTC	TRGLLRDRNFDV	680	9	133	10	538	0	0	0	0	ENSMUST00000103530	ENSMUST00000103430	ENSMUST00000194162	15
ERR1467940	heavy	Productive	6	IGHV1-50	IGHJ1	IGHD	ACAAGAGGTTTATTAAGGGACCGGAACTTCGATGTC	TRGLLRDRNFDV	682	10	134	11	538	0	0	0	0	ENSMUST00000103521	ENSMUST00000103430	ENSMUST00000194162	15
ERR1467940	heavy	Productive	4	IGHV1-14	IGHJ1	IGHD	ACAAGAGGTTTATTAAGGGACCGGAACTTCGATGTC	TRGLLRDRNFDV	632	5	87	9	537	0	0	0	0	ENSMUST00000194015	ENSMUST00000103430	ENSMUST00000194162	15
ERR1467940	kappa	Unproductive - found only V segment	NA	IGKV1-110	IGKJ4	IGKC	NA	NA	1384	NA	NA	NA	1135	NA	NA	NA	NA	ENSMUST00000103321	ENSMUST00000103408	ENSMUST00000103410	15
ERR1467940	kappa	Unproductive - found only V segment	NA	IGKV1-117	IGKJ4	IGKC	NA	NA	1384	NA	NA	NA	1135	NA	NA	NA	NA	ENSMUST00000103317	ENSMUST00000103408	ENSMUST00000103410	15
ERR1467940	lambda	Productive	2	IGLV2	IGLJ1	IGLC1	GCTCTATGGTACAGCAACCATTGGGTG	ALWYSNHWV	7336	456	2851	167	4414	0	0	0	0	ENSMUST00000197518	ENSMUST00000199490	ENSMUST00000200568	15
ERR1467940	lambda	Productive	2	IGLV2	IGLJ1	IGLC1	GCTCTATGGTACAGCAACCATTGGGTG	ALWYSNHWV	7336	456	2851	167	4414	0	0	0	0	ENSMUST00000103752	ENSMUST00000199490	ENSMUST00000200568	15
ERR1467940	lambda	Productive	1	IGLV1	IGLJ1	IGLC1	GCTCTATGGTACAGCAACCATTGGGTG	ALWYSNHWV	8396	493	3803	177	4518	0	0	0	0	ENSMUST00000103746	ENSMUST00000199490	ENSMUST00000200568	15
ERR1467961	heavy	Productive	5	IGHV1-18	IGHJ4	IGHM	GCAAGATGGGATGGTAACTACGATTACTATGCTATGGACTAC	ARWDGNYDYYAMDY	8746	115	550	170	8078	0.00403226	3	0.00134409	1	ENSMUST00000194350	ENSMUST00000103427	ENSMUST00000177715	15
ERR1467961	heavy	Unproductive - found only V segment	NA	IGHV1-4	IGHJ4	IGHD	NA	NA	574	NA	NA	NA	423	NA	NA	NA	NA	ENSMUST00000103493	ENSMUST00000103427	ENSMUST00000194162	15
ERR1467961	heavy	Productive	5	IGHV1-19	IGHJ4	IGHM	GCAAGATGGGATGGTAACTACGATTACTATGCTATGGACTAC	ARWDGNYDYYAMDY	8798	112	597	170	8083	0.00537634	4	0.00134409	1	ENSMUST00000193855	ENSMUST00000103427	ENSMUST00000177715	15
ERR1467961	heavy	Productive	5	IGHV1-19	IGHJ4	IGHD	GCAAGATGGGATGGTAACTACGATTACTATGCTATGGACTAC	ARWDGNYDYYAMDY	788	34	330	32	426	0.00268817	2	0	0	ENSMUST00000103505	ENSMUST00000103427	ENSMUST00000194162	15
ERR1467961	heavy	Unproductive - found only V segment	NA	IGHV1-25	IGHJ4	IGHD	NA	NA	720	NA	NA	NA	424	NA	NA	NA	NA	ENSMUST00000195638	ENSMUST00000103427	ENSMUST00000194162	15
ERR1467961	heavy	Unproductive - found only V segment	NA	IGHV1-42	IGHJ4	IGHG1	NA	NA	960	NA	NA	NA	686	NA	NA	NA	NA	ENSMUST00000103516	ENSMUST00000103427	ENSMUST00000103420	15
ERR1467961	heavy	Unproductive - found only V segment	NA	IGHV1-7	IGHJ4	IGHD	NA	NA	562	NA	NA	NA	423	NA	NA	NA	NA	ENSMUST00000103496	ENSMUST00000103427	ENSMUST00000194162	15
ERR1467961	heavy	Unproductive - found only V segment	NA	IGHV1-39	IGHJ4	IGHD	NA	NA	718	NA	NA	NA	424	NA	NA	NA	NA	ENSMUST00000103515	ENSMUST00000103427	ENSMUST00000194162	15
ERR1467961	heavy	Productive	1	IGHV1-26	IGHJ4	IGHM	GCAAGATGGGATGGTAACTACGATTACTATGCTATGGACTAC	ARWDGNYDYYAMDY	8804	116	604	171	8081	0.00537634	4	0.00134409	1	ENSMUST00000103510	ENSMUST00000103427	ENSMUST00000177715	15
ERR1467961	heavy	Productive	5	IGHV1-22	IGHJ4	IGHM	GCAAGATGGGATGGTAACTACGATTACTATGCTATGGACTAC	ARWDGNYDYYAMDY	8770	114	572	170	8080	0.00403226	3	0.00134409	1	ENSMUST00000103507	ENSMUST00000103427	ENSMUST00000177715	15
ERR1467961	heavy	Productive	2	IGHV1-34	IGHJ4	IGHM	GCAAGATGGGATGGTAACTACGATTACTATGCTATGGACTAC	ARWDGNYDYYAMDY	7364	115	646	170	6600	0.00537634	4	0.00134409	1	ENSMUST00000103512	ENSMUST00000103427	ENSMUST00000103426	15
ERR1467961	heavy	Productive	4	IGHV1-21	IGHJ4	IGHD	TGGGATGGTAACTACGATTACTATGCTATGGACTAC	WDGNYDYYAMDY	882	35	423	33	426	0.00403226	3	0	0	ENSMUST00000194856	ENSMUST00000103427	ENSMUST00000194162	15
ERR1467961	heavy	Productive	3	IGHV1-31	IGHJ4	IGHG1	GCAAGATGGGATGGTAACTACGATTACTATGCTATGGACTAC	ARWDGNYDYYAMDY	1322	30	308	28	986	0.00268817	2	0	0	ENSMUST00000103511	ENSMUST00000103427	ENSMUST00000194304	15
ERR1467961	heavy	Unproductive - found only V segment	NA	IGHV1-42	IGHJ4	IGHD	NA	NA	718	NA	NA	NA	424	NA	NA	NA	NA	ENSMUST00000191868	ENSMUST00000103427	ENSMUST00000194162	15
ERR1467961	heavy	Productive	5	IGHV1-31	IGHJ4	IGHD	GCAAGATGGGATGGTAACTACGATTACTATGCTATGGACTAC	ARWDGNYDYYAMDY	772	34	314	32	426	0.00268817	2	0	0	ENSMUST00000195735	ENSMUST00000103427	ENSMUST00000194162	15
ERR1467961	kappa	Productive	1	IGKV10-96	IGKJ4	IGKC	CAACAGGGTAATACGCTTCCATTCACG	QQGNTLPFT	15272	746	4571	676	10259	0.388638	602	0.234345	363	ENSMUST00000103328	ENSMUST00000103408	ENSMUST00000103410	15
ERR1467959	kappa	Productive	6	IGKV12-46	IGKJ2	IGKC	CAACATCATTATGGTACTTACACG	QHHYGTYT	9518	748	2840	477	6202	0.373444	450	0.362656	437	ENSMUST00000103365	ENSMUST00000103406	ENSMUST00000103410	15
ERR1467959	kappa	Productive	1	IGKV12-44	IGKJ2	IGKC	CAACATCATTATGGTACTTACACG	QHHYGTYT	10094	764	3171	643	6458	0.513693	619	0.368465	444	ENSMUST00000103367	ENSMUST00000198234	ENSMUST00000103410	15
ERR1467959	kappa	Productive	2	IGKV12-40	IGKJ2	IGKC	CAACATCATTATGGTACTTACACG	QHHYGTYT	9276	721	2445	630	6372	0.495436	597	0.356017	429	ENSMUST00000199208	ENSMUST00000198234	ENSMUST00000103410	15
ERR1467959	kappa	Productive	4	IGKV12-46	IGKJ2	IGKC	CAACATCATTATGGTACTTACACG	QHHYGTYT	9838	749	2950	639	6425	0.506224	610	0.362656	437	ENSMUST00000103365	ENSMUST00000198234	ENSMUST00000103410	15
ERR1467959	kappa	Productive	3	IGKV12-44	IGKJ2	IGKC	CAACATCATTATGGTACTTACACG	QHHYGTYT	9770	763	3059	479	6233	0.379253	457	0.368465	444	ENSMUST00000103367	ENSMUST00000103406	ENSMUST00000103410	15
ERR1467959	kappa	Productive	5	IGKV12-40	IGKJ2	IGKC	CAACATCATTATGGTACTTACACG	QHHYGTYT	8966	720	2340	473	6154	0.366805	442	0.356017	429	ENSMUST00000199208	ENSMUST00000103406	ENSMUST00000103410	15
ERR1467953	heavy	Productive	4	IGHV1-74	IGHJ3	IGHD	GCAAGATTTGGATCTACTATGATTACGACCTGGTTTGCTTAC	ARFGSTMITTWFAY	952	6	63	8	881	0	0	0	0	ENSMUST00000196587	ENSMUST00000103428	ENSMUST00000194162	15
ERR1467953	heavy	Productive	4	IGHV1-53	IGHJ3	IGHD	GCAAGATTTGGATCTACTATGATTACGACCTGGTTTGCTTAC	ARFGSTMITTWFAY	946	6	57	8	881	0	0	0	0	ENSMUST00000103523	ENSMUST00000103428	ENSMUST00000194162	15
ERR1467953	heavy	Productive	2	IGHV1-69	IGHJ3	IGHD	GCAAGATTTGGATCTACTATGATTACGACCTGGTTTGCTTAC	ARFGSTMITTWFAY	970	6	81	8	881	0	0	0	0	ENSMUST00000199933	ENSMUST00000103428	ENSMUST00000194162	15
ERR1467953	heavy	Productive	1	IGHV1-61	IGHJ3	IGHM	GCAAGATTTGGATCTACTATGATTACGACCTGGTTTGCTTAC	ARFGSTMITTWFAY	1970	10	68	17	1888	0	0	0	0	ENSMUST00000103531	ENSMUST00000103428	ENSMUST00000177715	15
ERR1467953	heavy	Productive	4	IGHV1-64	IGHJ3	IGHD	GCAAGATTTGGATCTACTATGATTACGACCTGGTTTGCTTAC	ARFGSTMITTWFAY	948	6	59	8	881	0	0	0	0	ENSMUST00000103535	ENSMUST00000103428	ENSMUST00000194162	15
ERR1467953	heavy	Productive	3	IGHV1-74	IGHJ3	IGHG1	GCAAGATTTGGATCTACTATGATTACGACCTGGTTTGCTTAC	ARFGSTMITTWFAY	698	6	40	8	650	0	0	0	0	ENSMUST00000103543	ENSMUST00000103428	ENSMUST00000194304	15
ERR1467953	heavy	Productive	4	IGHV1-69	IGHJ3	IGHD	GCAAGATTTGGATCTACTATGATTACGACCTGGTTTGCTTAC	ARFGSTMITTWFAY	940	6	51	8	881	0	0	0	0	ENSMUST00000103539	ENSMUST00000103428	ENSMUST00000194162	15
ERR1467953	heavy	Failed reconstruction - V and J segment do not overlap	1	IGHV5-2	paired with: IGHJ4	NA	GCAAATGAGCAGTCTGAGGTCTGAGGACACAGCCTTGTATTACTGTGCAAGACTGACTCTCTATGGACTACTGGGG	NA	NA	NA	NA	NA	NA	NA	NA	NA	NA	ENSMUST00000103442	NA	NA	15
ERR1467953	heavy	Failed reconstruction - V and J segment do not overlap	1	IGHV5-2	paired with: IGHJ4	NA	GCAAATGAGCAGTCTGAGGTCTGAGGACACAGCCTTGTATTACTGTGCAAGACTGACTCTCTATGGACTACTGGGG	NA	NA	NA	NA	NA	NA	NA	NA	NA	NA	ENSMUST00000195468	NA	NA	15
ERR1467953	kappa	Productive	1	IGKV1-110	IGKJ4	IGKC	TTTCAAGGTTCACATGTTCCATTCACG	FQGSHVPFT	8910	462	3211	379	5464	0.451843	380	0.275862	232	ENSMUST00000103321	ENSMUST00000103408	ENSMUST00000103410	15
ERR1467953	kappa	Productive	3	IGKV1-122	IGKJ4	IGKC	TTTCAAGGTTCACATGTTCCATTCACG	FQGSHVPFT	8410	456	2741	373	5438	0.444709	374	0.272295	229	ENSMUST00000103314	ENSMUST00000103408	ENSMUST00000103410	15
ERR1467953	kappa	Productive	3	IGKV1-99	IGKJ4	IGKC	TTTCAAGGTTCACATGTTCCATTCACG	FQGSHVPFT	7592	425	2054	342	5320	0.410226	345	0.261593	220	ENSMUST00000103326	ENSMUST00000103408	ENSMUST00000103410	15
ERR1467953	kappa	Productive	3	IGKV1-115	IGKJ4	IGKC	TTTCAAGGTTCACATGTTCCATTCACG	FQGSHVPFT	7556	423	2026	341	5313	0.406659	342	0.259215	218	ENSMUST00000198714	ENSMUST00000103408	ENSMUST00000103410	15
ERR1467953	kappa	Productive	2	IGKV1-117	IGKJ4	IGKC	TTTCAAGGTTCACATGTTCCATTCACG	FQGSHVPFT	8914	462	3215	379	5464	0.451843	380	0.275862	232	ENSMUST00000103317	ENSMUST00000103408	ENSMUST00000103410	15
ERR1467953	kappa	Productive	3	IGKV1-35	IGKJ4	IGKC	TTTCAAGGTTCACATGTTCCATTCACG	FQGSHVPFT	6086	352	922	283	4971	0.340071	286	0.234245	197	ENSMUST00000197820	ENSMUST00000103408	ENSMUST00000103410	15
ERR1467957	heavy	Productive	3	IGHV1-25	IGHJ2	IGHG1	GCAAGAAAGGGGGGGGACTACTTTGACTAC	ARKGGDYFDY	778	7	127	7	644	0	0	0	0	ENSMUST00000195638	ENSMUST00000192746	ENSMUST00000194304	15
ERR1467957	heavy	Productive	5	IGHV1-34	IGHJ2	IGHD	GCAAGAAAGGGGGGGGACTACTTTGACTAC	ARKGGDYFDY	2156	17	169	15	1972	0	0	0	0	ENSMUST00000103512	ENSMUST00000192746	ENSMUST00000194162	15
ERR1467957	heavy	Productive	5	IGHV1-43	IGHJ2	IGHD	GCAAGAAAGGGGGGGGACTACTTTGACTAC	ARKGGDYFDY	2134	17	147	15	1972	0	0	0	0	ENSMUST00000195417	ENSMUST00000192746	ENSMUST00000194162	15
ERR1467957	heavy	Productive	5	IGHV1-26	IGHJ2	IGHM	GCAAGAAAGGGGGGGGACTACTTTGACTAC	ARKGGDYFDY	4084	15	144	24	3925	0	0	0	0	ENSMUST00000103510	ENSMUST00000192746	ENSMUST00000177715	15
ERR1467957	heavy	Productive	1	IGHV1-43	IGHJ2	IGHM	GCAAGAAAGGGGGGGGACTACTTTGACTAC	ARKGGDYFDY	4080	15	140	24	3925	0	0	0	0	ENSMUST00000103517	ENSMUST00000192746	ENSMUST00000177715	15
ERR1467957	heavy	Productive	5	IGHV1-37	IGHJ2	IGHD	GCAAGAAAGGGGGGGGACTACTTTGACTAC	ARKGGDYFDY	2126	17	140	15	1971	0	0	0	0	ENSMUST00000103514	ENSMUST00000192746	ENSMUST00000194162	15
ERR1467957	heavy	Productive	5	IGHV1-37	IGHJ2	IGHD	GCAAGAAAGGGGGGGGACTACTTTGACTAC	ARKGGDYFDY	2126	17	140	15	1971	0	0	0	0	ENSMUST00000193950	ENSMUST00000192746	ENSMUST00000194162	15
ERR1467957	heavy	Productive	4	IGHV1-19	IGHJ2	IGHD	GCAAGAAAGGGGGGGGACTACTTTGACTAC	ARKGGDYFDY	2144	17	157	15	1972	0	0	0	0	ENSMUST00000103505	ENSMUST00000192746	ENSMUST00000194162	15
ERR1467957	heavy	Productive	2	IGHV1-19	IGHJ2	IGHD	GCAAGAAAGGGGGGGGACTACTTTGACTAC	ARKGGDYFDY	2190	17	202	15	1973	0	0	0	0	ENSMUST00000193855	ENSMUST00000192746	ENSMUST00000194162	15
ERR1467957	kappa	Productive	2	IGKV11-125	IGKJ4	IGKC	CTACAGTATGATGAGTTTCCATTCACG	LQYDEFPFT	18196	1430	5323	803	12227	0.413398	938	0.296606	673	ENSMUST00000103311	ENSMUST00000103408	ENSMUST00000103410	15
ERR1467957	kappa	Productive	2	IGKV14-100	IGKJ4	IGKC	CTACAGTATGATGAGTTTCCATTCACG	LQYDEFPFT	14772	731	2812	717	11353	0.382107	867	0.28647	650	ENSMUST00000199510	ENSMUST00000103408	ENSMUST00000103410	15
ERR1467957	kappa	Productive	2	IGKV16-104	IGKJ4	IGKC	CTACAGTATGATGAGTTTCCATTCACG	LQYDEFPFT	12750	701	1249	641	10925	0.350375	795	0.276333	627	ENSMUST00000103323	ENSMUST00000103408	ENSMUST00000103410	15
ERR1467957	kappa	Productive	1	IGKV14-111	IGKJ4	IGKC	CTACAGTATGATGAGTTTCCATTCACG	LQYDEFPFT	21062	1564	7895	855	12496	0.435434	988	0.304539	691	ENSMUST00000103320	ENSMUST00000103408	ENSMUST00000103410	15
ERR1467957	kappa	Productive	2	IGKV14-126	IGKJ4	IGKC	CTACAGTATGATGAGTTTCCATTCACG	LQYDEFPFT	15864	746	3631	760	11608	0.398413	904	0.291318	661	ENSMUST00000103310	ENSMUST00000103408	ENSMUST00000103410	15
ERR1467957	kappa	Productive	2	IGKV9-123	IGKJ4	IGKC	CTACAGTATGATGAGTTTCCATTCACG	LQYDEFPFT	13684	713	2003	676	11096	0.3658	830	0.28074	637	ENSMUST00000103313	ENSMUST00000103408	ENSMUST00000103410	15
ERR1467957	kappa	Productive	2	IGKV14-100	IGKJ4	IGKC	CTACAGTATGATGAGTTTCCATTCACG	LQYDEFPFT	14772	731	2812	717	11353	0.382107	867	0.28647	650	ENSMUST00000103325	ENSMUST00000103408	ENSMUST00000103410	15
ERR1467965	heavy	Productive	9	IGHV8-5	IGHJ4	IGHM	GCTCGATCTACTATGATTACGACCGGAGCTATGGACTAC	ARSTMITTGAMDY	2178	17	124	29	2032	0	0	0	0	ENSMUST00000194257	ENSMUST00000103427	ENSMUST00000177715	15
ERR1467965	heavy	Productive	4	IGHV8-13	IGHJ4	IGHE	GCTCGATCTACTATGATTACGACCGGAGCTATGGACTAC	ARSTMITTGAMDY	490	7	76	9	406	0	0	0	0	ENSMUST00000103542	ENSMUST00000103427	ENSMUST00000137336	15
ERR1467965	heavy	Productive	3	IGHV8-12	IGHJ4	IGHM	GCTCGATCTACTATGATTACGACCGGAGCTATGGACTAC	ARSTMITTGAMDY	2184	17	130	29	2032	0.00408163	1	0	0	ENSMUST00000199266	ENSMUST00000103427	ENSMUST00000177715	15
ERR1467965	heavy	Productive	4	IGHV8-9	IGHJ4	IGHE	GCTCGATCTACTATGATTACGACCGGAGCTATGGACTAC	ARSTMITTGAMDY	490	7	76	9	406	0	0	0	0	ENSMUST00000103533	ENSMUST00000103427	ENSMUST00000137336	15
ERR1467965	heavy	Productive	4	IGHV8-13	IGHJ4	IGHE	GCTCGATCTACTATGATTACGACCGGAGCTATGGACTAC	ARSTMITTGAMDY	490	7	76	9	406	0	0	0	0	ENSMUST00000164041	ENSMUST00000103427	ENSMUST00000137336	15
ERR1467965	heavy	Productive	2	IGHV8-11	IGHJ4	IGHM	GCTCGATCTACTATGATTACGACCGGAGCTATGGACTAC	ARSTMITTGAMDY	2186	17	132	29	2032	0	0	0	0	ENSMUST00000103536	ENSMUST00000103427	ENSMUST00000177715	15
ERR1467965	heavy	Productive	9	IGHV8-8	IGHJ4	IGHM	GCTCGATCTACTATGATTACGACCGGAGCTATGGACTAC	ARSTMITTGAMDY	2178	17	124	29	2032	0	0	0	0	ENSMUST00000192591	ENSMUST00000103427	ENSMUST00000177715	15
ERR1467965	heavy	Productive	7	IGHV8-4	IGHJ4	IGHD	GCTCGATCTACTATGATTACGACCGGAGCTATGGACTAC	ARSTMITTGAMDY	240	8	71	9	160	0	0	0	0	ENSMUST00000192298	ENSMUST00000103427	ENSMUST00000194162	15
ERR1467965	heavy	Productive	1	IGHV8-12	IGHJ4	IGHM	GCTCGATCTACTATGATTACGACCGGAGCTATGGACTAC	ARSTMITTGAMDY	2178	17	124	29	2032	0	0	0	0	ENSMUST00000103540	ENSMUST00000103427	ENSMUST00000177715	15
ERR1467965	heavy	Productive	8	IGHV8-9	IGHJ4	IGHD	GCTCGATCTACTATGATTACGACCGGAGCTATGGACTAC	ARSTMITTGAMDY	256	9	86	9	161	0	0	0	0	ENSMUST00000197803	ENSMUST00000103427	ENSMUST00000194162	15
ERR1467965	kappa	Productive	1	IGKV12-44	IGKJ2	IGKC	CAACATCATTATGGTACTCCGTACACG	QHHYGTPYT	8042	852	2963	560	4581	0.493761	554	0.397504	446	ENSMUST00000103367	ENSMUST00000198234	ENSMUST00000103410	15
ERR1467965	kappa	Productive	2	IGKV12-44	IGKJ2	IGKC	CAACATCATTATGGTACTCCGTACACG	QHHYGTPYT	7842	849	2896	459	4436	0.404635	454	0.397504	446	ENSMUST00000103367	ENSMUST00000103406	ENSMUST00000103410	15
ERR1467965	kappa	Productive	3	IGKV12-40	IGKJ2	IGKC	CAACATCATTATGGTACTCCGTACACG	QHHYGTPYT	6788	772	1973	448	4326	0.385027	432	0.377897	424	ENSMUST00000199208	ENSMUST00000103406	ENSMUST00000103410	15
ERR1467965	kappa	Productive	3	IGKV12-40	IGKJ2	IGKC	CAACATCATTATGGTACTCCGTACACG	QHHYGTPYT	6978	775	2035	544	4466	0.469697	527	0.377897	424	ENSMUST00000199208	ENSMUST00000198234	ENSMUST00000103410	15
ERR1467944	heavy	Unproductive - found only V segment	NA	IGHV5-15	IGHJ4	IGHD	NA	NA	298	NA	NA	NA	175	NA	NA	NA	NA	ENSMUST00000192877	ENSMUST00000103427	ENSMUST00000194162	15
ERR1467944	heavy	Unproductive - found only V segment	NA	IGHV5-4	IGHJ4	IGHM	NA	NA	4182	NA	NA	NA	3832	NA	NA	NA	NA	ENSMUST00000103444	ENSMUST00000103427	ENSMUST00000177715	15
ERR1467944	heavy	Unproductive - found only V segment	NA	IGHV5-12	IGHJ4	IGHM	NA	NA	4170	NA	NA	NA	3833	NA	NA	NA	NA	ENSMUST00000103450	ENSMUST00000103427	ENSMUST00000177715	15
ERR1467944	heavy	Unproductive - found only V segment	NA	IGHV5-9-1	IGHJ4	IGHM	NA	NA	4134	NA	NA	NA	3831	NA	NA	NA	NA	ENSMUST00000103452	ENSMUST00000103427	ENSMUST00000177715	15
ERR1467944	heavy	Unproductive - found only V segment	NA	IGHV5-15	IGHJ4	IGHD	NA	NA	290	NA	NA	NA	175	NA	NA	NA	NA	ENSMUST00000103457	ENSMUST00000103427	ENSMUST00000194162	15
ERR1467944	heavy	Unproductive - found only V segment	NA	IGHV5-9	IGHJ4	IGHM	NA	NA	4160	NA	NA	NA	3833	NA	NA	NA	NA	ENSMUST00000103448	ENSMUST00000103427	ENSMUST00000177715	15
ERR1467944	heavy	Unproductive - found only V segment	NA	IGHV5-17	IGHJ4	IGHD	NA	NA	352	NA	NA	NA	175	NA	NA	NA	NA	ENSMUST00000103459	ENSMUST00000103427	ENSMUST00000194162	15
ERR1467944	heavy	Unproductive - found only V segment	NA	IGHV5-9-1	IGHJ4	IGHD	NA	NA	372	NA	NA	NA	176	NA	NA	NA	NA	ENSMUST00000192264	ENSMUST00000103427	ENSMUST00000194162	15
ERR1467944	kappa	Productive	3	IGKV1-132	IGKJ2	IGKC	GTGCAAGGTACACATTTTCCGTACACG	VQGTHFPYT	1838	159	544	85	1199	0.26087	72	0.246377	68	ENSMUST00000103305	ENSMUST00000103406	ENSMUST00000103410	15
ERR1467944	kappa	Productive	1	IGKV1-133	IGKJ2	IGKC	GTGCAAGGTACACATTTTCCGTACACG	VQGTHFPYT	2176	172	791	131	1287	0.42029	116	0.257246	71	ENSMUST00000103304	ENSMUST00000198234	ENSMUST00000103410	15
ERR1467944	kappa	Productive	2	IGKV1-133	IGKJ2	IGKC	GTGCAAGGTACACATTTTCCGTACACG	VQGTHFPYT	2094	168	765	90	1229	0.271739	75	0.257246	71	ENSMUST00000103304	ENSMUST00000103406	ENSMUST00000103410	15
ERR1467944	kappa	Productive	3	IGKV1-135	IGKJ2	IGKC	GTGCAAGGTACACATTTTCCGTACACG	VQGTHFPYT	2108	170	729	130	1282	0.416667	115	0.253623	70	ENSMUST00000103303	ENSMUST00000198234	ENSMUST00000103410	15
ERR1467944	kappa	Productive	3	IGKV1-131	IGKJ2	IGKC	GTGCAAGGTACACATTTTCCGTACACG	VQGTHFPYT	1910	163	565	121	1252	0.391304	108	0.246377	68	ENSMUST00000103306	ENSMUST00000198234	ENSMUST00000103410	15
ERR1467944	kappa	Productive	3	IGKV1-131	IGKJ2	IGKC	GTGCAAGGTACACATTTTCCGTACACG	VQGTHFPYT	1838	159	544	85	1199	0.26087	72	0.246377	68	ENSMUST00000103306	ENSMUST00000103406	ENSMUST00000103410	15
ERR1467944	kappa	Productive	3	IGKV1-135	IGKJ2	IGKC	GTGCAAGGTACACATTTTCCGTACACG	VQGTHFPYT	2026	166	703	89	1224	0.268116	74	0.253623	70	ENSMUST00000103303	ENSMUST00000103406	ENSMUST00000103410	15
ERR1467944	kappa	Productive	3	IGKV1-132	IGKJ2	IGKC	GTGCAAGGTACACATTTTCCGTACACG	VQGTHFPYT	1910	163	565	121	1252	0.391304	108	0.246377	68	ENSMUST00000103305	ENSMUST00000198234	ENSMUST00000103410	15
ERR1467976	heavy	Productive	5	IGHV1-76	IGHJ2	IGHD	GCAAGATGGGGTAGTAGCCCTGGCTACTTTGACTAC	ARWGSSPGYFDY	210	3	42	5	163	0	0	0	0	ENSMUST00000197537	ENSMUST00000192746	ENSMUST00000194162	15
ERR1467976	heavy	Productive	1	IGHV1-82	IGHJ2	IGHM	GCAAGATGGGGTAGTAGCCCTGGCTACTTTGACTAC	ARWGSSPGYFDY	1892	6	81	17	1803	0	0	0	0	ENSMUST00000103549	ENSMUST00000192746	ENSMUST00000177715	15
ERR1467976	heavy	Productive	3	IGHV1-82	IGHJ2	IGHD	GCAAGATGGGGTAGTAGCCCTGGCTACTTTGACTAC	ARWGSSPGYFDY	220	4	50	6	164	0	0	0	0	ENSMUST00000196991	ENSMUST00000192746	ENSMUST00000194162	15
ERR1467976	heavy	Productive	5	IGHV1-80	IGHJ2	IGHM	GCAAGATGGGGTAGTAGCCCTGGCTACTTTGACTAC	ARWGSSPGYFDY	1892	6	81	17	1803	0	0	0	0	ENSMUST00000103547	ENSMUST00000192746	ENSMUST00000177715	15
ERR1467976	heavy	Productive	5	IGHV1-85	IGHJ2	IGHD	GCAAGATGGGGTAGTAGCCCTGGCTACTTTGACTAC	ARWGSSPGYFDY	210	3	42	5	163	0	0	0	0	ENSMUST00000103552	ENSMUST00000192746	ENSMUST00000194162	15
ERR1467976	heavy	Productive	4	IGHV1-84	IGHJ2	IGHD	TGGGGTAGTAGCCCTGGCTACTTTGACTAC	WGSSPGYFDY	216	3	48	5	163	0	0	0	0	ENSMUST00000103551	ENSMUST00000192746	ENSMUST00000194162	15
ERR1467976	heavy	Productive	2	IGHV1-66	IGHJ2	IGHG1	GCAAGATGGGGTAGTAGCCCTGGCTACTTTGACTAC	ARWGSSPGYFDY	898	3	70	4	824	0	0	0	0	ENSMUST00000103537	ENSMUST00000192746	ENSMUST00000194304	15
ERR1467976	heavy	Productive	5	IGHV1-75	IGHJ2	IGHD	GCAAGATGGGGTAGTAGCCCTGGCTACTTTGACTAC	ARWGSSPGYFDY	222	3	54	5	163	0	0	0	0	ENSMUST00000103544	ENSMUST00000192746	ENSMUST00000194162	15
ERR1467976	kappa	Productive	3	IGKV17-127	IGKJ2	IGKC	TTGCAAAGTGATAACTTGCCGTACACG	LQSDNLPYT	10234	584	2751	437	7023	0.357642	358	0.213786	214	ENSMUST00000103309	ENSMUST00000103406	ENSMUST00000103410	15
ERR1467976	kappa	Productive	1	IGKV17-121	IGKJ2	IGKC	TTGCAAAGTGATAACTTGCCGTACACG	LQSDNLPYT	11470	616	3835	461	7306	0.381618	382	0.22977	230	ENSMUST00000197515	ENSMUST00000198234	ENSMUST00000103410	15
ERR1467976	kappa	Productive	3	IGKV17-121	IGKJ2	IGKC	TTGCAAAGTGATAACTTGCCGTACACG	LQSDNLPYT	10472	584	3113	305	7032	0.223776	224	0.21978	220	ENSMUST00000103315	ENSMUST00000103406	ENSMUST00000103410	15
ERR1467976	kappa	Productive	3	IGKV17-127	IGKJ2	IGKC	TTGCAAAGTGATAACTTGCCGTACACG	LQSDNLPYT	10238	584	2752	439	7172	0.357642	358	0.213786	214	ENSMUST00000103309	ENSMUST00000198234	ENSMUST00000103410	15
ERR1467976	kappa	Productive	3	IGKV17-121	IGKJ2	IGKC	TTGCAAAGTGATAACTTGCCGTACACG	LQSDNLPYT	10762	596	3211	451	7229	0.368631	369	0.21978	220	ENSMUST00000103315	ENSMUST00000198234	ENSMUST00000103410	15
ERR1467976	kappa	Productive	3	IGKV17-127	IGKJ2	IGKC	TTGCAAAGTGATAACTTGCCGTACACG	LQSDNLPYT	10450	588	3086	304	7039	0.226773	227	0.222777	223	ENSMUST00000200586	ENSMUST00000103406	ENSMUST00000103410	15
ERR1467976	kappa	Productive	2	IGKV17-121	IGKJ2	IGKC	TTGCAAAGTGATAACTTGCCGTACACG	LQSDNLPYT	11174	604	3734	312	7106	0.233766	234	0.22977	230	ENSMUST00000197515	ENSMUST00000103406	ENSMUST00000103410	15
ERR1467976	kappa	Failed reconstruction - reached maximum number of iterations	1	paired with: IGKV17-121.IGKV17-127	IGKJ1	NA	GTACATGCGAGACAGTGGAGTACTACCACTGCCGTACACGTTCGGAGGGGGGACCAAGCTGGAAATAAAAC	NA	NA	NA	NA	NA	NA	NA	NA	NA	NA	NA	ENSMUST00000103405	NA	15
ERR1467971	heavy	Productive	2	IGHV14-4	IGHJ4	IGHG1	GCTAGATCATATGGTTACGACGTGGGGTATGCTATGGACTAC	ARSYGYDVGYAMDY	966	11	84	9	872	0.00543478	2	0.00543478	2	ENSMUST00000103475	ENSMUST00000103427	ENSMUST00000103420	15
ERR1467971	heavy	Productive	4	IGHV14-4	IGHJ4	IGHD	GCTAGATCATATGGTTACGACGTGGGGTATGCTATGGACTAC	ARSYGYDVGYAMDY	616	15	106	13	496	0.00543478	2	0.00543478	2	ENSMUST00000195706	ENSMUST00000103427	ENSMUST00000194162	15
ERR1467971	heavy	Productive	4	IGHV14-1	IGHJ4	IGHD	GCTAGATCATATGGTTACGACGTGGGGTATGCTATGGACTAC	ARSYGYDVGYAMDY	616	15	106	13	496	0.00543478	2	0.00543478	2	ENSMUST00000103463	ENSMUST00000103427	ENSMUST00000194162	15
ERR1467971	heavy	Productive	1	IGHV14-2	IGHJ4	IGHM	GCTAGATCATATGGTTACGACGTGGGGTATGCTATGGACTAC	ARSYGYDVGYAMDY	2952	18	129	29	2802	0.00543478	2	0.00543478	2	ENSMUST00000103467	ENSMUST00000103427	ENSMUST00000177715	15
ERR1467971	heavy	Productive	3	IGHV14-3	IGHJ4	IGHM	GCTAGATCATATGGTTACGACGTGGGGTATGCTATGGACTAC	ARSYGYDVGYAMDY	2966	18	143	29	2802	0.00543478	2	0.00543478	2	ENSMUST00000103469	ENSMUST00000103427	ENSMUST00000177715	15
ERR1467971	kappa	Productive	3	IGKV4-74	IGKJ1	IGKC	CACCAGTATCATAGTTACCCACCGACG	HQYHSYPPT	5886	189	1176	312	4398	0.344241	263	0.221204	169	ENSMUST00000103344	ENSMUST00000103405	ENSMUST00000103410	15
ERR1467971	kappa	Productive	2	IGKV4-61	IGKJ1	IGKC	GAGCAGTATCATAGTTACCCACCGACG	EQYHSYPPT	5638	197	946	305	4374	0.341623	261	0.222513	170	ENSMUST00000103353	ENSMUST00000103405	ENSMUST00000103410	15
ERR1467971	kappa	Productive	1	IGKV4-61	IGKJ1	IGKC	GAGCAGTATCATAGTTACCCACCGACG	EQYHSYPPT	6130	202	1359	320	4438	0.354712	271	0.225131	172	ENSMUST00000199160	ENSMUST00000103405	ENSMUST00000103410	15
ERR1467949	kappa	Productive	2	IGKV8-21	IGKJ1	IGKC	CAGCAACATTATAGCACTACGTGGACG	QQHYSTTWT	2228	200	349	151	1742	0.45509	152	0.386228	129	ENSMUST00000103387	ENSMUST00000103405	ENSMUST00000103410	15
ERR1467949	kappa	Productive	2	IGKV8-28	IGKJ1	IGKC	CAGCAACATTATAGCACTACGTGGACG	QQHYSTTWT	2258	200	372	152	1749	0.458084	153	0.386228	129	ENSMUST00000197525	ENSMUST00000103405	ENSMUST00000103410	15
ERR1467949	kappa	Productive	2	IGKV6-17	IGKJ1	IGKC	CAGCAACATTATAGCACTACGTGGACG	QQHYSTTWT	2818	244	831	165	1836	0.526946	176	0.431138	144	ENSMUST00000103391	ENSMUST00000103405	ENSMUST00000103410	15
ERR1467949	kappa	Productive	1	IGKV6-25	IGKJ1	IGKC	CAGCAACATTATAGCACTACGTGGACG	QQHYSTTWT	2964	248	965	167	1846	0.535928	179	0.437126	146	ENSMUST00000103383	ENSMUST00000103405	ENSMUST00000103410	15
ERR1467949	kappa	Productive	2	IGKV8-19	IGKJ1	IGKC	CAGCAACATTATAGCACTACGTGGACG	QQHYSTTWT	2254	200	370	151	1747	0.45509	152	0.386228	129	ENSMUST00000103389	ENSMUST00000103405	ENSMUST00000103410	15
ERR1467949	kappa	Productive	2	IGKV6-23	IGKJ1	IGKC	CAGCAACATTATAGCACTACGTGGACG	QQHYSTTWT	2732	240	758	165	1825	0.520958	174	0.42515	142	ENSMUST00000103386	ENSMUST00000103405	ENSMUST00000103410	15
ERR1467949	kappa	Productive	2	IGKV8-19	IGKJ1	IGKC	CAGCAACATTATAGCACTACGTGGACG	QQHYSTTWT	2254	200	370	151	1747	0.45509	152	0.386228	129	ENSMUST00000196599	ENSMUST00000103405	ENSMUST00000103410	15
ERR1467943	heavy	Productive	2	IGHV14-4	IGHJ2	IGHD	AATCCATGGGGGTACGACGACGGTTACTTTGACTAC	NPWGYDDGYFDY	1438	14	209	34	1201	0	0	0	0	ENSMUST00000103475	ENSMUST00000192746	ENSMUST00000194162	15
ERR1467943	heavy	Productive	1	IGHV14-4	IGHJ2	IGHM	AATCCATGGGGGTACGACGACGGTTACTTTGACTAC	NPWGYDDGYFDY	3250	11	217	31	3008	0	0	0	0	ENSMUST00000195706	ENSMUST00000192746	ENSMUST00000177715	15
ERR1467943	heavy	Productive	3	IGHV14-1	IGHJ2	IGHM	AATCCATGGGGGTACGACGACGGTTACTTTGACTAC	NPWGYDDGYFDY	3246	11	213	31	3008	0	0	0	0	ENSMUST00000103463	ENSMUST00000192746	ENSMUST00000177715	15
ERR1467943	kappa	Productive	3	IGKV1-122	IGKJ5	IGKC	TTTCAAGGTTCACATGTTCCGCTCACG	FQGSHVPLT	3486	196	1190	204	2153	0.363636	144	0.214646	85	ENSMUST00000103314	ENSMUST00000199459	ENSMUST00000103410	15
ERR1467943	kappa	Productive	2	IGKV1-110	IGKJ5	IGKC	TTTCAAGGTTCACATGTTCCGCTCACG	FQGSHVPLT	3574	200	1342	151	2080	0.232323	92	0.219697	87	ENSMUST00000103321	ENSMUST00000103409	ENSMUST00000103410	15
ERR1467943	kappa	Productive	3	IGKV1-117	IGKJ5	IGKC	TTTCAAGGTTCACATGTTCCGCTCACG	FQGSHVPLT	3574	200	1342	151	2080	0.232323	92	0.219697	87	ENSMUST00000103317	ENSMUST00000103409	ENSMUST00000103410	15
ERR1467943	kappa	Productive	1	IGKV1-110	IGKJ5	IGKC	TTTCAAGGTTCACATGTTCCGCTCACG	FQGSHVPLT	3698	202	1388	213	2164	0.383838	152	0.219697	87	ENSMUST00000103321	ENSMUST00000199459	ENSMUST00000103410	15
ERR1467943	kappa	Productive	3	IGKV1-115	IGKJ5	IGKC	TTTCAAGGTTCACATGTTCCGCTCACG	FQGSHVPLT	3134	180	899	189	2100	0.330808	131	0.19697	78	ENSMUST00000198714	ENSMUST00000199459	ENSMUST00000103410	15
ERR1467943	kappa	Productive	3	IGKV1-122	IGKJ5	IGKC	TTTCAAGGTTCACATGTTCCGCTCACG	FQGSHVPLT	3372	194	1149	147	2075	0.224747	89	0.214646	85	ENSMUST00000103314	ENSMUST00000103409	ENSMUST00000103410	15
ERR1467943	kappa	Productive	3	IGKV1-117	IGKJ5	IGKC	TTTCAAGGTTCACATGTTCCGCTCACG	FQGSHVPLT	3698	202	1388	213	2164	0.383838	152	0.219697	87	ENSMUST00000103317	ENSMUST00000199459	ENSMUST00000103410	15
ERR1467943	lambda	Unproductive - found only V segment	NA	IGLV1	IGLJ2	IGLC3	NA	NA	1428	NA	NA	NA	908	NA	NA	NA	NA	ENSMUST00000103746	ENSMUST00000197969	ENSMUST00000200235	15
ERR1467943	lambda	Unproductive - found only V segment	NA	IGLV2	IGLJ2	IGLC2	NA	NA	2090	NA	NA	NA	1334	NA	NA	NA	NA	ENSMUST00000197518	ENSMUST00000197969	ENSMUST00000198182	15
ERR1467943	lambda	Unproductive - found only V segment	NA	IGLV2	IGLJ2	IGLC3	NA	NA	1484	NA	NA	NA	909	NA	NA	NA	NA	ENSMUST00000103752	ENSMUST00000197969	ENSMUST00000200235	15
ERR1467943	lambda	Unproductive - found only V segment	NA	IGLV2	IGLJ3	IGLC2	NA	NA	2090	NA	NA	NA	1334	NA	NA	NA	NA	ENSMUST00000197518	ENSMUST00000200211	ENSMUST00000198182	15
ERR1467943	lambda	Unproductive - found only V segment	NA	IGLV1	IGLJ3	IGLC3	NA	NA	1428	NA	NA	NA	908	NA	NA	NA	NA	ENSMUST00000103746	ENSMUST00000200211	ENSMUST00000200235	15
ERR1467943	lambda	Unproductive - found only V segment	NA	IGLV2	IGLJ3	IGLC3	NA	NA	1484	NA	NA	NA	909	NA	NA	NA	NA	ENSMUST00000103752	ENSMUST00000200211	ENSMUST00000200235	15
ERR1467962	heavy	Productive	6	IGHV5-9-1	IGHJ3	IGHG1	GCAAGGGATCATGATTACGACTGGCCGGCCTGGTTTGCTTAC	ARDHDYDWPAWFAY	1062	66	664	110	288	0	0	0	0	ENSMUST00000103452	ENSMUST00000103428	ENSMUST00000194304	15
ERR1467962	heavy	Productive	7	IGHV5-12	IGHJ3	IGHM	GCAAGGGATCATGATTACGACTGGCCGGCCTGGTTTGCTTAC	ARDHDYDWPAWFAY	13434	131	1015	181	12259	0.00095511	1	0	0	ENSMUST00000103450	ENSMUST00000103428	ENSMUST00000177715	15
ERR1467962	heavy	Productive	1	IGHV5-6	IGHJ3	IGHM	GCAAGGGATCATGATTACGACTGGCCGGCCTGGTTTGCTTAC	ARDHDYDWPAWFAY	13554	134	1117	187	12271	0.00095511	1	0	0	ENSMUST00000103446	ENSMUST00000103428	ENSMUST00000177715	15
ERR1467962	heavy	Productive	7	IGHV5-15	IGHJ3	IGHM	GCAAGGGATCATGATTACGACTGGCCGGCCTGGTTTGCTTAC	ARDHDYDWPAWFAY	13090	114	745	162	12204	0.00095511	1	0	0	ENSMUST00000103457	ENSMUST00000103428	ENSMUST00000177715	15
ERR1467962	heavy	Productive	5	IGHV5-9-1	IGHJ3	IGHD	GCAAGGGATCATGATTACGACTGGCCGGCCTGGTTTGCTTAC	ARDHDYDWPAWFAY	1676	71	713	117	848	0.00095511	1	0	0	ENSMUST00000192264	ENSMUST00000103428	ENSMUST00000194162	15
ERR1467962	heavy	Productive	2	IGHV5-4	IGHJ3	IGHM	GCAAGGGATCATGATTACGACTGGCCGGCCTGGTTTGCTTAC	ARDHDYDWPAWFAY	13640	134	1193	189	12279	0.00095511	1	0	0	ENSMUST00000103444	ENSMUST00000103428	ENSMUST00000177715	15
ERR1467962	heavy	Productive	3	IGHV5-17	IGHJ3	IGHM	GCAAGGGATCATGATTACGACTGGCCGGCCTGGTTTGCTTAC	ARDHDYDWPAWFAY	13448	125	1032	180	12257	0.00095511	1	0	0	ENSMUST00000103459	ENSMUST00000103428	ENSMUST00000177715	15
ERR1467962	heavy	Productive	7	IGHV5-15	IGHJ3	IGHM	GCAAGGGATCATGATTACGACTGGCCGGCCTGGTTTGCTTAC	ARDHDYDWPAWFAY	13152	117	799	164	12210	0.00095511	1	0	0	ENSMUST00000192877	ENSMUST00000103428	ENSMUST00000177715	15
ERR1467962	heavy	Productive	4	IGHV5-9	IGHJ3	IGHD	GCAAGGGATCATGATTACGACTGGCCGGCCTGGTTTGCTTAC	ARDHDYDWPAWFAY	1712	74	747	119	848	0.00095511	1	0	0	ENSMUST00000103448	ENSMUST00000103428	ENSMUST00000194162	15
ERR1467962	kappa	Productive	4	IGKV8-21	IGKJ2	IGKC	CAGCAATATTATAGCTATCCGTACACG	QQYYSYPYT	9990	833	3115	576	6346	0.466122	571	0.360816	442	ENSMUST00000103387	ENSMUST00000198234	ENSMUST00000103410	15
ERR1467962	kappa	Productive	5	IGKV8-21	IGKJ2	IGKC	CAGCAATATTATAGCTATCCGTACACG	QQYYSYPYT	9746	833	3022	454	6186	0.367347	450	0.360816	442	ENSMUST00000103387	ENSMUST00000103406	ENSMUST00000103410	15
ERR1467962	kappa	Productive	2	IGKV8-30	IGKJ2	IGKC	CAGCAATATTATAGCTATCCGTACACG	QQYYSYPYT	10116	854	3356	458	6217	0.371429	455	0.364898	447	ENSMUST00000103378	ENSMUST00000103406	ENSMUST00000103410	15
ERR1467962	kappa	Productive	6	IGKV8-27	IGKJ2	IGKC	CAGCAATATTATAGCTATCCGTACACG	QQYYSYPYT	9812	822	2959	572	6327	0.462857	567	0.359184	440	ENSMUST00000197272	ENSMUST00000198234	ENSMUST00000103410	15
ERR1467962	kappa	Productive	6	IGKV8-27	IGKJ2	IGKC	CAGCAATATTATAGCTATCCGTACACG	QQYYSYPYT	9572	822	2868	452	6169	0.365714	448	0.359184	440	ENSMUST00000197272	ENSMUST00000103406	ENSMUST00000103410	15
ERR1467962	kappa	Productive	1	IGKV8-30	IGKJ2	IGKC	CAGCAATATTATAGCTATCCGTACACG	QQYYSYPYT	10364	854	3451	582	6379	0.471837	578	0.364898	447	ENSMUST00000103378	ENSMUST00000198234	ENSMUST00000103410	15
ERR1467962	kappa	Productive	6	IGKV8-19	IGKJ2	IGKC	CAGCAATATTATAGCTATCCGTACACG	QQYYSYPYT	9572	822	2868	452	6169	0.365714	448	0.359184	440	ENSMUST00000196599	ENSMUST00000103406	ENSMUST00000103410	15
ERR1467962	kappa	Productive	6	IGKV8-28	IGKJ2	IGKC	CAGCAATATTATAGCTATCCGTACACG	QQYYSYPYT	9404	797	2601	566	6283	0.458776	562	0.356735	437	ENSMUST00000103380	ENSMUST00000198234	ENSMUST00000103410	15
ERR1467962	kappa	Productive	6	IGKV8-28	IGKJ2	IGKC	CAGCAATATTATAGCTATCCGTACACG	QQYYSYPYT	9572	822	2868	452	6169	0.365714	448	0.359184	440	ENSMUST00000197525	ENSMUST00000103406	ENSMUST00000103410	15
ERR1467962	kappa	Productive	3	IGKV8-19	IGKJ2	IGKC	CAGCAATATTATAGCTATCCGTACACG	QQYYSYPYT	9168	797	2512	448	6127	0.363265	445	0.356735	437	ENSMUST00000103389	ENSMUST00000103406	ENSMUST00000103410	15
ERR1467968	heavy	Productive	3	IGHV5-9-1	IGHJ2	IGHD	GCAAGAGGCCTAATCTACTATGATTACGACTACTTTGACTAC	ARGLIYYDYDYFDY	994	28	286	40	669	0	0	0	0	ENSMUST00000192264	ENSMUST00000192746	ENSMUST00000194162	15
ERR1467968	heavy	Productive	6	IGHV5-15	IGHJ2	IGHD	GCAAGAGGCCTAATCTACTATGATTACGACTACTTTGACTAC	ARGLIYYDYDYFDY	830	17	142	28	661	0	0	0	0	ENSMUST00000103457	ENSMUST00000192746	ENSMUST00000194162	15
ERR1467968	heavy	Productive	5	IGHV5-9	IGHJ2	IGHM	GCAAGAGGCCTAATCTACTATGATTACGACTACTTTGACTAC	ARGLIYYDYDYFDY	6084	48	418	74	5618	0	0	0	0	ENSMUST00000103448	ENSMUST00000192746	ENSMUST00000177715	15
ERR1467968	heavy	Productive	2	IGHV5-4	IGHJ2	IGHM	GCAAGAGGCCTAATCTACTATGATTACGACTACTTTGACTAC	ARGLIYYDYDYFDY	6146	52	473	78	5621	0	0	0	0	ENSMUST00000103444	ENSMUST00000192746	ENSMUST00000177715	15
ERR1467968	heavy	Productive	6	IGHV5-15	IGHJ2	IGHD	GCAAGAGGCCTAATCTACTATGATTACGACTACTTTGACTAC	ARGLIYYDYDYFDY	830	17	142	28	661	0	0	0	0	ENSMUST00000192877	ENSMUST00000192746	ENSMUST00000194162	15
ERR1467968	heavy	Productive	1	IGHV5-9-1	IGHJ2	IGHM	GCAAGAGGCCTAATCTACTATGATTACGACTACTTTGACTAC	ARGLIYYDYDYFDY	6064	48	399	73	5618	0	0	0	0	ENSMUST00000103452	ENSMUST00000192746	ENSMUST00000177715	15
ERR1467968	heavy	Productive	4	IGHV5-17	IGHJ2	IGHD	GCAAGAGGCCTAATCTACTATGATTACGACTACTTTGACTAC	ARGLIYYDYDYFDY	946	26	243	38	666	0	0	0	0	ENSMUST00000103459	ENSMUST00000192746	ENSMUST00000194162	15
ERR1467968	kappa	Productive	2	IGKV1-117	IGKJ1	IGKC	TTTCAAGGTTCACATGTTCCGTGGACG	FQGSHVPWT	10214	514	3678	413	6269	0.363085	419	0.225303	260	ENSMUST00000103317	ENSMUST00000103405	ENSMUST00000103410	15
ERR1467968	kappa	Productive	3	IGKV1-122	IGKJ1	IGKC	TTTCAAGGTTCACATGTTCCGTGGACG	FQGSHVPWT	9554	507	3073	406	6216	0.357886	413	0.224437	259	ENSMUST00000103314	ENSMUST00000103405	ENSMUST00000103410	15
ERR1467968	kappa	Productive	1	IGKV1-110	IGKJ1	IGKC	TTTCAAGGTTCACATGTTCCGTGGACG	FQGSHVPWT	10202	514	3667	413	6268	0.363085	419	0.225303	260	ENSMUST00000103321	ENSMUST00000103405	ENSMUST00000103410	15
ERR1467950	heavy	Productive	3	IGHV5-4	IGHJ3	IGHD	GCAAGGCTTTACTACGAAGGGAAAGCCTGGTTTGCTTAC	ARLYYEGKAWFAY	996	9	144	19	834	0	0	0	0	ENSMUST00000103444	ENSMUST00000103428	ENSMUST00000194162	15
ERR1467950	heavy	Productive	5	IGHV5-2	IGHJ3	IGHD	GCAAGGCTTTACTACGAAGGGAAAGCCTGGTTTGCTTAC	ARLYYEGKAWFAY	942	8	98	15	830	0	0	0	0	ENSMUST00000103442	ENSMUST00000103428	ENSMUST00000194162	15
ERR1467950	heavy	Productive	5	IGHV5-17	IGHJ3	IGHD	GCAAGGCTTTACTACGAAGGGAAAGCCTGGTTTGCTTAC	ARLYYEGKAWFAY	972	9	125	18	830	0	0	0	0	ENSMUST00000103459	ENSMUST00000103428	ENSMUST00000194162	15
ERR1467950	heavy	Productive	5	IGHV5-2	IGHJ3	IGHD	GCAAGGCTTTACTACGAAGGGAAAGCCTGGTTTGCTTAC	ARLYYEGKAWFAY	942	8	98	15	830	0	0	0	0	ENSMUST00000195468	ENSMUST00000103428	ENSMUST00000194162	15
ERR1467950	heavy	Productive	1	IGHV5-9	IGHJ3	IGHM	GCAAGGCTTTACTACGAAGGGAAAGCCTGGTTTGCTTAC	ARLYYEGKAWFAY	2072	14	217	26	1835	0	0	0	0	ENSMUST00000103448	ENSMUST00000103428	ENSMUST00000177715	15
ERR1467950	heavy	Productive	2	IGHV5-6	IGHJ3	IGHM	GCAAGGCTTTACTACGAAGGGAAAGCCTGGTTTGCTTAC	ARLYYEGKAWFAY	1778	14	177	26	1581	0	0	0	0	ENSMUST00000103446	ENSMUST00000103428	ENSMUST00000103426	15
ERR1467950	heavy	Productive	4	IGHV5-12-4	IGHJ3	IGHD	GCAAGGCTTTACTACGAAGGGAAAGCCTGGTTTGCTTAC	ARLYYEGKAWFAY	960	9	109	19	833	0	0	0	0	ENSMUST00000195381	ENSMUST00000103428	ENSMUST00000194162	15
ERR1467950	kappa	Unproductive - found only V segment	NA	IGKV6-13	IGKJ4	IGKC	NA	NA	7208	NA	NA	NA	5902	NA	NA	NA	NA	ENSMUST00000198184	ENSMUST00000103408	ENSMUST00000103410	15
ERR1467950	kappa	Productive	2	IGKV19-93	IGKJ1	IGKC	CTACAGTATGATAATCTGTGGACG	LQYDNLWT	8520	636	1954	382	6284	0.323394	423	0.246942	323	ENSMUST00000183936	ENSMUST00000103405	ENSMUST00000103410	15
ERR1467950	kappa	Unproductive - found only V segment	NA	IGKV6-23	IGKJ4	IGKC	NA	NA	7644	NA	NA	NA	5948	NA	NA	NA	NA	ENSMUST00000103386	ENSMUST00000103408	ENSMUST00000103410	15
ERR1467950	kappa	Productive	1	IGKV19-93	IGKJ1	IGKC	CTACAGTATGATAATCTGTGGACG	LQYDNLWT	8902	655	2284	388	6331	0.327217	428	0.25	327	ENSMUST00000196863	ENSMUST00000103405	ENSMUST00000103410	15
ERR1467950	kappa	Unproductive - found only V segment	NA	IGKV6-13	IGKJ4	IGKC	NA	NA	7196	NA	NA	NA	5900	NA	NA	NA	NA	ENSMUST00000103395	ENSMUST00000103408	ENSMUST00000103410	15
ERR1467950	kappa	Unproductive - found only V segment	NA	IGKV6-15	IGKJ4	IGKC	NA	NA	7364	NA	NA	NA	5917	NA	NA	NA	NA	ENSMUST00000103393	ENSMUST00000103408	ENSMUST00000103410	15
ERR1467950	kappa	Unproductive - found only V segment	NA	IGKV8-30	IGKJ4	IGKC	NA	NA	6386	NA	NA	NA	5716	NA	NA	NA	NA	ENSMUST00000103378	ENSMUST00000103408	ENSMUST00000103410	15
ERR1467960	heavy	Productive	3	IGHV1-71	IGHJ3	IGHM	GCAAGACACGAAGAGGGTTATGATGGTTACTCTTTTGCTTAC	ARHEEGYDGYSFAY	5412	35	442	49	4927	0	0	0	0	ENSMUST00000196690	ENSMUST00000103428	ENSMUST00000177715	15
ERR1467960	heavy	Productive	1	IGHV1-62-2	IGHJ3	IGHM	GCAAGACACGAAGAGGGTTATGATGGTTACTCTTTTGCTTAC	ARHEEGYDGYSFAY	5362	34	395	48	4925	0	0	0	0	ENSMUST00000163467	ENSMUST00000103428	ENSMUST00000177715	15
ERR1467960	heavy	Productive	4	IGHV1-62-2	IGHJ3	IGHM	GCAAGACACGAAGAGGGTTATGATGGTTACTCTTTTGCTTAC	ARHEEGYDGYSFAY	5410	35	440	49	4927	0	0	0	0	ENSMUST00000194581	ENSMUST00000103428	ENSMUST00000177715	15
ERR1467960	heavy	Productive	1	IGHV1-71	IGHJ3	IGHM	GCAAGACACGAAGAGGGTTATGATGGTTACTCTTTTGCTTAC	ARHEEGYDGYSFAY	5362	34	395	48	4925	0	0	0	0	ENSMUST00000166645	ENSMUST00000103428	ENSMUST00000177715	15
ERR1467960	kappa	Productive	4	IGKV6-32	IGKJ3	IGKC	CAGCAGGATTATAGCTCTCCGTACACG	QQDYSSPYT	10838	353	3762	280	6908	0.243961	303	0.116747	145	ENSMUST00000103377	ENSMUST00000199487	ENSMUST00000103410	15
ERR1467960	kappa	Productive	4	IGKV6-32	IGKJ3	IGKC	CAGCAGGATTATAGCTCTCCGTACACG	QQDYSSPYT	10382	349	3621	500	NA	0.116747	145	0.116747	145	ENSMUST00000103377	ENSMUST00000103407	ENSMUST00000103410	15
ERR1467960	kappa	Productive	1	IGKV6-32	IGKJ4	IGKC	CAGCAGGATTATAGCTCTCCGTACACG	QQDYSSPYT	11440	631	3843	582	7128	0.412238	512	0.284219	353	ENSMUST00000103377	ENSMUST00000103408	ENSMUST00000103410	15
ERR1467960	kappa	Productive	1	IGKV6-32	IGKJ2	IGKC	CAGCAGGATTATAGCTCTCCGTACACG	QQDYSSPYT	11440	631	3843	582	7128	0.412238	512	0.284219	353	ENSMUST00000103377	ENSMUST00000198234	ENSMUST00000103410	15
ERR1467960	kappa	Productive	3	IGKV6-32	IGKJ2	IGKC	CAGCAGGATTATAGCTCTCCGTACACG	QQDYSSPYT	11142	626	3733	432	6923	0.294686	366	0.284219	353	ENSMUST00000103377	ENSMUST00000103406	ENSMUST00000103410	15
ERR1467952	heavy	Productive	1	IGHV1-31	IGHJ2	IGHM	GCAAGATCAACGGTAGTAGAGGAGGACTAC	ARSTVVEEDY	2998	18	184	41	2793	0.00316456	1	0.00316456	1	ENSMUST00000103511	ENSMUST00000192746	ENSMUST00000177715	15
ERR1467952	heavy	Productive	6	IGHV1-28	IGHJ2	IGHD	GCAAGATCAACGGTAGTAGAGGAGGACTAC	ARSTVVEEDY	606	6	149	10	447	0	0	0	0	ENSMUST00000192987	ENSMUST00000192746	ENSMUST00000194162	15
ERR1467952	heavy	Productive	5	IGHV1-37	IGHJ2	IGHM	GCAAGATCAACGGTAGTAGAGGAGGACTAC	ARSTVVEEDY	3008	18	194	41	2793	0.00316456	1	0.00316456	1	ENSMUST00000103514	ENSMUST00000192746	ENSMUST00000177715	15
ERR1467952	heavy	Productive	3	IGHV1-26	IGHJ2	IGHD	GCAAGATCAACGGTAGTAGAGGAGGACTAC	ARSTVVEEDY	648	6	191	10	447	0	0	0	0	ENSMUST00000103510	ENSMUST00000192746	ENSMUST00000194162	15
ERR1467952	heavy	Productive	6	IGHV1-31	IGHJ2	IGHD	GCAAGATCAACGGTAGTAGAGGAGGACTAC	ARSTVVEEDY	588	6	132	10	446	0	0	0	0	ENSMUST00000195735	ENSMUST00000192746	ENSMUST00000194162	15
ERR1467952	heavy	Productive	2	IGHV1-34	IGHJ2	IGHM	GCAAGATCAACGGTAGTAGAGGAGGACTAC	ARSTVVEEDY	2812	18	287	42	2503	0.00316456	1	0.00316456	1	ENSMUST00000103512	ENSMUST00000192746	ENSMUST00000103426	15
ERR1467952	heavy	Productive	4	IGHV1-21	IGHJ2	IGHM	TCAACGGTAGTAGAGGAGGACTAC	STVVEEDY	2768	13	245	41	2502	0.00316456	1	0.00316456	1	ENSMUST00000194856	ENSMUST00000192746	ENSMUST00000103426	15
ERR1467952	heavy	Productive	6	IGHV1-25	IGHJ2	IGHD	GCAAGATCAACGGTAGTAGAGGAGGACTAC	ARSTVVEEDY	606	6	149	10	447	0	0	0	0	ENSMUST00000195638	ENSMUST00000192746	ENSMUST00000194162	15
ERR1467952	heavy	Productive	6	IGHV1-19	IGHJ2	IGHD	GCAAGATCAACGGTAGTAGAGGAGGACTAC	ARSTVVEEDY	608	6	151	10	447	0	0	0	0	ENSMUST00000103505	ENSMUST00000192746	ENSMUST00000194162	15
ERR1467952	heavy	Productive	6	IGHV1-19	IGHJ2	IGHD	GCAAGATCAACGGTAGTAGAGGAGGACTAC	ARSTVVEEDY	670	6	212	11	447	0	0	0	0	ENSMUST00000193855	ENSMUST00000192746	ENSMUST00000194162	15
ERR1467952	kappa	Productive	7	IGKV4-71	IGKJ2	IGKC	CAGCAGTGGAGTAGTAACCCACCCACG	QQWSSNPPT	5978	323	936	289	4811	0.33595	214	0.213501	136	ENSMUST00000196201	ENSMUST00000198234	ENSMUST00000103410	15
ERR1467952	kappa	Productive	7	IGKV4-71	IGKJ2	IGKC	CAGCAGTGGAGTAGTAACCCACCCACG	QQWSSNPPT	5836	318	895	218	4703	0.22449	143	0.213501	136	ENSMUST00000196201	ENSMUST00000103406	ENSMUST00000103410	15
ERR1467952	kappa	Productive	6	IGKV4-68	IGKJ2	IGKC	CAGCAGTGGAGTAGTAACCCACCCACG	QQWSSNPPT	6068	337	1081	228	4739	0.241758	154	0.22606	144	ENSMUST00000103350	ENSMUST00000103406	ENSMUST00000103410	15
ERR1467952	kappa	Productive	2	IGKV4-59	IGKJ2	IGKC	CAGCAGTGGAGTAGTAACCCACCCACG	QQWSSNPPT	6378	351	1358	236	4764	0.248038	158	0.230769	147	ENSMUST00000103354	ENSMUST00000103406	ENSMUST00000103410	15
ERR1467952	kappa	Productive	3	IGKV4-71	IGKJ2	IGKC	CAGCAGTGGAGTAGTAACCCACCCACG	QQWSSNPPT	5908	317	873	286	4805	0.33281	212	0.213501	136	ENSMUST00000101325	ENSMUST00000198234	ENSMUST00000103410	15
ERR1467952	kappa	Productive	1	IGKV4-59	IGKJ2	IGKC	CAGCAGTGGAGTAGTAACCCACCCACG	QQWSSNPPT	6538	356	1408	316	4885	0.373626	238	0.230769	147	ENSMUST00000103354	ENSMUST00000198234	ENSMUST00000103410	15
ERR1467952	kappa	Productive	5	IGKV4-71	IGKJ2	IGKC	CAGCAGTGGAGTAGTAACCCACCCACG	QQWSSNPPT	5768	312	833	216	4699	0.22292	142	0.213501	136	ENSMUST00000101325	ENSMUST00000103406	ENSMUST00000103410	15
ERR1467952	kappa	Productive	4	IGKV4-68	IGKJ2	IGKC	CAGCAGTGGAGTAGTAACCCACCCACG	QQWSSNPPT	6222	342	1128	305	4856	0.362637	231	0.22606	144	ENSMUST00000103350	ENSMUST00000198234	ENSMUST00000103410	15
ERR1467958	heavy	Productive	5	IGHV5-15	IGHJ4	IGHD	GCAAGACAGAAAGGTAACGATTACTATGCTATGGACTAC	ARQKGNDYYAMDY	634	39	186	37	411	0.00122399	1	0.00122399	1	ENSMUST00000192877	ENSMUST00000103427	ENSMUST00000194162	15
ERR1467958	heavy	Productive	2	IGHV5-4	IGHJ4	IGHG1	GCAAGACAGAAAGGTAACGATTACTATGCTATGGACTAC	ARQKGNDYYAMDY	1462	71	642	67	752	0.00122399	1	0.00122399	1	ENSMUST00000103444	ENSMUST00000103427	ENSMUST00000103420	15
ERR1467958	heavy	Productive	1	IGHV5-12	IGHJ4	IGHM	GCAAGACAGAAAGGTAACGATTACTATGCTATGGACTAC	ARQKGNDYYAMDY	12042	247	959	302	10869	0.00244798	2	0.00122399	1	ENSMUST00000103450	ENSMUST00000103427	ENSMUST00000177715	15
ERR1467958	heavy	Productive	3	IGHV5-6	IGHJ4	IGHD	GCAAGACAGAAAGGTAACGATTACTATGCTATGGACTAC	ARQKGNDYYAMDY	986	74	501	70	415	0.00122399	1	0.00122399	1	ENSMUST00000103446	ENSMUST00000103427	ENSMUST00000194162	15
ERR1467958	heavy	Productive	5	IGHV5-17	IGHJ4	IGHD	GCAAGACAGAAAGGTAACGATTACTATGCTATGGACTAC	ARQKGNDYYAMDY	896	68	417	65	414	0.00122399	1	0.00122399	1	ENSMUST00000103459	ENSMUST00000103427	ENSMUST00000194162	15
ERR1467958	heavy	Productive	5	IGHV5-9-1	IGHJ4	IGHM	GCAAGACAGAAAGGTAACGATTACTATGCTATGGACTAC	ARQKGNDYYAMDY	11996	247	915	301	10868	0.00244798	2	0.00122399	1	ENSMUST00000103452	ENSMUST00000103427	ENSMUST00000177715	15
ERR1467958	heavy	Productive	5	IGHV5-15	IGHJ4	IGHD	GCAAGACAGAAAGGTAACGATTACTATGCTATGGACTAC	ARQKGNDYYAMDY	634	39	186	37	411	0.00122399	1	0.00122399	1	ENSMUST00000103457	ENSMUST00000103427	ENSMUST00000194162	15
ERR1467958	heavy	Productive	4	IGHV5-9	IGHJ4	IGHM	GCAAGACAGAAAGGTAACGATTACTATGCTATGGACTAC	ARQKGNDYYAMDY	12002	248	921	301	10868	0.00244798	2	0.00122399	1	ENSMUST00000103448	ENSMUST00000103427	ENSMUST00000177715	15
ERR1467958	heavy	Productive	5	IGHV5-1	IGHJ4	IGHD	GCAAGACAGAAAGGTAACGATTACTATGCTATGGACTAC	ARQKGNDYYAMDY	984	74	499	70	415	0.00122399	1	0.00122399	1	ENSMUST00000193324	ENSMUST00000103427	ENSMUST00000194162	15
ERR1467958	heavy	Productive	5	IGHV5-9-1	IGHJ4	IGHD	GCAAGACAGAAAGGTAACGATTACTATGCTATGGACTAC	ARQKGNDYYAMDY	984	74	499	70	415	0.00122399	1	0.00122399	1	ENSMUST00000192264	ENSMUST00000103427	ENSMUST00000194162	15
ERR1467958	kappa	Productive	4	IGKV4-62	IGKJ2	IGKC	CAGCAGTACAGTGGTTACCCACTCACG	QQYSGYPLT	5136	396	1182	228	3670	0.224547	161	0.209205	150	ENSMUST00000198345	ENSMUST00000103406	ENSMUST00000103410	15
ERR1467958	kappa	Productive	2	IGKV4-58	IGKJ2	IGKC	CAGCAGTACAGTGGTTACCCACTCACG	QQYSGYPLT	5292	402	1215	313	3805	0.341702	245	0.2106	151	ENSMUST00000103355	ENSMUST00000198234	ENSMUST00000103410	15
ERR1467958	kappa	Productive	3	IGKV4-57-1	IGKJ2	IGKC	CAGCAGTACAGTGGTTACCCACTCACG	QQYSGYPLT	5658	439	1627	237	3737	0.308229	221	0.220363	158	ENSMUST00000103356	ENSMUST00000103406	ENSMUST00000103410	15
ERR1467958	kappa	Productive	4	IGKV4-58	IGKJ2	IGKC	CAGCAGTACAGTGGTTACCCACTCACG	QQYSGYPLT	5450	414	1342	323	3832	0.355649	255	0.214784	154	ENSMUST00000197448	ENSMUST00000198234	ENSMUST00000103410	15
ERR1467958	kappa	Productive	1	IGKV4-57-1	IGKJ2	IGKC	CAGCAGTACAGTGGTTACCCACTCACG	QQYSGYPLT	5848	443	1684	332	3883	0.440725	316	0.220363	158	ENSMUST00000103356	ENSMUST00000198234	ENSMUST00000103410	15
ERR1467958	kappa	Productive	4	IGKV4-62	IGKJ2	IGKC	CAGCAGTACAGTGGTTACCCACTCACG	QQYSGYPLT	5314	400	1233	317	3810	0.348675	250	0.209205	150	ENSMUST00000198345	ENSMUST00000198234	ENSMUST00000103410	15
ERR1467979	heavy	Productive	5	IGHV1-55	IGHJ4	IGHM	ACAAGAGGCGACGGTAGTAGCTACGGCTATGCTATGGACTAC	TRGDGSSYGYAMDY	1952	9	55	14	1887	0.00613497	1	0.00613497	1	ENSMUST00000103526	ENSMUST00000103427	ENSMUST00000177715	15
ERR1467979	heavy	Productive	5	IGHV1-15	IGHJ4	IGHD	GACTAC	DY	344	1	12	3	330	0	0	0	0	ENSMUST00000192077	ENSMUST00000103427	ENSMUST00000194162	15
ERR1467979	heavy	Productive	2	IGHV1-5	IGHJ4	IGHG1	GACTAC	DY	798	1	23	2	774	0	0	0	0	ENSMUST00000103494	ENSMUST00000103427	ENSMUST00000103420	15
ERR1467979	heavy	Productive	5	IGHV1-23	IGHJ4	IGHD	GACTAC	DY	344	1	12	3	330	0	0	0	0	ENSMUST00000194625	ENSMUST00000103427	ENSMUST00000194162	15
ERR1467979	heavy	Productive	1	IGHV1-59	IGHJ4	IGHM	ACAAGAGGCGACGGTAGTAGCTACGGCTATGCTATGGACTAC	TRGDGSSYGYAMDY	1952	9	55	14	1887	0.00613497	1	0.00613497	1	ENSMUST00000103530	ENSMUST00000103427	ENSMUST00000177715	15
ERR1467979	heavy	Productive	3	IGHV1-59	IGHJ4	IGHD	ACAAGAGGCGACGGTAGTAGCTACGGCTATGCTATGGACTAC	TRGDGSSYGYAMDY	372	6	31	7	333	0.00613497	1	0.00613497	1	ENSMUST00000195359	ENSMUST00000103427	ENSMUST00000194162	15
ERR1467979	heavy	Productive	5	IGHV1-5	IGHJ4	IGHD	GACTAC	DY	356	1	24	3	330	0	0	0	0	ENSMUST00000191803	ENSMUST00000103427	ENSMUST00000194162	15
ERR1467979	heavy	Productive	4	IGHV1-50	IGHJ4	IGHM	ACAAGAGGCGACGGTAGTAGCTACGGCTATGCTATGGACTAC	TRGDGSSYGYAMDY	1954	9	57	14	1887	0.00613497	1	0.00613497	1	ENSMUST00000103521	ENSMUST00000103427	ENSMUST00000177715	15
ERR1467979	kappa	Productive	2	IGKV6-17	IGKJ1	IGKC	CAGCAACATTATAGCACTCCGTGGACG	QQHYSTPWT	4298	383	1360	263	2722	0.45203	245	0.343173	186	ENSMUST00000103391	ENSMUST00000103405	ENSMUST00000103410	15
ERR1467979	kappa	Productive	1	IGKV6-25	IGKJ1	IGKC	CAGCAACATTATAGCACTCCGTGGACG	QQHYSTPWT	4522	388	1552	266	2752	0.457565	248	0.345018	187	ENSMUST00000103383	ENSMUST00000103405	ENSMUST00000103410	15
ERR1467979	kappa	Productive	2	IGKV6-14	IGKJ1	IGKC	CAGCAACATTATAGCACTCCGTGGACG	QQHYSTPWT	4132	376	1217	259	2702	0.446494	242	0.339483	184	ENSMUST00000103394	ENSMUST00000103405	ENSMUST00000103410	15
ERR1467979	kappa	Productive	2	IGKV6-15	IGKJ1	IGKC	CAGCAACATTATAGCACTCCGTGGACG	QQHYSTPWT	4132	376	1217	259	2702	0.446494	242	0.339483	184	ENSMUST00000103393	ENSMUST00000103405	ENSMUST00000103410	15
ERR1467979	kappa	Productive	2	IGKV6-23	IGKJ1	IGKC	CAGCAACATTATAGCACTCCGTGGACG	QQHYSTPWT	4132	376	1217	259	2702	0.446494	242	0.339483	184	ENSMUST00000103386	ENSMUST00000103405	ENSMUST00000103410	15
ERR1467973	heavy	Productive	7	IGHV8-8	IGHJ4	IGHD	GCTCGAAAGAGGGTGATTACGACACGTGGGGGTTACTATGCTATGGACTAC	ARKRVITTRGGYYAMDY	3076	78	390	91	2595	0.00312012	2	0.00312012	2	ENSMUST00000192591	ENSMUST00000103427	ENSMUST00000194162	15
ERR1467973	heavy	Productive	5	IGHV8-12	IGHJ4	IGHD	GCTCGAAAGAGGGTGATTACGACACGTGGGGGTTACTATGCTATGGACTAC	ARKRVITTRGGYYAMDY	3080	78	394	91	2595	0.00312012	2	0.00312012	2	ENSMUST00000199266	ENSMUST00000103427	ENSMUST00000194162	15
ERR1467973	heavy	Productive	2	IGHV8-13	IGHJ4	IGHM	GCTCGAAAGAGGGTGATTACGACACGTGGGGGTTACTATGCTATGGACTAC	ARKRVITTRGGYYAMDY	2510	46	319	60	2136	0	0	0	0	ENSMUST00000164041	ENSMUST00000103427	ENSMUST00000177715	15
ERR1467973	heavy	Productive	6	IGHV8-11	IGHJ4	IGHM	GCTCGAAAGAGGGTGATTACGACACGTGGGGGTTACTATGCTATGGACTAC	ARKRVITTRGGYYAMDY	2516	47	324	61	2136	0	0	0	0	ENSMUST00000103536	ENSMUST00000103427	ENSMUST00000177715	15
ERR1467973	heavy	Productive	7	IGHV8-6	IGHJ4	IGHD	GCTCGAAAGAGGGTGATTACGACACGTGGGGGTTACTATGCTATGGACTAC	ARKRVITTRGGYYAMDY	3076	78	390	91	2595	0.00312012	2	0.00312012	2	ENSMUST00000193145	ENSMUST00000103427	ENSMUST00000194162	15
ERR1467973	heavy	Productive	1	IGHV8-12	IGHJ4	IGHD	GCTCGAAAGAGGGTGATTACGACACGTGGGGGTTACTATGCTATGGACTAC	ARKRVITTRGGYYAMDY	3076	78	390	91	2595	0.00312012	2	0.00312012	2	ENSMUST00000103540	ENSMUST00000103427	ENSMUST00000194162	15
ERR1467973	heavy	Productive	7	IGHV8-9	IGHJ4	IGHD	GCTCGAAAGAGGGTGATTACGACACGTGGGGGTTACTATGCTATGGACTAC	ARKRVITTRGGYYAMDY	3076	78	390	91	2595	0.00312012	2	0.00312012	2	ENSMUST00000197803	ENSMUST00000103427	ENSMUST00000194162	15
ERR1467973	heavy	Productive	2	IGHV8-13	IGHJ4	IGHM	GCTCGAAAGAGGGTGATTACGACACGTGGGGGTTACTATGCTATGGACTAC	ARKRVITTRGGYYAMDY	2510	46	319	60	2136	0	0	0	0	ENSMUST00000103542	ENSMUST00000103427	ENSMUST00000177715	15
ERR1467973	heavy	Productive	7	IGHV8-5	IGHJ4	IGHD	GCTCGAAAGAGGGTGATTACGACACGTGGGGGTTACTATGCTATGGACTAC	ARKRVITTRGGYYAMDY	3076	78	390	91	2595	0.00312012	2	0.00312012	2	ENSMUST00000194257	ENSMUST00000103427	ENSMUST00000194162	15
ERR1467973	heavy	Productive	4	IGHV8-9	IGHJ4	IGHG1	GCTCGAAAGAGGGTGATTACGACACGTGGGGGTTACTATGCTATGGACTAC	ARKRVITTRGGYYAMDY	612	25	269	38	308	0	0	0	0	ENSMUST00000103533	ENSMUST00000103427	ENSMUST00000103420	15
ERR1467973	kappa	Unproductive - found only V segment	NA	IGKV5-43	IGKJ5	IGKC	NA	NA	2712	NA	NA	NA	1559	NA	NA	NA	NA	ENSMUST00000103368	ENSMUST00000103409	ENSMUST00000103410	15
ERR1467973	kappa	Productive	1	IGKV5-45	IGKJ5	IGKC	GAATGTATTTCTGTCAACAGAGTAACAGCTGGCCTCATCACG	ECISVNRVTAGLIT	2608	214	810	190	1622	0.460568	146	0.230284	73	ENSMUST00000103366	ENSMUST00000199459	ENSMUST00000103410	15
ERR1467973	kappa	Unproductive - found only V segment	NA	IGKV5-43	IGKJ5	IGKC	NA	NA	2858	NA	NA	NA	1657	NA	NA	NA	NA	ENSMUST00000103368	ENSMUST00000199459	ENSMUST00000103410	15
ERR1467973	kappa	Productive	1	IGKV5-45	IGKJ5	IGKC	GAATGTATTTCTGTCAACAGAGTAACAGCTGGCCTCATCACG	ECISVNRVTAGLIT	2476	211	762	124	1531	0.255521	81	0.230284	73	ENSMUST00000103366	ENSMUST00000103409	ENSMUST00000103410	15
ERR1467973	lambda	Unproductive - found only V segment	NA	IGLV1	IGLJ2	IGLC3	NA	NA	9834	NA	NA	NA	1618	NA	NA	NA	NA	ENSMUST00000103746	ENSMUST00000197969	ENSMUST00000200235	15
ERR1467973	lambda	Productive	3	IGLV2	IGLJ1	IGLC2	GCTCTATGGTACAGCAACCATTTGGTG	ALWYSNHLV	13862	589	6931	114	6820	0.000409221	3	0.000409221	3	ENSMUST00000103752	ENSMUST00000199490	ENSMUST00000198182	15
ERR1467973	lambda	Productive	2	IGLV2	IGLJ1	IGLC2	GCTCTATGGTACAGCAACCATTTGGTG	ALWYSNHLV	14358	590	7369	115	6877	0.000409221	3	0.000409221	3	ENSMUST00000197518	ENSMUST00000199490	ENSMUST00000198182	15
ERR1467973	lambda	Unproductive - found only V segment	NA	IGLV1	IGLJ3	IGLC3	NA	NA	9822	NA	NA	NA	1612	NA	NA	NA	NA	ENSMUST00000103746	ENSMUST00000200211	ENSMUST00000200235	15
ERR1467973	lambda	Productive	1	IGLV1	IGLJ1	IGLC1	GCTCTATGGTACAGCAACCATTTGGTG	ALWYSNHLV	30694	1726	13834	759	16421	0.00204611	15	0.00136407	10	ENSMUST00000103746	ENSMUST00000199490	ENSMUST00000200568	15
ERR1467941	heavy	Productive	5	IGHV1-82	IGHJ2	IGHD	GCAAGCCGGTACGACGACTAC	ASRYDDY	96	1	88	8	0	0	0	0	0	ENSMUST00000196991	ENSMUST00000192746	ENSMUST00000194162	15
ERR1467941	heavy	Productive	1	IGHV1-9	IGHJ2	IGHG2B	GCAAGCCGGTACGACGACTAC	ASRYDDY	1668	9	161	19	1490	0	0	0	0	ENSMUST00000193893	ENSMUST00000192746	ENSMUST00000192188	15
ERR1467941	heavy	Productive	5	IGHV1-67	IGHJ2	IGHG1	GCAAGCCGGTACGACGACTAC	ASRYDDY	548	1	23	6	520	0	0	0	0	ENSMUST00000103538	ENSMUST00000192746	ENSMUST00000194304	15
ERR1467941	heavy	Productive	2	IGHV1-82	IGHJ2	IGHE	GCAAGCCGGTACGACGACTAC	ASRYDDY	870	1	66	11	796	0	0	0	0	ENSMUST00000103549	ENSMUST00000192746	ENSMUST00000137336	15
ERR1467941	heavy	Productive	3	IGHV1-9	IGHJ2	IGHG1	GCAAGCCGGTACGACGACTAC	ASRYDDY	616	1	88	9	520	0	0	0	0	ENSMUST00000103498	ENSMUST00000192746	ENSMUST00000194304	15
ERR1467941	heavy	Productive	5	IGHV1-67	IGHJ2	IGHD	GCAAGCCGGTACGACGACTAC	ASRYDDY	38	1	33	5	0	0	0	0	0	ENSMUST00000198646	ENSMUST00000192746	ENSMUST00000194162	15
ERR1467941	heavy	Productive	5	IGHV1-15	IGHJ2	IGHD	GCAAGCCGGTACGACGACTAC	ASRYDDY	50	1	44	6	0	0	0	0	0	ENSMUST00000192077	ENSMUST00000192746	ENSMUST00000194162	15
ERR1467941	heavy	Productive	4	IGHV1-63	IGHJ2	IGHD	GCAAGCCGGTACGACGACTAC	ASRYDDY	102	1	94	8	0	0	0	0	0	ENSMUST00000103534	ENSMUST00000192746	ENSMUST00000194162	15
ERR1467941	heavy	Productive	5	IGHV1-23	IGHJ2	IGHD	GCAAGCCGGTACGACGACTAC	ASRYDDY	34	1	29	5	0	0	0	0	0	ENSMUST00000194625	ENSMUST00000192746	ENSMUST00000194162	15
ERR1467941	kappa	Productive	3	IGKV1-122	IGKJ5	IGKC	TTTCAAGGTTCACATGTTCCGCTCACG	FQGSHVPLT	3068	158	1008	155	1957	0.368078	113	0.208469	64	ENSMUST00000103314	ENSMUST00000199459	ENSMUST00000103410	15
ERR1467941	kappa	Productive	2	IGKV1-110	IGKJ5	IGKC	TTTCAAGGTTCACATGTTCCGCTCACG	FQGSHVPLT	3158	162	1153	110	1897	0.221498	68	0.211726	65	ENSMUST00000103321	ENSMUST00000103409	ENSMUST00000103410	15
ERR1467941	kappa	Productive	3	IGKV1-117	IGKJ5	IGKC	TTTCAAGGTTCACATGTTCCGCTCACG	FQGSHVPLT	3158	162	1153	110	1897	0.221498	68	0.211726	65	ENSMUST00000103317	ENSMUST00000103409	ENSMUST00000103410	15
ERR1467941	kappa	Productive	1	IGKV1-110	IGKJ5	IGKC	TTTCAAGGTTCACATGTTCCGCTCACG	FQGSHVPLT	3256	162	1184	159	1968	0.381107	117	0.211726	65	ENSMUST00000103321	ENSMUST00000199459	ENSMUST00000103410	15
ERR1467941	kappa	Productive	3	IGKV1-122	IGKJ5	IGKC	TTTCAAGGTTCACATGTTCCGCTCACG	FQGSHVPLT	2976	158	980	109	1889	0.218241	67	0.208469	64	ENSMUST00000103314	ENSMUST00000103409	ENSMUST00000103410	15
ERR1467941	kappa	Productive	3	IGKV1-115	IGKJ5	IGKC	TTTCAAGGTTCACATGTTCCGCTCACG	FQGSHVPLT	2648	140	720	97	1833	0.185668	57	0.175896	54	ENSMUST00000198714	ENSMUST00000103409	ENSMUST00000103410	15
ERR1467941	kappa	Productive	3	IGKV1-117	IGKJ5	IGKC	TTTCAAGGTTCACATGTTCCGCTCACG	FQGSHVPLT	3256	162	1184	159	1968	0.381107	117	0.211726	65	ENSMUST00000103317	ENSMUST00000199459	ENSMUST00000103410	15
ERR1467946	heavy	Productive	1	IGHV8-12	IGHJ2	IGHM	GCTCGAAGCGGAGGGTACTTTGACTAC	ARSGGYFDY	2110	13	220	23	1873	0	0	0	0	ENSMUST00000199266	ENSMUST00000192746	ENSMUST00000177715	15
ERR1467946	heavy	Productive	2	IGHV8-13	IGHJ2	IGHD	GCTCGAAGCGGAGGGTACTTTGACTAC	ARSGGYFDY	1426	22	249	29	1155	0	0	0	0	ENSMUST00000103542	ENSMUST00000192746	ENSMUST00000194162	15
ERR1467946	heavy	Productive	2	IGHV8-6	IGHJ2	IGHD	GCTCGAAGCGGAGGGTACTTTGACTAC	ARSGGYFDY	1426	22	249	29	1155	0	0	0	0	ENSMUST00000103524	ENSMUST00000192746	ENSMUST00000194162	15
ERR1467946	heavy	Productive	2	IGHV8-13	IGHJ2	IGHD	GCTCGAAGCGGAGGGTACTTTGACTAC	ARSGGYFDY	1426	22	249	29	1155	0	0	0	0	ENSMUST00000164041	ENSMUST00000192746	ENSMUST00000194162	15
ERR1467946	heavy	Productive	7	IGHV8-8	IGHJ2	IGHD	GCTCGAAGCGGAGGGTACTTTGACTAC	ARSGGYFDY	1426	22	249	29	1155	0	0	0	0	ENSMUST00000192591	ENSMUST00000192746	ENSMUST00000194162	15
ERR1467946	heavy	Productive	5	IGHV8-11	IGHJ2	IGHG1	GCTCGAAGCGGAGGGTACTTTGACTAC	ARSGGYFDY	832	8	171	15	646	0	0	0	0	ENSMUST00000103536	ENSMUST00000192746	ENSMUST00000103420	15
ERR1467946	heavy	Productive	5	IGHV8-5	IGHJ2	IGHG1	GCTCGAAGCGGAGGGTACTTTGACTAC	ARSGGYFDY	832	8	171	15	646	0	0	0	0	ENSMUST00000194257	ENSMUST00000192746	ENSMUST00000103420	15
ERR1467946	kappa	Productive	1	IGKV5-37	IGKJ4	IGKC	CTTCAAGGTTACAGCACATTCACG	LQGYSTFT	12396	781	4594	467	7511	0.400393	408	0.244357	249	ENSMUST00000103372	ENSMUST00000103408	ENSMUST00000103410	15
ERR1467974	heavy	Productive	7	IGHV1-18	IGHJ4	IGHM	GCAAGACGGGGTAACTTTGCTATGGACTAC	ARRGNFAMDY	3494	3	26	14	3463	0.00308642	1	0	0	ENSMUST00000194350	ENSMUST00000103427	ENSMUST00000177715	15
ERR1467974	heavy	Productive	7	IGHV1-15	IGHJ4	IGHD	GCAAGACGGGGTAACTTTGCTATGGACTAC	ARRGNFAMDY	416	0	10	0	406	0	0	0	0	ENSMUST00000192077	ENSMUST00000103427	ENSMUST00000194162	15
ERR1467974	heavy	Productive	4	IGHV1-19	IGHJ4	IGHD	GCAAGACGGGGTAACTTTGCTATGGACTAC	ARRGNFAMDY	428	0	22	0	406	0	0	0	0	ENSMUST00000193855	ENSMUST00000103427	ENSMUST00000194162	15
ERR1467974	heavy	Productive	7	IGHV1-4	IGHJ4	IGHD	GCAAGACGGGGTAACTTTGCTATGGACTAC	ARRGNFAMDY	414	0	8	0	406	0	0	0	0	ENSMUST00000103493	ENSMUST00000103427	ENSMUST00000194162	15
ERR1467974	heavy	Productive	5	IGHV1-26	IGHJ4	IGHD	GCAAGACGGGGTAACTTTGCTATGGACTAC	ARRGNFAMDY	426	0	20	0	406	0	0	0	0	ENSMUST00000103510	ENSMUST00000103427	ENSMUST00000194162	15
ERR1467974	heavy	Productive	7	IGHV1-32	IGHJ4	IGHD	GCAAGACGGGGTAACTTTGCTATGGACTAC	ARRGNFAMDY	422	0	16	0	406	0	0	0	0	ENSMUST00000195149	ENSMUST00000103427	ENSMUST00000194162	15
ERR1467974	heavy	Productive	1	IGHV1-31	IGHJ4	IGHM	GCAAGACGGGGTAACTTTGCTATGGACTAC	ARRGNFAMDY	3492	3	23	14	3464	0.00308642	1	0	0	ENSMUST00000103511	ENSMUST00000103427	ENSMUST00000177715	15
ERR1467974	heavy	Productive	7	IGHV1-19	IGHJ4	IGHD	GCAAGACGGGGTAACTTTGCTATGGACTAC	ARRGNFAMDY	422	0	16	0	406	0	0	0	0	ENSMUST00000103505	ENSMUST00000103427	ENSMUST00000194162	15
ERR1467974	heavy	Productive	7	IGHV1-23	IGHJ4	IGHD	GCAAGACGGGGTAACTTTGCTATGGACTAC	ARRGNFAMDY	416	0	10	0	406	0	0	0	0	ENSMUST00000194625	ENSMUST00000103427	ENSMUST00000194162	15
ERR1467974	heavy	Productive	7	IGHV1-25	IGHJ4	IGHD	GCAAGACGGGGTAACTTTGCTATGGACTAC	ARRGNFAMDY	422	0	16	0	406	0	0	0	0	ENSMUST00000195638	ENSMUST00000103427	ENSMUST00000194162	15
ERR1467974	heavy	Productive	3	IGHV1-34	IGHJ4	IGHD	GCAAGACGGGGTAACTTTGCTATGGACTAC	ARRGNFAMDY	430	0	24	0	406	0	0	0	0	ENSMUST00000103512	ENSMUST00000103427	ENSMUST00000194162	15
ERR1467974	heavy	Productive	7	IGHV1-79	IGHJ4	IGHD	GCAAGACGGGGTAACTTTGCTATGGACTAC	ARRGNFAMDY	418	0	12	0	406	0	0	0	0	ENSMUST00000200152	ENSMUST00000103427	ENSMUST00000194162	15
ERR1467974	heavy	Productive	7	IGHV1-7	IGHJ4	IGHD	GCAAGACGGGGTAACTTTGCTATGGACTAC	ARRGNFAMDY	416	0	10	0	406	0	0	0	0	ENSMUST00000103496	ENSMUST00000103427	ENSMUST00000194162	15
ERR1467974	heavy	Productive	7	IGHV1-39	IGHJ4	IGHD	GCAAGACGGGGTAACTTTGCTATGGACTAC	ARRGNFAMDY	422	0	16	0	406	0	0	0	0	ENSMUST00000103515	ENSMUST00000103427	ENSMUST00000194162	15
ERR1467974	heavy	Productive	7	IGHV1-14	IGHJ4	IGHD	GCAAGACGGGGTAACTTTGCTATGGACTAC	ARRGNFAMDY	418	0	12	0	406	0	0	0	0	ENSMUST00000194015	ENSMUST00000103427	ENSMUST00000194162	15
ERR1467974	heavy	Productive	5	IGHV1-22	IGHJ4	IGHD	GCAAGACGGGGTAACTTTGCTATGGACTAC	ARRGNFAMDY	426	0	20	0	406	0	0	0	0	ENSMUST00000103507	ENSMUST00000103427	ENSMUST00000194162	15
ERR1467974	heavy	Productive	7	IGHV1-21-1	IGHJ4	IGHD	GCAAGACGGGGTAACTTTGCTATGGACTAC	ARRGNFAMDY	422	0	16	0	406	0	0	0	0	ENSMUST00000195790	ENSMUST00000103427	ENSMUST00000194162	15
ERR1467974	heavy	Productive	7	IGHV1-81	IGHJ4	IGHD	GCAAGACGGGGTAACTTTGCTATGGACTAC	ARRGNFAMDY	420	0	14	0	406	0	0	0	0	ENSMUST00000103548	ENSMUST00000103427	ENSMUST00000194162	15
ERR1467974	heavy	Productive	7	IGHV1-42	IGHJ4	IGHD	GCAAGACGGGGTAACTTTGCTATGGACTAC	ARRGNFAMDY	422	0	16	0	406	0	0	0	0	ENSMUST00000191868	ENSMUST00000103427	ENSMUST00000194162	15
ERR1467974	heavy	Productive	2	IGHV1-42	IGHJ4	IGHG1	GCAAGACGGGGTAACTTTGCTATGGACTAC	ARRGNFAMDY	1330	0	16	2	1314	0	0	0	0	ENSMUST00000103516	ENSMUST00000103427	ENSMUST00000194304	15
ERR1467974	heavy	Productive	7	IGHV1-31	IGHJ4	IGHD	GCAAGACGGGGTAACTTTGCTATGGACTAC	ARRGNFAMDY	420	0	14	0	406	0	0	0	0	ENSMUST00000195735	ENSMUST00000103427	ENSMUST00000194162	15
ERR1467974	kappa	Productive	2	IGKV1-117	IGKJ1	IGKC	TCTCAAAGTACACATGTTCCGTGGACG	SQSTHVPWT	23188	1131	7597	1138	14832	0.403487	995	0.237226	585	ENSMUST00000103317	ENSMUST00000103405	ENSMUST00000103410	15
ERR1467974	kappa	Productive	3	IGKV1-115	IGKJ1	IGKC	TCTCAAAGTACACATGTTCCGTGGACG	SQSTHVPWT	19952	1018	4835	1045	14401	0.366991	905	0.222222	548	ENSMUST00000198714	ENSMUST00000103405	ENSMUST00000103410	15
ERR1467974	kappa	Productive	1	IGKV1-110	IGKJ1	IGKC	TCTCAAAGTACACATGTTCCGTGGACG	SQSTHVPWT	23178	1131	7587	1138	14832	0.403487	995	0.237226	585	ENSMUST00000103321	ENSMUST00000103405	ENSMUST00000103410	15
ERR1467974	kappa	Productive	3	IGKV1-99	IGKJ1	IGKC	TCTCAAAGTACACATGTTCCGTGGACG	SQSTHVPWT	20166	1025	5011	1055	14433	0.370641	914	0.22425	553	ENSMUST00000168090	ENSMUST00000103405	ENSMUST00000103410	15
ERR1467974	kappa	Productive	3	IGKV1-99	IGKJ1	IGKC	TCTCAAAGTACACATGTTCCGTGGACG	SQSTHVPWT	20166	1025	5011	1055	14433	0.370641	914	0.22425	553	ENSMUST00000103326	ENSMUST00000103405	ENSMUST00000103410	15
ERR1467974	kappa	Productive	3	IGKV1-122	IGKJ1	IGKC	TCTCAAAGTACACATGTTCCGTGGACG	SQSTHVPWT	22030	1104	6527	1119	14753	0.394972	974	0.233982	577	ENSMUST00000103314	ENSMUST00000103405	ENSMUST00000103410	15
ERR1467955	kappa	Productive	2	IGKV1-131	IGKJ1	IGKC	TGGCAAGGTACACATTTTCCTCGGACG	WQGTHFPRT	4366	197	1052	191	3188	0.299413	153	0.166341	85	ENSMUST00000103306	ENSMUST00000103405	ENSMUST00000103410	15
ERR1467955	kappa	Productive	1	IGKV1-135	IGKJ1	IGKC	TGGCAAGGTACACATTTTCCTCGGACG	WQGTHFPRT	5260	222	1782	218	3342	0.340509	174	0.176125	90	ENSMUST00000103303	ENSMUST00000103405	ENSMUST00000103410	15
ERR1467955	kappa	Productive	2	IGKV1-133	IGKJ1	IGKC	TGGCAAGGTACACATTTTCCTCGGACG	WQGTHFPRT	4854	214	1420	209	3302	0.32681	167	0.172211	88	ENSMUST00000103304	ENSMUST00000103405	ENSMUST00000103410	15
ERR1467967	kappa	Productive	2	IGKV1-131	IGKJ1	IGKC	TGGCAAGGTACACATTTTCCTCAGACG	WQGTHFPQT	4442	175	1080	179	3170	0.196302	138	0.103841	73	ENSMUST00000103306	ENSMUST00000103405	ENSMUST00000103410	15
ERR1467967	kappa	Unproductive - found only V segment	NA	IGKV13-84	IGKJ1	IGKC	NA	NA	3414	NA	NA	NA	2861	NA	NA	NA	NA	ENSMUST00000103339	ENSMUST00000103405	ENSMUST00000103410	15
ERR1467967	kappa	Productive	1	IGKV1-135	IGKJ1	IGKC	TGGCAAGGTACACATTTTCCTCAGACG	WQGTHFPQT	5012	195	1576	189	3233	0.207681	146	0.109531	77	ENSMUST00000103303	ENSMUST00000103405	ENSMUST00000103410	15
ERR1467967	kappa	Productive	2	IGKV1-133	IGKJ1	IGKC	TGGCAAGGTACACATTTTCCTCAGACG	WQGTHFPQT	4652	181	1255	183	3201	0.200569	141	0.103841	73	ENSMUST00000103304	ENSMUST00000103405	ENSMUST00000103410	15
ERR1467969	heavy	Productive	5	IGHV9-3	IGHJ4	IGHM	GCTAGAAGGGGATCCGATGCTATGGACTAC	ARRGSDAMDY	2100	13	90	38	1995	0	0	0	0	ENSMUST00000103473	ENSMUST00000103427	ENSMUST00000177715	15
ERR1467969	heavy	Productive	3	IGHV9-4	IGHJ4	IGHG1	GCTAGAAGGGGATCCGATGCTATGGACTAC	ARRGSDAMDY	592	3	20	4	568	0	0	0	0	ENSMUST00000194159	ENSMUST00000103427	ENSMUST00000194304	15
ERR1467969	heavy	Productive	1	IGHV9-1	IGHJ4	IGHM	GCTAGAAGGGGATCCGATGCTATGGACTAC	ARRGSDAMDY	2092	13	85	37	1992	0	0	0	0	ENSMUST00000103471	ENSMUST00000103427	ENSMUST00000177715	15
ERR1467969	heavy	Productive	6	IGHV9-1	IGHJ4	IGHD	GCTAGAAGGGGATCCGATGCTATGGACTAC	ARRGSDAMDY	28	3	24	4	0	0	0	0	0	ENSMUST00000195884	ENSMUST00000103427	ENSMUST00000194162	15
ERR1467969	heavy	Productive	2	IGHV9-2	IGHJ4	IGHM	GCTAGAAGGGGATCCGATGCTATGGACTAC	ARRGSDAMDY	2112	13	102	37	1995	0	0	0	0	ENSMUST00000103472	ENSMUST00000103427	ENSMUST00000177715	15
ERR1467969	heavy	Productive	4	IGHV9-4	IGHJ4	IGHG1	GCTAGAAGGGGATCCGATGCTATGGACTAC	ARRGSDAMDY	398	3	16	4	378	0	0	0	0	ENSMUST00000103482	ENSMUST00000103427	ENSMUST00000103420	15
ERR1467969	kappa	Productive	1	IGKV3-12	IGKJ5	IGKC	CAGCACAGTAGGGAGCTTCCGCTCACG	QHSRELPLT	4214	264	1414	202	2650	0.349099	155	0.216216	96	ENSMUST00000103396	ENSMUST00000199459	ENSMUST00000103410	15
ERR1467969	kappa	Productive	3	IGKV3-3	IGKJ5	IGKC	CAGCACAGTAGGGAGCTTCCGCTCACG	QHSRELPLT	3748	244	1016	188	2589	0.322072	143	0.204955	91	ENSMUST00000103402	ENSMUST00000199459	ENSMUST00000103410	15
ERR1467969	kappa	Productive	2	IGKV3-12	IGKJ5	IGKC	CAGCACAGTAGGGAGCTTCCGCTCACG	QHSRELPLT	4100	263	1380	145	2566	0.225225	100	0.216216	96	ENSMUST00000103396	ENSMUST00000103409	ENSMUST00000103410	15
ERR1467969	kappa	Productive	3	IGKV3-3	IGKJ5	IGKC	CAGCACAGTAGGGAGCTTCCGCTCACG	QHSRELPLT	3648	243	989	138	2512	0.213964	95	0.204955	91	ENSMUST00000103402	ENSMUST00000103409	ENSMUST00000103410	15
ERR1467969	kappa	Productive	3	IGKV3-7	IGKJ5	IGKC	CAGCACAGTAGGGAGCTTCCGCTCACG	QHSRELPLT	3702	242	982	185	2579	0.317568	141	0.202703	90	ENSMUST00000103399	ENSMUST00000199459	ENSMUST00000103410	15
ERR1467969	kappa	Productive	3	IGKV3-7	IGKJ5	IGKC	CAGCACAGTAGGGAGCTTCCGCTCACG	QHSRELPLT	3690	246	1020	141	2520	0.220721	98	0.211712	94	ENSMUST00000197560	ENSMUST00000103409	ENSMUST00000103410	15
ERR1467969	kappa	Productive	3	IGKV3-7	IGKJ5	IGKC	CAGCACAGTAGGGAGCTTCCGCTCACG	QHSRELPLT	3788	247	1046	190	2596	0.326577	145	0.211712	94	ENSMUST00000197560	ENSMUST00000199459	ENSMUST00000103410	15
ERR1467969	kappa	Productive	3	IGKV3-4	IGKJ5	IGKC	CAGCACAGTAGGGAGCTTCCGCTCACG	QHSRELPLT	3650	243	991	138	2512	0.213964	95	0.204955	91	ENSMUST00000103401	ENSMUST00000103409	ENSMUST00000103410	15
ERR1467969	kappa	Productive	3	IGKV3-7	IGKJ5	IGKC	CAGCACAGTAGGGAGCTTCCGCTCACG	QHSRELPLT	3604	241	956	136	2503	0.211712	94	0.202703	90	ENSMUST00000103399	ENSMUST00000103409	ENSMUST00000103410	15
ERR1467969	kappa	Productive	3	IGKV3-4	IGKJ5	IGKC	CAGCACAGTAGGGAGCTTCCGCTCACG	QHSRELPLT	3750	244	1018	188	2589	0.322072	143	0.204955	91	ENSMUST00000103401	ENSMUST00000199459	ENSMUST00000103410	15
ERR1467963	heavy	Productive	5	IGHV1-50	IGHJ3	IGHD	GCAAGGGGTTACCGGTTTGCTTAC	ARGYRFAY	558	12	170	21	368	0	0	0	0	ENSMUST00000103521	ENSMUST00000103428	ENSMUST00000194162	15
ERR1467963	heavy	Productive	4	IGHV1-52	IGHJ3	IGHD	GCAAGGGGTTACCGGTTTGCTTAC	ARGYRFAY	566	12	178	21	368	0	0	0	0	ENSMUST00000103522	ENSMUST00000103428	ENSMUST00000194162	15
ERR1467963	heavy	Productive	2	IGHV1-52	IGHJ3	IGHM	GCAAGGGGTTACCGGTTTGCTTAC	ARGYRFAY	3676	21	271	42	3368	0	0	0	0	ENSMUST00000192554	ENSMUST00000103428	ENSMUST00000103426	15
ERR1467963	heavy	Productive	3	IGHV1-72	IGHJ3	IGHD	GCAAGGGGTTACCGGTTTGCTTAC	ARGYRFAY	568	9	183	18	367	0	0	0	0	ENSMUST00000103541	ENSMUST00000103428	ENSMUST00000194162	15
ERR1467963	heavy	Productive	6	IGHV1-59	IGHJ3	IGHD	GCAAGGGGTTACCGGTTTGCTTAC	ARGYRFAY	554	12	167	20	367	0	0	0	0	ENSMUST00000103530	ENSMUST00000103428	ENSMUST00000194162	15
ERR1467963	heavy	Productive	6	IGHV1-59	IGHJ3	IGHD	GCAAGGGGTTACCGGTTTGCTTAC	ARGYRFAY	570	13	182	21	367	0	0	0	0	ENSMUST00000195359	ENSMUST00000103428	ENSMUST00000194162	15
ERR1467963	heavy	Productive	6	IGHV1-12	IGHJ3	IGHD	GCAAGGGGTTACCGGTTTGCTTAC	ARGYRFAY	556	15	163	26	367	0	0	0	0	ENSMUST00000195469	ENSMUST00000103428	ENSMUST00000194162	15
ERR1467963	heavy	Productive	6	IGHV1-62-3	IGHJ3	IGHD	GCAAGGGGTTACCGGTTTGCTTAC	ARGYRFAY	536	8	152	17	367	0	0	0	0	ENSMUST00000103532	ENSMUST00000103428	ENSMUST00000194162	15
ERR1467963	heavy	Productive	1	IGHV1-12	IGHJ3	IGHM	GCAAGGGGTTACCGGTTTGCTTAC	ARGYRFAY	4106	23	242	48	3822	0	0	0	0	ENSMUST00000103500	ENSMUST00000103428	ENSMUST00000177715	15
ERR1467963	heavy	Productive	6	IGHV1-61	IGHJ3	IGHD	GCAAGGGGTTACCGGTTTGCTTAC	ARGYRFAY	572	13	184	21	367	0	0	0	0	ENSMUST00000103531	ENSMUST00000103428	ENSMUST00000194162	15
ERR1467963	kappa	Productive	2	IGKV8-19	IGKJ4	IGKC	CAGAATGATTATAGTTATCCATTCACG	QNDYSYPFT	9506	415	2010	360	7236	0.313596	286	0.221491	202	ENSMUST00000103389	ENSMUST00000103408	ENSMUST00000103410	15
ERR1467963	kappa	Productive	1	IGKV8-19	IGKJ4	IGKC	CAGAATGATTATAGTTATCCATTCACG	QNDYSYPFT	10370	437	2836	367	7269	0.320175	292	0.223684	204	ENSMUST00000196599	ENSMUST00000103408	ENSMUST00000103410	15
ERR1467963	kappa	Productive	2	IGKV8-28	IGKJ4	IGKC	CAGAATGATTATAGTTATCCATTCACG	QNDYSYPFT	9506	415	2010	360	7236	0.313596	286	0.221491	202	ENSMUST00000103380	ENSMUST00000103408	ENSMUST00000103410	15
ERR1467963	kappa	Productive	4	IGKV8-28	IGKJ4	IGKC	CAGAATGATTATAGTTATCCATTCACG	QNDYSYPFT	9956	429	2443	362	7251	0.313596	286	0.221491	202	ENSMUST00000197525	ENSMUST00000103408	ENSMUST00000103410	15
ERR1467951	kappa	Productive	2	IGKV3-12	IGKJ5	IGKC	CAGCACAGTTGGGAGATTCCGCTCACG	QHSWEIPLT	8592	517	2312	392	6021	0.338462	286	0.177515	150	ENSMUST00000103396	ENSMUST00000199459	ENSMUST00000103410	15
ERR1467951	kappa	Productive	6	IGKV3-3	IGKJ5	IGKC	CAGCACAGTTGGGAGATTCCGCTCACG	QHSWEIPLT	8500	520	2245	396	5990	0.343195	290	0.184615	156	ENSMUST00000103402	ENSMUST00000199459	ENSMUST00000103410	15
ERR1467951	kappa	Productive	3	IGKV3-12	IGKJ5	IGKC	CAGCACAGTTGGGAGATTCCGCTCACG	QHSWEIPLT	8326	514	2226	259	5834	0.185799	157	0.177515	150	ENSMUST00000103396	ENSMUST00000103409	ENSMUST00000103410	15
ERR1467951	kappa	Productive	5	IGKV3-3	IGKJ5	IGKC	CAGCACAGTTGGGAGATTCCGCTCACG	QHSWEIPLT	8238	517	2161	265	5805	0.192899	163	0.184615	156	ENSMUST00000103402	ENSMUST00000103409	ENSMUST00000103410	15
ERR1467951	kappa	Productive	6	IGKV3-7	IGKJ5	IGKC	CAGCACAGTTGGGAGATTCCGCTCACG	QHSWEIPLT	8136	502	1923	383	5959	0.330178	279	0.173964	147	ENSMUST00000103399	ENSMUST00000199459	ENSMUST00000103410	15
ERR1467951	kappa	Productive	4	IGKV3-7	IGKJ5	IGKC	CAGCACAGTTGGGAGATTCCGCTCACG	QHSWEIPLT	8386	520	2297	265	5817	0.192899	163	0.184615	156	ENSMUST00000197560	ENSMUST00000103409	ENSMUST00000103410	15
ERR1467951	kappa	Productive	1	IGKV3-7	IGKJ5	IGKC	CAGCACAGTTGGGAGATTCCGCTCACG	QHSWEIPLT	8652	523	2383	398	6004	0.345562	292	0.184615	156	ENSMUST00000197560	ENSMUST00000199459	ENSMUST00000103410	15
ERR1467951	kappa	Productive	6	IGKV3-4	IGKJ5	IGKC	CAGCACAGTTGGGAGATTCCGCTCACG	QHSWEIPLT	8068	506	2013	259	5789	0.185799	157	0.177515	150	ENSMUST00000103401	ENSMUST00000103409	ENSMUST00000103410	15
ERR1467951	kappa	Productive	6	IGKV3-7	IGKJ5	IGKC	CAGCACAGTTGGGAGATTCCGCTCACG	QHSWEIPLT	7878	499	1841	254	5776	0.182249	154	0.173964	147	ENSMUST00000103399	ENSMUST00000103409	ENSMUST00000103410	15
ERR1467951	kappa	Productive	6	IGKV3-4	IGKJ5	IGKC	CAGCACAGTTGGGAGATTCCGCTCACG	QHSWEIPLT	8326	509	2095	388	5972	0.333728	282	0.177515	150	ENSMUST00000103401	ENSMUST00000199459	ENSMUST00000103410	15
ERR1467970	heavy	Productive	5	IGHV1-85	IGHJ4	IGHD	GCAAGATCTCCTGGCACCTGGGCTATGGACTAC	ARSPGTWAMDY	506	4	45	7	454	0.00518135	1	0	0	ENSMUST00000103552	ENSMUST00000103427	ENSMUST00000194162	15
ERR1467970	heavy	Productive	5	IGHV1-82	IGHJ4	IGHD	GCAAGATCTCCTGGCACCTGGGCTATGGACTAC	ARSPGTWAMDY	516	4	55	7	454	0.00518135	1	0	0	ENSMUST00000196991	ENSMUST00000103427	ENSMUST00000194162	15
ERR1467970	heavy	Productive	4	IGHV1-77	IGHJ4	IGHG1	GCAAGATCTCCTGGCACCTGGGCTATGGACTAC	ARSPGTWAMDY	168	4	40	6	122	0	0	0	0	ENSMUST00000170551	ENSMUST00000103427	ENSMUST00000103420	15
ERR1467970	heavy	Productive	3	IGHV1-75	IGHJ4	IGHM	GCAAGATCTCCTGGCACCTGGGCTATGGACTAC	ARSPGTWAMDY	2046	10	98	26	1933	0	0	0	0	ENSMUST00000103544	ENSMUST00000103427	ENSMUST00000177715	15
ERR1467970	heavy	Productive	1	IGHV1-82	IGHJ4	IGHM	GCAAGATCTCCTGGCACCTGGGCTATGGACTAC	ARSPGTWAMDY	2048	10	101	26	1932	0	0	0	0	ENSMUST00000103549	ENSMUST00000103427	ENSMUST00000177715	15
ERR1467970	heavy	Productive	5	IGHV1-84	IGHJ4	IGHD	TCTCCTGGCACCTGGGCTATGGACTAC	SPGTWAMDY	510	4	49	7	454	0.00518135	1	0	0	ENSMUST00000103551	ENSMUST00000103427	ENSMUST00000194162	15
ERR1467970	heavy	Productive	5	IGHV1-80	IGHJ4	IGHM	GCAAGATCTCCTGGCACCTGGGCTATGGACTAC	ARSPGTWAMDY	2048	10	101	26	1932	0	0	0	0	ENSMUST00000103547	ENSMUST00000103427	ENSMUST00000177715	15
ERR1467970	heavy	Productive	2	IGHV1-56	IGHJ4	IGHD	GCAAGATCTCCTGGCACCTGGGCTATGGACTAC	ARSPGTWAMDY	496	3	36	6	454	0.00518135	1	0	0	ENSMUST00000103527	ENSMUST00000103427	ENSMUST00000194162	15
ERR1467970	heavy	Productive	5	IGHV1-77	IGHJ4	IGHD	GCAAGATCTCCTGGCACCTGGGCTATGGACTAC	ARSPGTWAMDY	506	4	45	7	454	0.00518135	1	0	0	ENSMUST00000198777	ENSMUST00000103427	ENSMUST00000194162	15
[truncated: 659 more rows]

## Sheet: Mouse 30bp
cell	Chain	Status	Rank of BCR	V	J	C	CDR3 NT	CDR3 AA	#reads in BCR	#reads in CDR3	#reads in V	#reads in J	#reads in C	%unmapped reads used in the reconstruction	# unmapped reads used in the reconstruction	%unmapped reads in CDR3	#unmapped reads in CDR3	V ID	J ID	C ID	Threshold
ERR1467957	heavy	Productive	2	IGHV1-28	IGHJ2	IGHD	GCAAGAAAGGGGGGGGACTACTTTGACTAC	ARKGGDYFDY	2074	18	144	13	1917	0	0	0	0	ENSMUST00000192987	ENSMUST00000192746	ENSMUST00000194162	15
ERR1467957	heavy	Productive	3	IGHV1-19	IGHJ2	IGHM	GCAAGAAAGGGGGGGGACTACTTTGACTAC	ARKGGDYFDY	3990	21	186	25	3792	0	0	0	0	ENSMUST00000193855	ENSMUST00000192746	ENSMUST00000177715	15
ERR1467957	heavy	Productive	4	IGHV1-43	IGHJ2	IGHD	GCAAGAAAGGGGGGGGACTACTTTGACTAC	ARKGGDYFDY	2068	18	139	13	1916	0	0	0	0	ENSMUST00000195417	ENSMUST00000192746	ENSMUST00000194162	15
ERR1467957	heavy	Productive	4	IGHV1-22	IGHJ2	IGHD	GCAAGAAAGGGGGGGGACTACTTTGACTAC	ARKGGDYFDY	2064	18	135	13	1916	0	0	0	0	ENSMUST00000103507	ENSMUST00000192746	ENSMUST00000194162	15
ERR1467957	heavy	Productive	1	IGHV1-43	IGHJ2	IGHM	GCAAGAAAGGGGGGGGACTACTTTGACTAC	ARKGGDYFDY	3936	21	133	24	3791	0	0	0	0	ENSMUST00000103517	ENSMUST00000192746	ENSMUST00000177715	15
ERR1467957	heavy	Productive	4	IGHV1-26	IGHJ2	IGHD	GCAAGAAAGGGGGGGGACTACTTTGACTAC	ARKGGDYFDY	2064	18	135	13	1916	0	0	0	0	ENSMUST00000103510	ENSMUST00000192746	ENSMUST00000194162	15
ERR1467957	kappa	Productive	1	IGKV14-111	IGKJ4	IGKC	CTACAGTATGATGAGTTTCCATTCACG	LQYDEFPFT	20794	1708	7822	1192	12349	0.45678	1115	0.307251	750	ENSMUST00000103320	ENSMUST00000103408	ENSMUST00000103410	15
ERR1467957	kappa	Productive	2	IGKV14-126	IGKJ4	IGKC	CTACAGTATGATGAGTTTCCATTCACG	LQYDEFPFT	15328	720	3348	1054	11398	0.380172	928	0.25932	633	ENSMUST00000103310	ENSMUST00000103408	ENSMUST00000103410	15
ERR1467965	heavy	Productive	6	IGHV8-11	IGHJ4	IGHD	GCTCGATCTACTATGATTACGACCGGAGCTATGGACTAC	ARSTMITTGAMDY	240	4	85	5	150	0	0	0	0	ENSMUST00000103536	ENSMUST00000103427	ENSMUST00000194162	15
ERR1467965	heavy	Productive	6	IGHV8-5	IGHJ4	IGHM	GCTCGATCTACTATGATTACGACCGGAGCTATGGACTAC	ARSTMITTGAMDY	2130	20	124	31	1984	0	0	0	0	ENSMUST00000194257	ENSMUST00000103427	ENSMUST00000177715	15
ERR1467965	heavy	Productive	1	IGHV8-13	IGHJ4	IGHM	GCTCGATCTACTATGATTACGACCGGAGCTATGGACTAC	ARSTMITTGAMDY	2130	20	124	31	1984	0	0	0	0	ENSMUST00000164041	ENSMUST00000103427	ENSMUST00000177715	15
ERR1467965	heavy	Productive	1	IGHV8-9	IGHJ4	IGHM	GCTCGATCTACTATGATTACGACCGGAGCTATGGACTAC	ARSTMITTGAMDY	2130	20	124	31	1984	0	0	0	0	ENSMUST00000103533	ENSMUST00000103427	ENSMUST00000177715	15
ERR1467965	heavy	Productive	6	IGHV8-8	IGHJ4	IGHM	GCTCGATCTACTATGATTACGACCGGAGCTATGGACTAC	ARSTMITTGAMDY	2130	20	124	31	1984	0	0	0	0	ENSMUST00000192591	ENSMUST00000103427	ENSMUST00000177715	15
ERR1467965	heavy	Productive	4	IGHV8-12	IGHJ4	IGHD	GCTCGATCTACTATGATTACGACCGGAGCTATGGACTAC	ARSTMITTGAMDY	240	4	85	5	150	0	0	0	0	ENSMUST00000103540	ENSMUST00000103427	ENSMUST00000194162	15
ERR1467965	heavy	Productive	5	IGHV8-12	IGHJ4	IGHM	GCTCGATCTACTATGATTACGACCGGAGCTATGGACTAC	ARSTMITTGAMDY	2132	20	126	31	1984	0.00358423	1	0	0	ENSMUST00000199266	ENSMUST00000103427	ENSMUST00000177715	15
ERR1467965	heavy	Productive	6	IGHV8-9	IGHJ4	IGHD	GCTCGATCTACTATGATTACGACCGGAGCTATGGACTAC	ARSTMITTGAMDY	240	4	85	5	150	0	0	0	0	ENSMUST00000197803	ENSMUST00000103427	ENSMUST00000194162	15
ERR1467965	heavy	Productive	1	IGHV8-13	IGHJ4	IGHM	GCTCGATCTACTATGATTACGACCGGAGCTATGGACTAC	ARSTMITTGAMDY	2130	20	124	31	1984	0	0	0	0	ENSMUST00000103542	ENSMUST00000103427	ENSMUST00000177715	15
ERR1467965	kappa	Productive	3	IGKV12-46	IGKJ2	IGKC	CAACATCATTATGGTACTCCGTACACG	QHHYGTPYT	7072	803	2390	454	4258	0.36	396	0.36	396	ENSMUST00000103365	ENSMUST00000103406	ENSMUST00000103410	15
ERR1467965	kappa	Productive	1	IGKV12-44	IGKJ2	IGKC	CAACATCATTATGGTACTCCGTACACG	QHHYGTPYT	7914	854	2969	624	4522	0.484545	533	0.374545	412	ENSMUST00000103367	ENSMUST00000198234	ENSMUST00000103410	15
ERR1467965	kappa	Productive	3	IGKV12-41	IGKJ2	IGKC	CAACATCATTATGGTACTCCGTACACG	QHHYGTPYT	7092	800	2235	609	4440	0.465455	512	0.36	396	ENSMUST00000103369	ENSMUST00000198234	ENSMUST00000103410	15
ERR1467965	kappa	Productive	3	IGKV12-46	IGKJ2	IGKC	CAACATCATTATGGTACTCCGTACACG	QHHYGTPYT	7372	813	2493	610	4459	0.469091	516	0.363636	400	ENSMUST00000103365	ENSMUST00000198234	ENSMUST00000103410	15
ERR1467965	kappa	Productive	2	IGKV12-44	IGKJ2	IGKC	CAACATCATTATGGTACTCCGTACACG	QHHYGTPYT	7598	844	2858	460	4313	0.370909	408	0.370909	408	ENSMUST00000103367	ENSMUST00000103406	ENSMUST00000103410	15
ERR1467965	kappa	Productive	3	IGKV12-40	IGKJ2	IGKC	CAACATCATTATGGTACTCCGTACACG	QHHYGTPYT	6544	766	1921	449	4204	0.350909	386	0.350909	386	ENSMUST00000199208	ENSMUST00000103406	ENSMUST00000103410	15
ERR1467965	kappa	Productive	3	IGKV12-41	IGKJ2	IGKC	CAACATCATTATGGTACTCCGTACACG	QHHYGTPYT	6790	790	2131	452	4238	0.356364	392	0.356364	392	ENSMUST00000103369	ENSMUST00000103406	ENSMUST00000103410	15
ERR1467965	kappa	Productive	3	IGKV12-40	IGKJ2	IGKC	CAACATCATTATGGTACTCCGTACACG	QHHYGTPYT	6836	776	2020	601	4401	0.457273	503	0.354545	390	ENSMUST00000199208	ENSMUST00000198234	ENSMUST00000103410	15
ERR1467944	heavy	Productive	5	IGHV5-15	IGHJ4	IGHD	GCAATGGGCTATTACTACGGTAGTAGCCCCTATGCTATGGACTAC	AMGYYYGSSPYAMDY	264	15	93	16	155	0	0	0	0	ENSMUST00000192877	ENSMUST00000103427	ENSMUST00000194162	15
ERR1467944	heavy	Productive	3	IGHV5-4	IGHJ4	IGHM	GCAATGGGCTATTACTACGGTAGTAGCCCCTATGCTATGGACTAC	AMGYYYGSSPYAMDY	4056	51	260	71	3747	0	0	0	0	ENSMUST00000103444	ENSMUST00000103427	ENSMUST00000177715	15
ERR1467944	heavy	Productive	1	IGHV5-12	IGHJ4	IGHM	GCAATGGGCTATTACTACGGTAGTAGCCCCTATGCTATGGACTAC	AMGYYYGSSPYAMDY	4042	49	248	69	3747	0	0	0	0	ENSMUST00000103450	ENSMUST00000103427	ENSMUST00000177715	15
ERR1467944	heavy	Productive	5	IGHV5-6	IGHJ4	IGHD	GCAATGGGCTATTACTACGGTAGTAGCCCCTATGCTATGGACTAC	AMGYYYGSSPYAMDY	342	21	166	20	156	0	0	0	0	ENSMUST00000103446	ENSMUST00000103427	ENSMUST00000194162	15
ERR1467944	heavy	Productive	5	IGHV5-15	IGHJ4	IGHM	GCAATGGGCTATTACTACGGTAGTAGCCCCTATGCTATGGACTAC	AMGYYYGSSPYAMDY	3924	45	155	64	3724	0	0	0	0	ENSMUST00000103457	ENSMUST00000103427	ENSMUST00000177715	15
ERR1467944	heavy	Productive	2	IGHV5-9-1	IGHJ4	IGHM	GCAATGGGCTATTACTACGGTAGTAGCCCCTATGCTATGGACTAC	AMGYYYGSSPYAMDY	4038	51	242	71	3747	0	0	0	0	ENSMUST00000103452	ENSMUST00000103427	ENSMUST00000177715	15
ERR1467944	heavy	Productive	4	IGHV5-12-4	IGHJ4	IGHD	GCAATGGGCTATTACTACGGTAGTAGCCCCTATGCTATGGACTAC	AMGYYYGSSPYAMDY	324	18	150	17	157	0	0	0	0	ENSMUST00000195381	ENSMUST00000103427	ENSMUST00000194162	15
ERR1467944	heavy	Productive	5	IGHV5-17	IGHJ4	IGHD	GCAATGGGCTATTACTACGGTAGTAGCCCCTATGCTATGGACTAC	AMGYYYGSSPYAMDY	308	20	134	19	155	0	0	0	0	ENSMUST00000103459	ENSMUST00000103427	ENSMUST00000194162	15
ERR1467944	heavy	Productive	5	IGHV5-9-1	IGHJ4	IGHD	GCAATGGGCTATTACTACGGTAGTAGCCCCTATGCTATGGACTAC	AMGYYYGSSPYAMDY	338	21	162	20	156	0	0	0	0	ENSMUST00000192264	ENSMUST00000103427	ENSMUST00000194162	15
ERR1467944	kappa	Productive	1	IGKV1-133	IGKJ2	IGKC	GTGCAAGGTACACATTTTCCGTACACG	VQGTHFPYT	2160	172	796	155	1280	0.460674	123	0.277154	74	ENSMUST00000103304	ENSMUST00000198234	ENSMUST00000103410	15
ERR1467944	kappa	Productive	2	IGKV1-133	IGKJ2	IGKC	GTGCAAGGTACACATTTTCCGTACACG	VQGTHFPYT	2034	167	752	92	1195	0.277154	74	0.277154	74	ENSMUST00000103304	ENSMUST00000103406	ENSMUST00000103410	15
ERR1467944	kappa	Productive	3	IGKV1-135	IGKJ2	IGKC	GTGCAAGGTACACATTTTCCGTACACG	VQGTHFPYT	2064	170	708	154	1273	0.456929	122	0.273408	73	ENSMUST00000103303	ENSMUST00000198234	ENSMUST00000103410	15
ERR1467944	kappa	Productive	3	IGKV1-131	IGKJ2	IGKC	GTGCAAGGTACACATTTTCCGTACACG	VQGTHFPYT	1868	162	551	142	1238	0.423221	113	0.262172	70	ENSMUST00000103306	ENSMUST00000198234	ENSMUST00000103410	15
ERR1467944	kappa	Productive	3	IGKV1-131	IGKJ2	IGKC	GTGCAAGGTACACATTTTCCGTACACG	VQGTHFPYT	1756	157	514	86	1160	0.262172	70	0.262172	70	ENSMUST00000103306	ENSMUST00000103406	ENSMUST00000103410	15
ERR1467944	kappa	Productive	3	IGKV1-135	IGKJ2	IGKC	GTGCAAGGTACACATTTTCCGTACACG	VQGTHFPYT	1938	165	664	91	1188	0.273408	73	0.273408	73	ENSMUST00000103303	ENSMUST00000103406	ENSMUST00000103410	15
ERR1467976	heavy	Productive	4	IGHV1-84	IGHJ2	IGHD	TGGGGTAGTAGCCCTGGCTACTTTGACTAC	WGSSPGYFDY	208	4	48	4	156	0	0	0	0	ENSMUST00000103551	ENSMUST00000192746	ENSMUST00000194162	15
ERR1467976	heavy	Productive	1	IGHV1-82	IGHJ2	IGHM	GCAAGATGGGGTAGTAGCCCTGGCTACTTTGACTAC	ARWGSSPGYFDY	1842	10	81	18	1754	0	0	0	0	ENSMUST00000103549	ENSMUST00000192746	ENSMUST00000177715	15
ERR1467976	heavy	Productive	5	IGHV1-77	IGHJ2	IGHD	GCAAGATGGGGTAGTAGCCCTGGCTACTTTGACTAC	ARWGSSPGYFDY	204	5	44	4	156	0	0	0	0	ENSMUST00000198777	ENSMUST00000192746	ENSMUST00000194162	15
ERR1467976	heavy	Productive	5	IGHV1-80	IGHJ2	IGHM	GCAAGATGGGGTAGTAGCCCTGGCTACTTTGACTAC	ARWGSSPGYFDY	1842	10	81	18	1754	0	0	0	0	ENSMUST00000103547	ENSMUST00000192746	ENSMUST00000177715	15
ERR1467976	heavy	Productive	5	IGHV1-85	IGHJ2	IGHD	GCAAGATGGGGTAGTAGCCCTGGCTACTTTGACTAC	ARWGSSPGYFDY	202	5	42	4	156	0	0	0	0	ENSMUST00000103552	ENSMUST00000192746	ENSMUST00000194162	15
ERR1467976	heavy	Productive	3	IGHV1-82	IGHJ2	IGHD	GCAAGATGGGGTAGTAGCCCTGGCTACTTTGACTAC	ARWGSSPGYFDY	212	7	50	5	157	0	0	0	0	ENSMUST00000196991	ENSMUST00000192746	ENSMUST00000194162	15
ERR1467976	heavy	Productive	2	IGHV1-66	IGHJ2	IGHG1	GCAAGATGGGGTAGTAGCCCTGGCTACTTTGACTAC	ARWGSSPGYFDY	834	4	70	4	760	0	0	0	0	ENSMUST00000103537	ENSMUST00000192746	ENSMUST00000194304	15
ERR1467976	heavy	Productive	5	IGHV1-75	IGHJ2	IGHD	GCAAGATGGGGTAGTAGCCCTGGCTACTTTGACTAC	ARWGSSPGYFDY	212	5	52	4	156	0	0	0	0	ENSMUST00000103544	ENSMUST00000192746	ENSMUST00000194162	15
ERR1467976	kappa	Productive	5	IGKV17-127	IGKJ2	IGKC	TTGCAAAGTGATAACTTGCCGTACACG	LQSDNLPYT	9776	632	2634	334	6864	0.22042	231	0.218511	229	ENSMUST00000103309	ENSMUST00000103406	ENSMUST00000103410	15
ERR1467976	kappa	Productive	1	IGKV17-121	IGKJ2	IGKC	TTGCAAAGTGATAACTTGCCGTACACG	LQSDNLPYT	11356	685	3833	542	7248	0.405534	425	0.235687	247	ENSMUST00000197515	ENSMUST00000198234	ENSMUST00000103410	15
ERR1467976	kappa	Productive	5	IGKV17-127	IGKJ2	IGKC	TTGCAAAGTGATAACTTGCCGTACACG	LQSDNLPYT	10626	668	3182	524	7177	0.392176	411	0.227099	238	ENSMUST00000200586	ENSMUST00000198234	ENSMUST00000103410	15
ERR1467976	kappa	Productive	5	IGKV17-121	IGKJ2	IGKC	TTGCAAAGTGATAACTTGCCGTACACG	LQSDNLPYT	10220	642	3033	342	6904	0.225191	236	0.223282	234	ENSMUST00000103315	ENSMUST00000103406	ENSMUST00000103410	15
ERR1467976	kappa	Productive	5	IGKV17-121	IGKJ2	IGKC	TTGCAAAGTGATAACTTGCCGTACACG	LQSDNLPYT	10584	662	3158	525	7159	0.388359	407	0.223282	234	ENSMUST00000103315	ENSMUST00000198234	ENSMUST00000103410	15
ERR1467976	kappa	Productive	4	IGKV17-127	IGKJ2	IGKC	TTGCAAAGTGATAACTTGCCGTACACG	LQSDNLPYT	10628	668	3183	525	6979	0.39313	412	0.227099	238	ENSMUST00000200586	ENSMUST00000103406	ENSMUST00000103410	15
ERR1467976	kappa	Productive	5	IGKV17-121	IGKJ1	IGKC	ACAATTGAAAACATGCTCTCAGAAGATGTTGCAGATTACTACTGTTTGCAAAGTGATAACTTGCCGTACACG	TIENMLSEDVADYYCLQSDNLPYT	10584	941	2655	525	7159	0.388359	407	0.223282	234	ENSMUST00000103315	ENSMUST00000103405	ENSMUST00000103410	15
ERR1467976	kappa	Productive	2	IGKV17-121	IGKJ2	IGKC	TTGCAAAGTGATAACTTGCCGTACACG	LQSDNLPYT	10982	665	3703	354	6988	0.237595	249	0.235687	247	ENSMUST00000197515	ENSMUST00000103406	ENSMUST00000103410	15
ERR1467976	kappa	Productive	3	IGKV17-121	IGKJ1	IGKC	ACAATTGAAAACATGCTCTCAGAAGATGTTGCAGATTACTACTGTTTGCAAAGTGATAACTTGCCGTACACG	TIENMLSEDVADYYCLQSDNLPYT	11356	995	3305	542	7248	0.405534	425	0.235687	247	ENSMUST00000197515	ENSMUST00000103405	ENSMUST00000103410	15
ERR1467971	heavy	Productive	1	IGHV14-4	IGHJ4	IGHM	GCTAGATCATATGGTTACGACGTGGGGTATGCTATGGACTAC	ARSYGYDVGYAMDY	2856	26	118	27	2718	0.00536193	2	0.00536193	2	ENSMUST00000103475	ENSMUST00000103427	ENSMUST00000177715	15
ERR1467971	heavy	Productive	5	IGHV14-4	IGHJ4	IGHD	GCTAGATCATATGGTTACGACGTGGGGTATGCTATGGACTAC	ARSYGYDVGYAMDY	598	16	96	12	490	0.00536193	2	0.00536193	2	ENSMUST00000195706	ENSMUST00000103427	ENSMUST00000194162	15
ERR1467971	heavy	Productive	3	IGHV14-1	IGHJ4	IGHD	GCTAGATCATATGGTTACGACGTGGGGTATGCTATGGACTAC	ARSYGYDVGYAMDY	608	16	106	12	490	0.00536193	2	0.00536193	2	ENSMUST00000103463	ENSMUST00000103427	ENSMUST00000194162	15
ERR1467971	heavy	Productive	2	IGHV14-2	IGHJ4	IGHM	GCTAGATCATATGGTTACGACGTGGGGTATGCTATGGACTAC	ARSYGYDVGYAMDY	2868	26	129	27	2719	0.00536193	2	0.00536193	2	ENSMUST00000103467	ENSMUST00000103427	ENSMUST00000177715	15
ERR1467971	heavy	Productive	4	IGHV14-3	IGHJ4	IGHM	GCTAGATCATATGGTTACGACGTGGGGTATGCTATGGACTAC	ARSYGYDVGYAMDY	2880	26	141	27	2719	0.00536193	2	0.00536193	2	ENSMUST00000103469	ENSMUST00000103427	ENSMUST00000177715	15
ERR1467971	kappa	Productive	6	IGKV4-74	IGKJ1	IGKC	CAGCAGTATCATAGTTACCCACCGACG	QQYHSYPPT	6110	379	1405	364	4364	0.372354	299	0.222914	179	ENSMUST00000103344	ENSMUST00000103405	ENSMUST00000103410	15
ERR1467971	kappa	Productive	6	IGKV4-55	IGKJ1	IGKC	CAGCAGTATCATAGTTACCCACCGACG	QQYHSYPPT	5972	379	1279	357	4359	0.366127	294	0.222914	179	ENSMUST00000103359	ENSMUST00000103405	ENSMUST00000103410	15
ERR1467971	kappa	Productive	4	IGKV4-72	IGKJ1	IGKC	CAGCAGTATCATAGTTACCCACCGACG	QQYHSYPPT	6136	392	1421	366	4373	0.373599	300	0.225405	181	ENSMUST00000103346	ENSMUST00000103405	ENSMUST00000103410	15
ERR1467971	kappa	Productive	2	IGKV4-61	IGKJ1	IGKC	CAGCAGTATCATAGTTACCCACCGACG	QQYHSYPPT	5874	373	1202	353	4341	0.362391	291	0.220423	177	ENSMUST00000103353	ENSMUST00000103405	ENSMUST00000103410	15
ERR1467971	kappa	Productive	6	IGKV4-68	IGKJ1	IGKC	CAGCAGTATCATAGTTACCCACCGACG	QQYHSYPPT	5912	376	1233	355	4346	0.364882	293	0.221669	178	ENSMUST00000103350	ENSMUST00000103405	ENSMUST00000103410	15
ERR1467971	kappa	Productive	1	IGKV4-61	IGKJ1	IGKC	CAGCAGTATCATAGTTACCCACCGACG	QQYHSYPPT	6402	401	1654	373	4399	0.382316	307	0.22665	182	ENSMUST00000199160	ENSMUST00000103405	ENSMUST00000103410	15
ERR1467971	kappa	Productive	3	IGKV4-78	IGKJ1	IGKC	CAGCAGTATCATAGTTACCCACCGACG	QQYHSYPPT	6086	377	1393	361	4355	0.368618	296	0.222914	179	ENSMUST00000103343	ENSMUST00000103405	ENSMUST00000103410	15
[truncated: 2,630 more rows]

## Sheet: Human 25bp
cell	Chain	Status	Rank of BCR	V	J	C	CDR3 NT	CDR3 AA	#reads in BCR	#reads in CDR3	#reads in V	#reads in J	#reads in C	%unmapped reads used in the reconstruction	# unmapped reads used in the reconstruction	%unmapped reads in CDR3	#unmapped reads in CDR3	V ID	J ID	C ID	Threshold
[truncated: 2,026 more rows]

[truncated: 1 more sheets: Human 30bp]
